# Supplementary material for: A screen of drug-like molecules identifies chemically diverse electron transport chain inhibitors in apicomplexan parasites
Source: PLoS Pathog. 2023 Jul 20;19(7):e1011517. doi: 10.1371/journal.ppat.1011517 (PMC10403144; doi:10.1371/journal.ppat.1011517)
Supplement: S1 Table — (Tab 1A-B) Plate configurations of the two Seahorse XFe96 plates used in the screen. Included are the MMV compounds that were injected into the indicated wells from Ports A-C during the first (Tab 1A) and second (Tab 1B) assays. Hit compounds are highlighted in yellow, compounds excluded from subsequent analyses because they were injected after hit compounds are highlighted in blue, compounds rescreened on the second plate are highlighted in green, background wells are highlighted in orange, and wells from a separate experiment that was included on Plate 2 are indicated in gray. Atovaquone and antimycin A was injected from Port D into all wells. (Tab 2A-B) Calculated OCR and ECAR values obtained for each well at each measurement time in Plate 1 (Tab 2A) and Plate 2 (Tab 2B). The time from the commencement of the assay at which each measurement was taken is indicated. Injection of compounds from Port A occurred between the third and fourth measurements, injection from Port B occurred between the seventh and eighth measurements, injection from Port C occurred between the 11th and 12th measurements, and injection from Port D occurred between the 15th and 16th measurements. Also indicated are the average OCR and ECAR values across all wells at each measurement point, with the average OCR value in the final measurement following atovaquone/antimycin A injection used to determine the non-mitochondrial OCR for the assay (highlighted in yellow). (Tab 3) Summary of the assay data, expressed in a table modified from the Pathogen Box plate mapping spreadsheet provided by MMV. Included are: the Pathogen Box plate and position of the test compounds; the MMV compound identification number and common name (where applicable); the Seahorse XFe96 plate well position and injection port from which the compound was injected during the assay (with compounds injected into Plate 1 indicated in green and compounds injected into Plate 2 in yellow); the mitochondrial OCR (mOCR) values immedia [file ppat.1011517.s001.xlsx]

## Sheet: 1A. Plate 1 configuration
	Port A
		1	2	3	4	5	6	7	8	9	10	11	12
	A	Background	MMV010764	MMV688472	MMV688416	MMV689758	MMV688796	MMV676526	MMV688553	MMV676501	MMV676449	MMV676412	Background
	B	Background	MMV1110498	MMV000907	MMV688889	MMV688776	MMV688934	MMV676389	MMV676603	MMV676401	MMV102872	MMV676477	Background
	C	Background	MMV084603	MMV688548	MMV688888	MMV690028	MMV688943	MMV053220	MMV676584	MMV676439	MMV676395	MMV676379	Background
	D	Background	MMV687762	MMV1028806	MMV661713	MMV688793	MMV688942	MMV688554	MMV676555	MMV676383	MMV676444	MMV676409	Background
	E	Background	MMV688514	MMV676350	MMV553002	MMV688797	MMV688756	MMV090930	MMV676431	MMV676571	MMV676445	MMV676589	Background
	F	Background	MMV026020	MMV688471	MMV676388	MMV202553	MMV688936	MMV676476	MMV676377	MMV676406	MMV676461	MMV676509	Background
	G	Background	MMV688470	MMV688704	MMV188296	MMV688958	MMV063404	MMV676558	MMV688555	MMV676597	MMV676588	MMV676554	Background
	H	Background	MMV688350	MMV688360	MMV099637	MMV688798	MMV676539	MMV202458	MMV676474	MMV461553	MMV676520	MMV676512	Background
	Port B
		1	2	3	4	5	6	7	8	9	10	11	12
	A	Background	MMV676480	MMV652003	MMV000062	MMV006372	MMV688854	MMV011903	MMV020591	MMV020623	MMV020512	MMV688761	Background
	B	Background	MMV012074	MMV676604	MMV002529	MMV687776	MMV687800	MMV020982	MMV020120	MMV676605	MMV007638	MMV021057	Background
	C	Background	MMV690027	MMV676600	MMV676382	MMV001625	MMV001493	MMV020136	MMV020710	MMV020517	MMV019721	MMV688763	Background
	D	Background	MMV020537	MMV637953	MMV676536	MMV000063	MMV689255	MMV019838	MMV020520	MMV019234	MMV016136	MMV688762	Background
	E	Background	MMV676386	MMV688773	MMV000011	MMV687775	MMV002817	MMV676442	MMV020152	MMV024397	MMV019807	MMV560185	Background
	F	Background	MMV019189	MMV688774	MMV003270	MMV637229	MMV688853	MMV020321	MMV019087	MMV676528	MMV020320	MMV085210	Background
	G	Background	MMV069458	MMV688991	MMV687801	MMV689480	MMV003152	MMV006239	MMV000858	MMV006741	MMV688768	MMV000023	Background
	H	Background	MMV676602	MMV000016	MMV687803	MMV668727	MMV019742	MMV009054	MMV006901	MMV020391	MMV676380	MMV688994	Background
	Port C
		1	2	3	4	5	6	7	8	9	10	11	12
	A	Background	MMV675997	MMV676204	MMV687239	MMV688122	MMV688852	MMV687145	MMV688327	MMV008439	MMV595321	MMV687747	Background
	B	Background	MMV020388	MMV688547	MMV688466	MMV687749	MMV688846	MMV054312	MMV689060	MMV689061	MMV689028	MMV688371	Background
	C	Background	MMV688508	MMV688283	MMV687243	MMV687730	MMV687251	MMV687254	MMV688509	MMV688361	MMV689029	MMV022236	Background
	D	Background	MMV688410	MMV676048	MMV687703	MMV687248	MMV688125	MMV687188	MMV690103	MMV688124	MMV688845	MMV1030799	Background
	E	Background	MMV675994	MMV676057	MMV687699	MMV687146	MMV687696	MMV687170	MMV690102	MMV689709	MMV021375	MMV1029203	Background
	F	Background	MMV676053	MMV688179	MMV023969	MMV687138	MMV688262	MMV687189	MMV687807	MMV676478	MMV062221	MMV688921	Background
	G	Background	MMV676191	MMV675993	MMV021660	MMV688417	MMV687273	MMV687180	MMV1088520	MMV688891	MMV023370	MMV688703	Background
	H	Background	MMV675969	MMV688313	MMV687172	MMV688844	MMV1198433	MMV024311	MMV1019989	MMV1037162	MMV689437	MMV688955	Background
		Key:	hit compound
			compound injected after hit compound; not included in subsequent analysis (tested on Plate 2)

## Sheet: 1B. Plate 2 configuration
	Port A
		1	2	3	4	5	6	7	8	9	10	11	12
	A	MMV026468	MMV020670	MMV023953	MMV010576	MMV032967	MMV031011	MMV688178
	B	MMV011511	MMV007625	MMV007471	MMV024829	MMV045105	MMV022029	MMV676064
	C	MMV020291	MMV006833	MMV026490	MMV687246	MMV676162	MMV024114	MMV688467
	D	MMV676269	MMV020081	MMV026550	MMV675995	MMV688274	MMV023860	MMV688407
	E	MMV023233	MMV085230	MMV085071	MMV659004	MMV676260	MMV688364	MMV032995
	F	MMV009135	MMV011765	MMV024937	MMV085499	MMV023985	MMV024195	MMV676063
	G	MMV007803	MMV001059	MMV011691	MMV676877	MMV663250	MMV407539	MMV688372
	H	MMV007133	MMV022478	MMV024101	MMV676881	MMV024443	MMV688469	MMV023388	Background	Background	Background	Background	Background
	Port B
		1	2	3	4	5	6	7	8	9	10	11	12
	A	MMV011229	MMV676468	MMV688771	MMV687798	MMV688775	MMV676159	MMV393144
	B	MMV687794	MMV676470	MMV688938	MMV689000	MMV004168	MMV676161	MMV023183
	C	MMV676398	MMV676472	MMV671636	MMV676599	MMV689244	MMV688411	MMV687765
	D	MMV688766	MMV200748	MMV667494	MMV028694	MMV001499	MMV688345	MMV010545
	E	MMV020289	MMV002816	MMV634140	MMV030734	MMV689243	MMV676358	MMV687729
	F	MMV019551	MMV688552	MMV016838	MMV676270	MMV688755	MMV228911	MMV272144
	G	MMV146306	MMV688557	MMV021013	MMV392832	MMV688754	MMV001561	MMV658988
	H	MMV688330	MMV687796	MMV688939	MMV688978	MMV688990	MMV688273	MMV393995	Background	Background	Background	Background	Background
	Port C
		1	2	3	4	5	6	7	8	9	10	11	12
	A	MMV688362	MMV687706	MMV026356	MMV007920	MMV688270	MMV019993	MMV688371
	B	MMV688180	MMV024035	MMV688941	MMV047015	MMV688795	MMV688352	MMV689709
	C	MMV675998	MMV659010	MMV676008	MMV020165	MMV676524	MMV611037	MMV688262
	D	MMV023949	MMV676050	MMV024406	MMV023227	MMV687700	MMV676384	MMV688417
	E	MMV688279	MMV688271	MMV019790	MMV407834	MMV687813	MMV153413
	F	MMV676186	MMV688474	MMV687812	MMV026313	MMV161996	MMV688543
	G	MMV658993	MMV676182	MMV676411	MMV084864	MMV676492	MMV688415
	H	MMV675968	MMV675996	MMV688980	MMV1236379	MMV688550	MMV495543		Background	Background	Background	Background	Background
		Key:	hit compound
			compound injected after hit compound; not included in subsequent analysis
			compound re-tested from Plate 1
			data from a separate experiment

## Sheet: 2A. Plate 1 rate measurements
		OCR Data														ECAR Data
OCR (pmol/min):														ECAR (mpH/min):
	Measurement 1														Measurement 1
	time (min): 1.34628236333333	1	2	3	4	5	6	7	8	9	10	11	12			1	2	3	4	5	6	7	8	9	10	11	12
	A	0	158.287	148.458	141.191	131.618	185.995	135.264	166.781	152.058	169.929	160.157	0		A	0	2.65294	52.0664	47.0021	42.367	65.2961	2.65294	42.1671	2.65294	50.5195	53.3501	0
	B	0	153.758	182.371	156.62	175.441	168.768	164.594	159.831	157.201	159.39	191.978	0		B	0	57.023	47.3929	49.5586	47.7	60.0953	2.65294	48.4574	2.65294	46.3444	61.7375	0
	C	0	193.668	150.847	159.527	157.183	127.592	191.955	191.202	168.249	180.77	190.795	0		C	0	57.2902	57.727	49.8812	43.5106	52.7302	2.65294	50.6521	2.65294	51.1241	60.9848	0
	D	0	205.135	181.823	174.397	183.728	182.508	154.429	170.799	151.614	168.884	194.298	0		D	0	57.9591	51.2496	52.8435	51.8906	66.6308	2.65294	43.7511	2.65294	49.4453	57.564	0
	E	0	196.66	182.12	183.43	178.606	173.626	169.068	152.715	124.623	168.969	175.125	0		E	0	56.4057	49.7912	52.0333	49.6436	63.6488	2.65294	34.89	2.65294	39.6072	56.9448	0
	F	0	192.378	177.134	180.89	184.944	176.889	169.656	172.945	139.491	172.915	172.165	0		F	0	53.3407	44.3087	52.7109	46.913	65.1879	2.65294	44.8289	2.65294	47.1122	52.1407	0
	G	0	176.89	177.647	162.499	175.772	173.471	163.359	166.228	156.692	170.598	181.744	0		G	0	55.1326	52.5449	50.0303	51.5104	65.5903	2.65294	46.4347	2.65294	45.9129	51.7653	0
	H	0	196.649	171.093	159.204	172.238	155.489	144.836	154.06	130.706	139.23	138.74	0		H	0	51.4789	49.0639	50.7892	47.9575	54.5863	2.65294	45.4741	2.65294	40.2636	45.6401	0
	Measurement 2														Measurement 2
	time (min): 6.01290066833333	1	2	3	4	5	6	7	8	9	10	11	12			1	2	3	4	5	6	7	8	9	10	11	12
	A	0	152.285	193.466	139.718	128.302	175.949	138.582	159.35	147.746	162.497	155.466	0		A	0	2.22443	37.2864	34.8921	31.9671	51.0536	2.22443	28.5636	2.22443	34.8069	41.9435	0
	B	0	145.181	173.48	145.411	166.29	159.116	156.366	153.757	149.929	149.895	181.053	0		B	0	39.4641	29.6565	30.8858	29.762	37.3752	2.22443	32.0091	2.22443	33.8141	42.8502	0
	C	0	184.586	160.427	150.704	148.556	119.655	183.044	182.111	158.271	171.2	184.825	0		C	0	38.6725	43.6033	37.004	31.2283	36.3924	2.22443	36.8962	2.22443	37.8346	44.2877	0
	D	0	190.34	169.821	162.991	173.962	177.648	144.653	161.179	144.78	163.219	189.816	0		D	0	43.1354	34.3087	37.0837	34.9541	42.0327	2.22443	28.0792	2.22443	36.3561	40.6101	0
	E	0	186.036	173.038	174.391	170.05	161.776	161.846	145.255	118.835	158.419	164.937	0		E	0	45.1709	35.3164	36.345	35.78	45.0895	2.22443	24.6641	2.22443	28.0961	41.4465	0
	F	0	181.2	168.993	171	174.572	166.66	165.339	165.456	135.072	165.008	166.865	0		F	0	39.4895	28.8612	38.487	34.2166	44.3541	2.22443	32.0663	2.22443	33.1578	36.999	0
	G	0	168.417	170.661	153.224	169.015	166.598	157.299	154.157	149.957	164.26	176.409	0		G	0	36.2336	36.6523	36.3672	37.6438	45.5178	2.22443	35.151	2.22443	36.9851	36.3605	0
	H	0	188.277	163.049	150.625	163.843	148.007	139.74	147.139	121.99	130.628	130.452	0		H	0	43.37	36.1434	39.1445	38.0329	39.9449	2.22443	32.9053	2.22443	33.6417	35.1687	0
	Measurement 3														Measurement 3
	time (min): 10.5896954616667	1	2	3	4	5	6	7	8	9	10	11	12			1	2	3	4	5	6	7	8	9	10	11	12
	A	0	148.292	171.462	137.135	124.269	169.677	133.373	151.347	144.154	157.8	153.22	0		A	0	1.12018	32.9694	33.9907	30.3851	47.5947	1.12018	28.0214	1.12018	34.2895	38.6594	0
	B	0	137.862	166.872	137.628	158.78	152.435	146.541	143.732	144.697	144.127	178.376	0		B	0	39.1223	26.32	30.5646	28.7803	34.326	1.12018	32.3495	1.12018	32.2281	39.8542	0
	C	0	177.719	156.943	144.875	142.932	114.579	175.779	175.808	149.973	165.237	180.837	0		C	0	36.4472	39.6553	33.2125	28.3372	32.0419	1.12018	32.7191	1.12018	34.155	39.2469	0
	D	0	181.414	162.164	157.818	166.533	169.383	136.271	156.133	140.356	157.827	185.284	0		D	0	40.6203	28.3455	33.5694	29.6751	34.9093	1.12018	22.1351	1.12018	32.4952	35.3936	0
	E	0	179.569	167.531	168.434	163.749	157.436	157.3	138.07	113.082	154.86	158.107	0		E	0	42.0174	29.7337	30.5995	30.8936	40.7597	1.12018	20.3642	1.12018	21.66	36.7767	0
	F	0	174.404	161.269	165.116	169.296	162.257	160.693	160.326	128.512	159.977	164.007	0		F	0	34.3589	22.5845	33.3528	28.8803	37.6643	1.12018	26.6265	1.12018	27.6486	30.5233	0
	G	0	160.722	162.592	148.414	163.505	160.076	152.959	149.473	142.618	158.971	171.658	0		G	0	32.3685	33.4226	31.9002	35.1163	40.8513	1.12018	31.0466	1.12018	33.7175	31.9307	0
	H	0	181.983	157.055	144.746	157.904	143.699	134.115	142.657	115.395	126.914	126.023	0		H	0	38.9824	32.1161	33.9069	33.7733	34.2131	1.12018	29.785	1.12018	30.7879	31.4559	0
	Port A injection
	Measurement 4														Measurement 4
	time (min): 15.3549739166667	1	2	3	4	5	6	7	8	9	10	11	12			1	2	3	4	5	6	7	8	9	10	11	12
	A	0	169.526	175.422	159.38	141.787	180.672	138.502	149.723	172.214	184.586	162.763	0		A	0	1.30517	47.5769	32.7508	32.3553	46.8449	1.30517	27.5565	1.30517	33.7713	46.9027	0
	B	0	130.329	178.745	138.508	175.23	161.757	151.22	142.056	153.127	143.926	177.899	0		B	0	44.8477	32.0414	35.2101	29.0271	40.0622	1.30517	36.2844	1.30517	34.1811	40.6476	0
	C	0	180.837	165.686	150.311	155.116	117.958	181.132	186.953	160.535	161.906	177.628	0		C	0	39.3514	46.5776	39.8004	35.5808	38.4069	1.30517	38.2532	1.30517	34.1775	36.2128	0
	D	0	182.232	176.315	163.386	176.217	170.663	145.261	171.956	150.877	155.829	180.888	0		D	0	46.9183	28.66	36.8091	36.3651	34.938	1.30517	22.7511	1.30517	35.2419	28.6526	0
	E	0	195.559	178.721	178.038	167.183	163.894	183.086	153.975	119.023	161.38	147.607	0		E	0	51.0309	36.3985	34.3144	38.4964	48.3958	1.30517	19.3589	1.30517	18.8736	35.0559	0
	F	0	173.329	169.802	166.972	164.882	165.742	175.368	162.82	140.563	173.324	166.573	0		F	0	36.0459	20.5398	37.305	30.243	44.1422	1.30517	31.1601	1.30517	32.0514	29.5308	0
	G	0	148.897	143.025	155.554	144.378	165.722	165.302	154.883	147.333	174.334	177.395	0		G	0	34.5517	36.4554	34.3786	38.7772	52.9149	1.30517	36.3872	1.30517	38.0997	32.7693	0
	H	0	182.721	150.721	137.47	162.833	154.115	132.922	144.24	124.627	135.968	137.013	0		H	0	40.0288	34.7617	31.3168	36.3543	36.8798	1.30517	32.4057	1.30517	35.1814	33.6081	0
	Measurement 5														Measurement 5
	time (min): 19.971358825	1	2	3	4	5	6	7	8	9	10	11	12			1	2	3	4	5	6	7	8	9	10	11	12
	A	0	162.656	172.801	154.101	136.037	176.516	137.229	147.735	172.194	180.967	163.989	0		A	0	1.66337	48.867	32.1756	33.8103	49.0737	1.66337	28.5236	1.66337	33.227	45.3833	0
	B	0	130.396	176.175	135.947	172.155	160.532	152.338	139.163	150.315	143.25	178.772	0		B	0	45.264	34.5892	38.0733	33.2452	43.8895	1.66337	39.3665	1.66337	37.3835	44.4969	0
	C	0	176.804	164.286	146.584	150.355	117.465	179.062	184.191	154.881	161.09	178.341	0		C	0	41.605	45.4234	40.2815	34.7342	40.8077	1.66337	41.6127	1.66337	37.2946	41.8272	0
	D	0	178.552	174.463	162.283	171.763	175.929	144.035	169.069	150.007	154.568	181.949	0		D	0	42.6057	34.3014	40.0798	37.9036	42.9496	1.66337	29.3808	1.66337	36.9101	37.2317	0
	E	0	192.552	173.369	176.704	163.28	162.081	184.82	148.538	117.993	159.084	146.204	0		E	0	46.7475	38.5639	37.2404	39.8715	50.2554	1.66337	24.6461	1.66337	26.3374	39.3074	0
	F	0	169.419	163.426	162.635	164.34	162.967	171.832	160.537	141.718	170.669	165.249	0		F	0	37.545	28.9715	39.1314	35.1578	45.8746	1.66337	35.0001	1.66337	36.4189	34.5137	0
	G	0	148.34	141.13	151.554	142.931	162.809	158.952	152.758	144.638	170.92	178.436	0		G	0	36.7071	37.8387	35.9208	40.1614	52.5498	1.66337	37.77	1.66337	40.3088	37.8212	0
	H	0	181.029	149.088	138.237	161.281	148.455	129.524	141.427	123.26	132.442	134.02	0		H	0	42.577	35.7752	35.7003	38.9827	39.1021	1.66337	33.1438	1.66337	37.6411	35.949	0
	Measurement 6														Measurement 6
	time (min): 24.5578970616667	1	2	3	4	5	6	7	8	9	10	11	12			1	2	3	4	5	6	7	8	9	10	11	12
	A	0	160.008	169.003	152.927	133.537	174.85	137.034	145.245	171.488	179.313	164.227	0		A	0	0.549649	44.6889	37.9421	33.2876	47.0844	0.549649	35.4751	0.549649	43.0933	41.6165	0
	B	0	128.656	174.354	134.462	170.992	159.623	153.238	135.186	150.131	140.888	178.535	0		B	0	42.6999	31.2829	36.7493	30.8268	41.0216	0.549649	39.1331	0.549649	34.9488	40.9273	0
	C	0	175.096	162.229	146.172	149.341	118.18	178.028	182.536	154.732	160.219	178.36	0		C	0	38.4725	40.8258	39.0011	31.6898	38.2689	0.549649	40.2846	0.549649	35.3236	39.9171	0
	D	0	175.47	172.725	162.799	170.846	175.949	143.98	167.364	148.483	152.818	181.96	0		D	0	37.4471	29.4181	37.1663	32.2376	39.4224	0.549649	27.5679	0.549649	32.9719	34.9457	0
	E	0	189.374	170.88	175.384	161.847	160.646	184.535	147.167	115.02	157.71	144.68	0		E	0	42.3368	34.4752	34.3929	36.038	46.3276	0.549649	23.4992	0.549649	23.4443	37.3063	0
	F	0	166.967	160.028	160.063	164.263	160.463	169.733	158.362	140.72	168.522	164.525	0		F	0	33.2092	25.2229	35.1585	31.5072	39.7758	0.549649	31.1278	0.549649	31.833	31.2825	0
	G	0	148.304	141.388	150.941	142.945	162.2	155.145	150.857	144.179	168.867	180.824	0		G	0	33.0575	34.4096	32.5261	37.6074	47.2301	0.549649	35.9253	0.549649	36.4246	35.0759	0
	H	0	179.592	148.846	137.896	161.549	147.189	128.176	140.035	121.699	131.632	132.616	0		H	0	39.6234	31.8651	33.3385	35.4956	35.2421	0.549649	29.9557	0.549649	33.0278	32.9947	0
	Measurement 7														Measurement 7
	time (min): 29.1868252133333	1	2	3	4	5	6	7	8	9	10	11	12			1	2	3	4	5	6	7	8	9	10	11	12
	A	0	158.16	167.122	151.889	132.302	174.204	136.4	144.191	169.955	178.074	163.596	0		A	0	1.9631	44.2189	34.3273	32.1831	43.2305	1.9631	30.9277	1.9631	36.6865	42.4239	0
	B	0	128.012	172.876	131.2	169.533	159.208	152.335	131.784	148.451	141.149	177.329	0		B	0	41.765	30.9126	35.4191	29.997	36.8972	1.9631	37.3846	1.9631	33.9414	41.09	0
	C	0	173.865	161.831	144.958	146.964	118.118	176.099	181.516	153.835	160.98	178.181	0		C	0	38.0526	41.6386	39.3767	31.9381	35.4331	1.9631	40.6156	1.9631	36.1306	40.6686	0
	D	0	174.036	171.659	161.662	168.822	176.487	141.356	166.314	147.421	155.786	180.568	0		D	0	36.0915	28.1755	36.6655	30.8386	35.6229	1.9631	27.1268	1.9631	32.7931	35.1937	0
	E	0	187.937	169.681	173.06	160.356	158.899	182.856	147.055	115.398	158.252	141.496	0		E	0	41.861	33.9324	34.8025	35.8066	43.3574	1.9631	23.2056	1.9631	23.7129	38.3936	0
	F	0	165.828	158.353	158.132	163.556	159.299	168.45	157.392	139.618	167.798	162.124	0		F	0	32.2955	24.2833	34.9342	31.3745	36.6335	1.9631	30.9916	1.9631	32.168	31.6767	0
	G	0	147.926	140.762	149.912	142.624	160.922	152.804	150.627	143.059	167.907	175.345	0		G	0	32.4315	34.7894	32.3846	36.9821	43.1703	1.9631	35.9024	1.9631	37.1982	35.357	0
	H	0	179.189	147.73	140.318	160.349	145.883	127.39	140.668	122.542	130.52	130.452	0		H	0	39.4795	31.6465	33.3734	35.5215	31.6269	1.9631	29.8611	1.9631	34.2765	33.89	0
	Port B injection
	Measurement 8														Measurement 8
	time (min): 33.8737636433333	1	2	3	4	5	6	7	8	9	10	11	12			1	2	3	4	5	6	7	8	9	10	11	12
	A	0	154.943	162.024	157.481	128.006	171.089	136.149	145.401	177.018	174.053	158.359	0		A	0	1.30479	46.0472	36.9	29.4596	46.1568	1.30479	30.4453	1.30479	36.8762	42.8851	0
	B	0	133.331	178.553	126.391	163.599	165.732	149.64	127.271	150.419	137.082	134.614	0		B	0	42.0123	26.0012	34.5063	30.1648	32.1809	1.30479	38.6504	1.30479	38.5587	47.2907	0
	C	0	173.978	177.099	144.434	129.566	108.151	187.091	185.836	146.187	176.392	172.368	0		C	0	40.6263	44.6996	35.2272	35.1053	33.9731	1.30479	44.9149	1.30479	40.9488	40.0239	0
	D	0	172.082	178.576	176.115	172.337	176.013	161.71	174.507	179.491	165.381	187.859	0		D	0	46.544	24.4349	50.2522	39.0961	37.1433	1.30479	28.44	1.30479	36.5007	33.3974	0
	E	0	194.972	175.496	183.548	174.156	173.435	191.136	152.453	47.6542	167.041	155.084	0		E	0	54.9145	36.4744	35.2623	39.0037	49.6705	1.30479	20.1225	1.30479	22.7892	39.3732	0
	F	0	193.281	172.744	164.85	178.124	108.149	182.396	181.544	150.175	194.956	184.209	0		F	0	37.7532	21.367	39.0037	31.4194	54.1187	1.30479	31.5023	1.30479	33.9459	30.4545	0
	G	0	166.592	159.751	176.226	17.4406	172.464	170.75	160.925	157.5	192.701	184.82	0		G	0	32.7045	41.3568	35.3607	50.7963	50.0583	1.30479	37.5775	1.30479	38.6585	35.3094	0
	H	0	186.349	150.016	155.118	170.247	145.795	135.206	140.567	135.226	133.387	139.728	0		H	0	38.5524	31.4352	29.0256	34.9479	30.1412	1.30479	33.9398	1.30479	34.3505	33.847	0
	Measurement 9														Measurement 9
	time (min): 38.43896187	1	2	3	4	5	6	7	8	9	10	11	12			1	2	3	4	5	6	7	8	9	10	11	12
	A	0	151.649	157.15	153.648	127.192	168.408	136.484	143.353	175.086	172.89	158.836	0		A	0	0.203685	46.8531	32.7926	30.5896	45.6567	0.203685	28.0606	0.203685	34.0895	43.436	0
	B	0	132.771	172.804	126.605	162.926	163.001	148.051	127.196	148.206	135.002	133.17	0		B	0	42.6235	29.0431	39.5726	34.3742	36.498	0.203685	42.169	0.203685	42.1096	47.4418	0
	C	0	169.99	171.617	140.951	128.875	107.025	185.784	184.58	145.369	174.021	170.322	0		C	0	41.2032	40.4485	38.0731	35.7685	35.2665	0.203685	47.2033	0.203685	43.8613	43.9119	0
	D	0	170.965	175.543	166.215	167.084	179.11	159.881	171.18	175.523	164.346	185.75	0		D	0	42.626	29.4654	44.0087	39.49	43.0713	0.203685	34.9451	0.203685	37.9326	38.4929	0
	E	0	193.232	173.783	178.827	170.784	171.745	190.586	147.446	63.2435	164.016	153.694	0		E	0	48.3379	38.2026	37.165	40.5545	51.2841	0.203685	26.4834	0.203685	28.6029	40.9336	0
	F	0	189.361	169.272	161.24	174.579	110.568	178.431	177.229	147.211	189.646	180.309	0		F	0	39.0054	27.8622	40.0486	34.5301	50.973	0.203685	36.7648	0.203685	37.7891	34.0229	0
	G	0	160.057	157.016	168.94	15.7886	170.934	165.09	158.256	154.607	188.861	182.493	0		G	0	35.2518	39.4773	35.8804	56.1487	49.8368	0.203685	38.6763	0.203685	40.7439	38.8585	0
	H	0	181.448	148.74	151.258	167.714	144.97	132.355	136.446	131.972	132.543	136.149	0		H	0	39.9965	33.0044	33.6487	37.5264	33.3153	0.203685	34.3486	0.203685	35.7651	34.708	0
	Measurement 10														Measurement 10
	time (min): 43.0837668616667	1	2	3	4	5	6	7	8	9	10	11	12			1	2	3	4	5	6	7	8	9	10	11	12
	A	0	151.376	156.516	152.726	126.863	167.657	136.154	141.799	174.308	172.815	159.048	0		A	0	0.851491	46.8644	36.1122	31.4048	42.6083	0.851491	32.3463	0.851491	40.1384	42.9883	0
	B	0	132.062	172.613	125.444	163.49	162.141	147.495	126.91	148.088	133.629	129.623	0		B	0	40.9343	28.7535	36.0373	31.9221	32.5205	0.851491	38.364	0.851491	37.3603	45.5338	0
	C	0	168.699	170.448	140.343	128.907	106.546	185.495	184.386	144.342	172.726	169.271	0		C	0	39.0755	39.3277	36.8951	33.832	33.4751	0.851491	44.1766	0.851491	41.6363	44.0355	0
	D	0	170.696	174.697	165.459	165.807	177.906	158.634	170.83	174.625	162.419	185.839	0		D	0	39.6383	27.5536	41.3699	35.2644	38.9003	0.851491	32.4705	0.851491	35.561	37.9958	0
	E	0	192.568	172.722	175.45	170.012	169.371	189.838	147.178	66.6575	161.559	151.697	0		E	0	46.1548	36.4265	35.6919	39.3444	46.6466	0.851491	26.3149	0.851491	27.4766	40.7375	0
	F	0	187.097	168.361	160.644	174.106	103.525	177.757	175.602	146.096	187.22	178.735	0		F	0	34.631	26.1712	38.117	32.2921	43.6461	0.851491	34.263	0.851491	34.9691	32.6156	0
	G	0	158.548	157.624	167.192	17.2191	170.025	164.077	157.107	155.019	187.493	181.775	0		G	0	33.961	38.1659	34.4684	55.1042	45.7429	0.851491	37.8071	0.851491	39.5803	38.9427	0
	H	0	180.41	148.538	150.644	167.811	144.336	131.26	135.82	131.654	131.579	135.996	0		H	0	38.4936	31.536	32.9095	36.1719	29.7749	0.851491	32.5595	0.851491	34.5942	34.3753	0
	Measurement 11														Measurement 11
	time (min): 47.7287984466667	1	2	3	4	5	6	7	8	9	10	11	12			1	2	3	4	5	6	7	8	9	10	11	12
	A	0	150.904	155.074	152.9	126.647	168.362	136.762	139.382	173.53	172.898	159.608	0		A	0	0.922809	45.7622	34.726	30.2552	42.9758	0.922809	31.4169	0.922809	37.8868	41.4507	0
	B	0	132.342	173.163	124.892	164.315	162.112	147.204	125.024	149.351	132.459	125.539	0		B	0	39.4277	27.459	34.7382	30.9055	33.6355	0.922809	36.5936	0.922809	35.5624	43.4987	0
	C	0	168.789	170.066	140.816	129.091	108.805	185.728	184.837	144.478	172.681	169.005	0		C	0	37.2986	38.2479	35.7134	31.9706	34.5374	0.922809	43.0797	0.922809	40.3205	42.8531	0
	D	0	170.269	175.643	164.742	165.846	181.117	159.227	171.163	174.401	163.455	185.874	0		D	0	38.1012	25.9833	39.4427	33.5619	39.422	0.922809	31.1767	0.922809	35.0032	37.2731	0
	E	0	192.461	172.676	173.505	170.967	169.421	188.898	147.627	68.5568	160.563	150.044	0		E	0	43.7544	34.4794	34.5349	37.308	46.1425	0.922809	25.1874	0.922809	26.7691	39.3702	0
	F	0	185.088	168.129	159.203	174.588	98.3502	177.784	175.701	144.461	185.7	178.569	0		F	0	31.559	24.9189	36.9505	30.5995	41.5507	0.922809	32.614	0.922809	33.8667	31.8775	0
	G	0	157.925	157.02	167.338	16.2723	170.511	164.235	158.773	154.262	188.2	182.556	0		G	0	32.0128	36.1842	32.8758	53.1871	44.6471	0.922809	36.6484	0.922809	38.9631	37.7669	0
	H	0	180.091	149.383	150.572	168.556	145.714	131.605	136.606	132.33	132.343	136.003	0		H	0	37.2141	30.5957	31.816	35.5938	30.9943	0.922809	31.1126	0.922809	34.2622	33.9349	0
	Port C injection
	Measurement 12														Measurement 12
	time (min): 52.533006995	1	2	3	4	5	6	7	8	9	10	11	12			1	2	3	4	5	6	7	8	9	10	11	12
	A	0	156.602	175.168	152.801	137.735	174.746	137.135	138.674	176.556	174.727	160.829	0		A	0	1.65288	49.0745	33.4043	32.2232	44.4623	1.65288	26.9861	1.65288	36.3066	41.2809	0
	B	0	153.659	202.015	157.391	192.056	205.756	148.802	146.714	161.426	151.971	156.035	0		B	0	50.5437	38.3681	39.0914	35.8921	38.7159	1.65288	44.1866	1.65288	38.704	45.4425	0
	C	0	196.928	217.767	159.52	171.675	182.016	186.653	217.196	177.506	204.394	216.641	0		C	0	52.4683	59.5486	43.0145	42.3542	48.1206	1.65288	51.1587	1.65288	44.3617	46.559	0
	D	0	204.488	206.978	186.023	203.511	179.9	179.074	197.434	192.765	177.007	216.694	0		D	0	57.2237	37.3519	45.4654	43.0589	38.5021	1.65288	29.5938	1.65288	40.1189	40.9341	0
	E	0	220.642	197.899	202.222	191.513	193.777	203.816	157.135	76.5218	192.824	189.135	0		E	0	62.9117	41.131	42.2701	42.0337	50.4041	1.65288	25.0413	1.65288	21.4312	44.2583	0
	F	0	202.696	183.338	214.041	225.493	108.609	221.511	247.35	144.994	196.086	183.282	0		F	0	43.4741	31.0176	44.153	33.4556	56.6571	1.65288	54.2973	1.65288	40.708	34.3145	0
	G	0	220.089	204.201	191.045	22.0847	212.041	197.402	192.133	192.858	199.458	207.457	0		G	0	44.2595	42.3594	45.4496	61.4312	50.2983	1.65288	38.904	1.65288	47.7986	32.4076	0
	H	0	211.516	164.421	168.11	189.065	162.723	134.078	166.597	137.963	154.525	148.089	0		H	0	38.1547	32.9671	39.4893	38.031	33.6571	1.65288	39.387	1.65288	35.9109	32.7352	0
	Measurement 13														Measurement 13
	time (min): 57.1746485166667	1	2	3	4	5	6	7	8	9	10	11	12			1	2	3	4	5	6	7	8	9	10	11	12
	A	0	155.994	173.062	151.314	135.394	173.098	136.323	137.364	175.047	172.801	161.297	0		A	0	0.922529	49.5942	36.8635	35.353	47.413	0.922529	31.4382	0.922529	41.4684	42.1011	0
	B	0	151.92	197.372	155.85	188.163	202.623	143.169	145.943	159.904	148.436	152.064	0		B	0	49.8422	38.2869	41.5023	38.2252	41.002	0.922529	44.8721	0.922529	40.8067	48.0441	0
	C	0	193.722	208.939	155.353	168.626	168.259	193.295	213.335	175.293	200.149	211.812	0		C	0	50.0767	54.5289	42.8574	42.3112	50.4021	0.922529	51.7714	0.922529	46.0403	49.7282	0
	D	0	197.956	200.685	184.982	199.091	184.288	176.315	193.643	189.103	175.723	214.558	0		D	0	51.2983	39.4075	45.0122	43.3324	44.782	0.922529	34.6543	0.922529	40.4162	45.2459	0
	E	0	216.839	192.815	202.477	187.387	188.798	190.461	155.823	81.6768	188.836	190.35	0		E	0	54.8933	42.079	43.1296	42.3733	50.3261	0.922529	29.8459	0.922529	28.0554	45.8786	0
	F	0	196.919	179.883	207.818	220.115	104.06	217.393	250.831	143.875	191.802	182.836	0		F	0	42.466	34.7223	45.3221	37.2964	54.9009	0.922529	54.4047	0.922529	44.129	38.1843	0
	G	0	212.28	199.438	190.149	18.3456	205.201	193.732	186.875	188.536	197.817	198.586	0		G	0	43.9109	41.9677	44.1468	63.8723	48.4089	0.922529	40.2923	0.922529	48.8909	36.0378	0
	H	0	208.949	162.168	165.373	181.03	160.574	131.718	163.208	138.203	151.387	145.602	0		H	0	40.7938	34.8865	41.0956	40.2441	37.6274	0.922529	40.3183	0.922529	38.2198	34.7361	0
	Measurement 14														Measurement 14
	time (min): 61.7622633216667	1	2	3	4	5	6	7	8	9	10	11	12			1	2	3	4	5	6	7	8	9	10	11	12
	A	0	155.344	171.891	151.357	134.699	172.555	136.476	136.914	173.208	172.055	160.354	0		A	0	1.57297	48.6943	34.9562	34.4093	46.4163	1.57297	31.3413	1.57297	38.2661	41.2832	0
	B	0	150.642	195.762	153.33	186.306	200.999	140.953	145.831	159.612	145.74	148.09	0		B	0	48.0568	36.7598	39.4319	36.4752	39.3851	1.57297	42.4858	1.57297	39.0358	46.5807	0
	C	0	191.583	202.744	153.276	166.573	152.212	194.47	212.405	174.455	197.62	209.472	0		C	0	48.212	52.3779	41.7296	41.1535	44.7719	1.57297	50.5513	1.57297	45.0789	48.9421	0
	D	0	194.858	197.296	184.067	196.452	184.096	176.574	180.012	188.073	175.101	213.098	0		D	0	47.7902	35.857	43.0403	39.7905	43.0951	1.57297	32.9437	1.57297	38.6127	43.288	0
	E	0	215.948	190.62	202.082	184.588	186.234	186.686	155.343	80.9648	186.877	191.153	0		E	0	51.8297	39.1171	41.5327	40.0097	47.1208	1.57297	28.7366	1.57297	27.928	44.2592	0
	F	0	193.026	177.129	203.819	217.268	98.6528	215.084	249.573	142.157	189.935	182.08	0		F	0	39.096	33.1524	43.0262	35.4558	50.3138	1.57297	48.9062	1.57297	40.849	36.2411	0
	G	0	208.022	197.5	189.963	15.2706	203.146	193.085	186.075	186.54	196.463	194.97	0		G	0	41.3938	39.9081	41.774	62.5054	46.4382	1.57297	39.0834	1.57297	47.2079	34.8144	0
	H	0	207.729	161.572	164.358	171.084	158.817	130.658	162.961	139.205	149.407	144.875	0		H	0	39.9816	33.3953	39.1857	38.7159	36.7492	1.57297	37.8149	1.57297	37.0983	34.1239	0
	Measurement 15														Measurement 15
	time (min): 66.3937615933333	1	2	3	4	5	6	7	8	9	10	11	12			1	2	3	4	5	6	7	8	9	10	11	12
	A	0	153.716	169.216	149.495	132.281	170.644	134.64	134.222	171.057	170.283	158.688	0		A	0	1.35937	47.9811	31.8857	33.0794	45.1516	1.35937	28.5088	1.35937	33.4491	40.5133	0
	B	0	148.97	194.412	151.316	184.904	199.955	138.53	143.956	157.574	141.861	143.722	0		B	0	47.4281	35.7221	39.135	36.1066	39.284	1.35937	42.8281	1.35937	37.8266	45.3444	0
	C	0	189.631	198.496	148.898	164.131	144.931	194.739	211.163	172.174	194.617	206.416	0		C	0	46.9034	50.2658	36.7785	39.0203	42.1082	1.35937	48.1556	1.35937	42.8712	47.3931	0
	D	0	192.711	195.205	183.116	194.675	180.325	175.007	177.346	187.138	173.224	212.487	0		D	0	46.9949	34.2952	42.4706	38.5149	41.2382	1.35937	32.5722	1.35937	37.7976	42.6411	0
	E	0	214.417	189.283	200.725	183.808	183.092	185.058	154.614	78.799	185.546	189.049	0		E	0	49.7432	36.497	39.8072	37.7963	44.1553	1.35937	27.2532	1.35937	26.2108	43.068	0
	F	0	190.222	175.113	201.422	215.917	93.8537	213.09	243.757	139.836	187.655	179.658	0		F	0	37.5142	30.5504	41.8404	34.11	47.994	1.35937	46.0452	1.35937	38.9961	36.042	0
	G	0	206.432	195.616	189.473	12.5788	200.566	191.772	184.942	185.02	195.646	193.119	0		G	0	39.4797	38.2855	40.0563	60.4865	43.1467	1.35937	37.1667	1.35937	45.3659	32.8324	0
	H	0	206.648	160.545	163.343	158.489	157.709	129.486	162.232	139.119	148.277	142.673	0		H	0	39.2131	31.9699	37.7281	38.3243	34.5847	1.35937	36.6091	1.35937	36.3077	33.446	0
	Port D (ATV/AA) injection
	Measurement 16														Measurement 16
	time (min): 71.1537733683333	1	2	3	4	5	6	7	8	9	10	11	12			1	2	3	4	5	6	7	8	9	10	11	12
	A	0	24.8158	24.2973	-20.3508	4.22285	-2.14218	-1.41775	5.88534	4.65047	13.7116	18.6155	0		A	0	0.933814	65.9306	45.4494	38.0597	63.1071	0.933814	32.7589	0.933814	41.875	43.9403	0
	B	0	14.2546	17.3646	8.05044	15.8946	14.2532	17.706	15.39	19.3547	19.1865	19.2202	0		B	0	69.5851	45.6497	46.1991	47.0587	44.0594	0.933814	52.5877	0.933814	38.7566	44.5215	0
	C	0	34.6841	18.3422	-15.1154	10.3771	-78.3642	19.9511	18.1341	15.4816	2.13272	12.6987	0		C	0	73.5892	73.8036	51.5273	60.7023	43.3461	0.933814	66.435	0.933814	53.8098	53.9082	0
	D	0	14.5231	15.6266	17.2428	13.9923	7.49043	-2.66367	15.4608	15.6545	20.701	12.5889	0		D	0	82.1156	46.3149	57.859	59.3457	49.7093	0.933814	34.7097	0.933814	47.9924	47.4624	0
	E	0	16.3771	15.1649	17.3978	16.2022	14.4646	22.0852	16.8139	5.84529	11.1225	17.4765	0		E	0	90.2029	58.7824	51.3733	52.3178	64.0473	0.933814	28.0926	0.933814	24.6131	53.8371	0
	F	0	10.0022	10.807	8.16948	15.7591	16.1369	7.59894	10.1451	11.2926	11.3206	18.7876	0		F	0	53.4142	42.981	52.6046	47.2095	59.8478	0.933814	28.0026	0.933814	42.221	39.6666	0
	G	0	17.3556	12.6778	-17.7976	22.9954	16.2783	17.6287	-14.2347	-31.9126	5.28462	25.0142	0		G	0	61.8686	60.8105	56.4341	68.2482	65.6057	0.933814	47.8065	0.933814	53.7104	28.7293	0
	H	0	14.3115	4.43931	-0.320608	1.46605	3.4676	-16.2603	-14.9463	-55.0534	-0.285117	-2.39202	0		H	0	48.5758	49.5968	47.3788	49.1727	40.8931	0.933814	50.0731	0.933814	42.8313	38.5789	0
	Measurement 17														Measurement 17
	time (min): 75.83673499	1	2	3	4	5	6	7	8	9	10	11	12			1	2	3	4	5	6	7	8	9	10	11	12
	A	0	24.6712	24.6632	-17.5135	7.11988	1.269	-2.24347	10.8233	6.20443	15.47	20.4459	0		A	0	1.10708	69.7843	51.1271	44.3697	70.525	1.10708	41.0584	1.10708	47.8219	52.1277	0
	B	0	14.6218	21.5904	11.6538	19.1362	18.4846	20.4072	16.8882	20.0903	19.1926	23.0139	0		B	0	73.7226	52.6099	54.0393	52.6907	60.29	1.10708	58.1065	1.10708	47.1992	50.3607	0
	C	0	37.4618	23.9686	-12.0947	12.9354	-70.439	23.9181	21.2671	19.3207	6.06481	17.5992	0		C	0	79.9877	77.4139	58.5633	62.8141	42.2876	1.10708	70.5766	1.10708	61.5818	62.5064	0
	D	0	16.6373	18.5988	19.9313	16.427	17.7442	-0.496892	17.3925	20.022	21.4878	16.9883	0		D	0	79.4909	52.0275	60.7834	63.0535	58.0919	1.10708	43.4687	1.10708	53.4793	56.4917	0
	E	0	21.9512	18.9683	19.5819	19.2317	17.5486	27.1429	19.6117	6.18107	14.3923	18.9154	0		E	0	91.2639	63.827	58.2747	59.9084	61.5741	1.10708	37.7527	1.10708	33.7785	60.1289	0
	F	0	13.9395	15.6294	14.1546	21.5973	17.8482	12.7542	15.0877	14.0819	17.7178	22.1432	0		F	0	55.3969	48.1495	56.0469	58.2153	70.2983	1.10708	48.7564	1.10708	48.5973	50.0606	0
	G	0	22.3396	16.7042	-12.8542	19.0646	20.4887	21.705	-10.5765	-25.7863	9.8533	29.9281	0		G	0	63.3892	70.0047	62.084	70.8122	70.9403	1.10708	58.4482	1.10708	61.3366	45.9052	0
	H	0	19.9739	7.71858	2.57399	6.13384	6.22649	-15.1647	-9.62386	-50.6335	3.96749	1.78082	0		H	0	60.945	53.4671	53.051	55.7362	48.2912	1.10708	52.9698	1.10708	49.8715	43.9831	0
	Measurement 18														Measurement 18
	time (min): 80.4711066283333	1	2	3	4	5	6	7	8	9	10	11	12			1	2	3	4	5	6	7	8	9	10	11	12
	A	0	25.8178	26.0358	-15.5677	8.82691	3.49243	-0.971611	9.03426	8.29721	16.9675	21.2375	0		A	0	0.690422	67.5072	50.3008	44.4833	67.0871	0.690422	41.0725	0.690422	46.7894	50.5258	0
	B	0	15.077	24.5045	14.6441	19.9256	20.9336	23.508	18.8819	22.3759	21.3978	24.3342	0		B	0	74.0613	52.2794	54.2325	53.7899	59.5175	0.690422	59.5321	0.690422	49.1466	50.0331	0
	C	0	39.5495	27.2782	-10.7063	14.3889	-64.7147	26.8333	23.2888	21.4189	10.394	20.6616	0		C	0	79.2956	76.1368	58.1618	60.014	35.7963	0.690422	69.7153	0.690422	60.7998	60.8694	0
	D	0	18.7841	21.4837	22.7019	18.4969	24.9758	1.99475	20.6582	22.3153	25.2396	19.613	0		D	0	77.7387	51.6406	61.1152	60.6466	56.8773	0.690422	44.2463	0.690422	54.0508	55.2795	0
	E	0	24.1204	21.6814	22.1591	20.2318	19.9081	29.9652	20.6434	7.28942	18.2555	20.1881	0		E	0	87.5345	60.8753	56.8975	57.9889	55.1794	0.690422	38.5744	0.690422	34.1002	58.8055	0
	F	0	16.5824	17.4007	18.3081	23.9189	17.9416	17.2438	19.8956	15.9486	21.4636	26.2683	0		F	0	54.7336	46.5504	55.596	58.4937	65.5971	0.690422	56.0315	0.690422	48.9427	50.9359	0
	G	0	25.2889	20.4332	-9.34089	16.3784	23.0387	24.7645	-8.42187	-21.1291	13.3936	34.9912	0		G	0	61.6161	67.413	59.5672	69.3097	65.0618	0.690422	58.4108	0.690422	59.9819	49.0505	0
	H	0	23.0405	9.91013	5.55077	8.37145	8.2811	-13.6713	-6.47042	-47.299	6.37498	4.70098	0		H	0	62.3387	50.8452	51.747	54.9217	42.6355	0.690422	50.962	0.690422	49.4446	43.0656	0
	Measurement 19														Measurement 19
	time (min): 85.0420747966667	1	2	3	4	5	6	7	8	9	10	11	12			1	2	3	4	5	6	7	8	9	10	11	12
	A	0	25.7835	25.352	-15.8442	8.1965	3.30771	-0.711614	9.07904	8.42464	17.4392	20.4067	0		A	0	0.5388	66.6162	49.3321	44.1384	67.7462	0.5388	39.4467	0.5388	45.5593	49.3414	0
	B	0	15.8353	24.1599	16.0299	20.2225	21.0099	24.4481	19.1858	22.1789	21.9557	25.5976	0		B	0	71.2687	50.267	52.9707	52.3708	59.7328	0.5388	57.9824	0.5388	47.159	47.9837	0
	C	0	40.0283	28.803	-9.60944	14.8802	-63.4069	28.0229	23.2954	22.3225	11.1845	20.8572	0		C	0	77.4753	74.9355	57.9143	59.3788	36.8926	0.5388	69.3371	0.5388	60.0423	59.3518	0
	D	0	20.1517	22.1424	24.0508	19.192	26.0093	2.59775	22.1919	23.0253	25.1401	20.5413	0		D	0	74.5712	49.0353	59.6877	57.7265	56.6616	0.5388	43.1684	0.5388	52.8636	53.3066	0
	E	0	24.7657	21.2654	22.7536	20.286	19.6971	30.605	20.5936	7.57154	19.0671	20.499	0		E	0	85.0198	58.0629	56.0423	57.0198	57.9978	0.5388	39.9377	0.5388	33.927	57.3757	0
	F	0	18.6146	16.3333	19.5698	24.786	17.7426	18.8092	20.2171	17.199	22.4373	26.7163	0		F	0	53.5683	44.5033	54.0908	57.2862	68.1414	0.5388	57.567	0.5388	47.6986	49.415	0
	G	0	27.7391	19.7514	-7.50478	14.3589	23.9585	25.936	-7.72724	-20.1286	14.6388	47.0341	0		G	0	59.4151	64.8784	58.2235	68.532	68.5921	0.5388	58.5394	0.5388	59.0056	50.7028	0
	H	0	24.2611	9.72172	6.54795	9.02022	8.67313	-12.8224	-7.00624	-48.6241	7.42084	5.16799	0		H	0	61.1196	48.3312	50.5863	53.3587	43.948	0.5388	49.7197	0.5388	47.9755	41.9383	0
Average OCR Group Data (pmol/min):
Measurement:	Measurement 1	Measurement 2	Measurement 3	Measurement 4	Measurement 5	Measurement 6	Measurement 7	Measurement 8	Measurement 9	Measurement 10	Measurement 11	Measurement 12	Measurement 13	Measurement 14	Measurement 15	Measurement 16	Measurement 17	Measurement 18	Measurement 19
Time (min):	1.34628	6.0129	10.5897	15.355	19.9714	24.5579	29.1868	33.8738	38.439	43.0838	47.7288	52.533	57.1746	61.7623	66.3938	71.1538	75.8367	80.4711	85.0421
Background	0	0	0	0	0	0	0	0	0	0	0	0	0	0	0	0	0	0	0
Samples	167.632	160.551	154.564	160.579	158.345	157.084	156.009	159.407	156.992	156.114	156.014	179.546	176.405	174.343	172.181	8.28234	11.6628	14.1376	14.7928	average non-mitochondrial OCR value used in calculating mOCR values in tab 3
OCR Group Error (pmol/min)	StandardDeviation
Measurement:	Measurement 1	Measurement 2	Measurement 3	Measurement 4	Measurement 5	Measurement 6	Measurement 7	Measurement 8	Measurement 9	Measurement 10	Measurement 11	Measurement 12	Measurement 13	Measurement 14	Measurement 15	Measurement 16	Measurement 17	Measurement 18	Measurement 19
Time (min):	1.34628	6.0129	10.5897	15.355	19.9714	24.5579	29.1868	33.8738	38.439	43.0838	47.7288	52.533	57.1746	61.7623	66.3938	71.1538	75.8367	80.4711	85.0421
Background	0	0	0	0	0	0	0	0	0	0	0	0	0	0	0	0	0	0	0
Samples	17.6626	16.7966	16.2913	16.9825	16.9179	16.8837	16.6647	28.8509	27.4253	27.1576	27.3013	34.053	33.2261	33.126	33.334	16.7847	16.286	16.0741	16.3758
Average ECAR Group Data (pmol/min)
Measurement:	Measurement 1	Measurement 2	Measurement 3	Measurement 4	Measurement 5	Measurement 6	Measurement 7	Measurement 8	Measurement 9	Measurement 10	Measurement 11	Measurement 12	Measurement 13	Measurement 14	Measurement 15	Measurement 16	Measurement 17	Measurement 18	Measurement 19
Time (min):	1.34628	6.0129	10.5897	15.355	19.9714	24.5579	29.1868	33.8738	38.439	43.0838	47.7288	52.533	57.1746	61.7623	66.3938	71.1538	75.8367	80.4711	85.0421
Background	0	0	0	0	0	0	0	0	0	0	0	0	0	0	0	0	0	0	0
Samples	41.0637	29.4428	26.1409	28.6095	30.6766	28.3227	27.9807	29.461	30.5536	29.3657	28.4407	33.2927	34.2227	32.8165	31.5	40.4696	45.6317	44.7211	43.9493
ECAR Group Error (pmol/min)	StandardDeviation
Measurement:	Measurement 1	Measurement 2	Measurement 3	Measurement 4	Measurement 5	Measurement 6	Measurement 7	Measurement 8	Measurement 9	Measurement 10	Measurement 11	Measurement 12	Measurement 13	Measurement 14	Measurement 15	Measurement 16	Measurement 17	Measurement 18	Measurement 19
Time (min):	1.34628	6.0129	10.5897	15.355	19.9714	24.5579	29.1868	33.8738	38.439	43.0838	47.7288	52.533	57.1746	61.7623	66.3938	71.1538	75.8367	80.4711	85.0421
Background	0	0	0	0	0	0	0	0	0	0	0	0	0	0	0	0	0	0	0
Samples	20.9193	14.912	13.8284	15.5331	15.9325	15.2121	14.2311	16.1702	16.7722	15.7013	15.1724	18.1537	18.3755	17.2437	16.6889	23.5406	25.1835	24.7571	24.3938

## Sheet: 2B. Plate 2 rate measurements
Unassigned Well		OCR Data														ECAR Data
OCR (pmol/min):														ECAR (mpH/min):
	Measurement 1														Measurement 1
	time (min): 1.34888237	1	2	3	4	5	6	7	8	9	10	11	12			1	2	3	4	5	6	7	8	9	10	11	12
	A	85.0576	95.6118	91.1803	103.561	97.1094	102.112	95.3318	108.573	105.612	105.475	85.6638	97.6303		A	36.6554	34.7309	34.8976	39.0398	36.14	36.161	37.0346	30.1098	35.8045	32.7209	35.0144	32.6939
	B	96.9691	92.8218	98.2745	97.4525	98.4496	104.482	80.033	103.401	104.968	102.869	95.5471	97.3162		B	26.6496	32.1693	28.6013	32.7189	27.0195	30.1048	32.847	32.1005	27.1445	26.0201	27.5519	34.9025
	C	93.2684	78.5943	102.54	99.1488	107.467	110.502	108.507	112.294	106.518	106.292	87.8545	97.9387		C	26.3403	32.8162	32.928	33.7226	33.3421	33.3474	37.1588	30.701	31.8571	33.5699	27.3716	29.7342
	D	92.9697	107.112	94.2898	111.614	109.559	112.386	99.8336	95.6647	110.448	93.7722	92.6226	96.7093		D	33.7552	37.1457	34.7484	33.8916	35.8887	35.8322	34.9003	32.5523	32.1949	33.6772	28.7921	24.2738
	E	89.6087	98.5168	99.0683	102.394	98.9132	101.609	106.076	105.565	99.8464	108.302	97.1712	73.4331		E	33.9378	40.0794	33.5697	27.8298	31.5875	32.7924	33.0497	32.8864	31.0544	32.9345	38.8391	23.0258
	F	93.3952	104.65	82.7951	98.1028	86.7647	93.6235	99.7598	87.2695	101.892	96.7693	90.903	64.4522		F	34.8815	32.0683	26.1901	36.0399	27.8533	29.0052	30.9676	32.4595	32.5505	28.5713	28.0401	19.0373
	G	75.2078	87.3595	83.3754	79.7813	89.7524	100.017	103.481	2.4516	1.48669	-0.630058	2.83349	-0.614219		G	29.3376	20.9052	25.9284	30.2511	25.9651	31.7388	33.4519	-3.23308	0.130376	1.36581	1.54232	1.90543
	H	77.0614	70.7199	78.564	90.7337	69.2737	76.8611	74.2038	0	0	0	0	0		H	24.5679	31.6931	25.3839	26.0267	19.0462	23.0985	26.1444	0	0	0	0	0
	Measurement 2														Measurement 2
	time (min): 5.97117048833333	1	2	3	4	5	6	7	8	9	10	11	12			1	2	3	4	5	6	7	8	9	10	11	12
	A	83.8689	94.335	93.5394	100.376	95.3069	99.2233	99.6742	103.641	104.381	101.288	85.7284	94.1274		A	28.7251	29.947	25.4696	33.3371	31.5404	30.6184	31.3133	23.9298	27.4863	26.2903	29.5093	27.6711
	B	95.8982	90.5861	95.4198	97.6324	94.1409	102.206	80.0964	101.051	101.448	98.3726	92.6307	94.47		B	19.3249	23.4881	16.484	23.8323	18.1985	20.9385	25.3723	23.0141	19.0474	22.4087	21.5808	30.3647
	C	90.7597	76.1768	100.901	98.0526	104.345	108.118	105.458	109.645	103.423	101.09	84.5639	94.1717		C	20.2822	24.7857	23.0137	24.233	24.3907	23.5025	27.0765	22.9119	23.8933	28.1605	18.6883	22.0477
	D	91.8065	103.738	95.5951	107.869	106.055	110.6	98.6247	92.9669	108.325	90.4792	90.1967	96.3829		D	23.5657	29.4438	22.0788	22.9077	26.1446	24.1784	24.7594	23.2447	22.2332	23.0281	21.1512	17.5017
	E	93.0923	95.6092	95.4613	99.934	95.4582	97.9042	105.081	103.567	98.5668	105.357	97.8353	70.1413		E	24.4915	33.8611	23.1712	16.7379	23.1379	21.5941	21.3864	24.6102	22.0146	22.0103	28.6234	17.3256
	F	91.9393	101.902	81.1798	95.985	85.2472	91.7474	97.0828	84.1933	100.311	94.9067	88.9939	63.0687		F	21.7423	23.0491	17.0213	25.4765	18.7046	19.4671	17.6679	24.1137	23.3213	20.274	19.8587	13.6473
	G	73.2204	85.3184	80.8919	79.2375	87.0887	98.6238	100.003	1.22456	-0.664653	-0.984389	1.12548	-0.978857		G	18.4619	12.286	14.7844	20.7273	16.5532	21.3989	22.037	-2.61746	-1.18595	0.219864	-0.159316	0.035796
	H	73.8684	71.8104	78.5754	88.51	67.2808	77.6459	75.0159	0	0	0	0	0		H	18.6492	24.0065	17.9687	21.853	14.8346	15.8058	19.3422	0	0	0	0	0
	Measurement 3														Measurement 3
	time (min): 10.5206584783333	1	2	3	4	5	6	7	8	9	10	11	12			1	2	3	4	5	6	7	8	9	10	11	12
	A	88.1133	95.836	95.636	100.401	94.6979	98.5878	103.944	102.647	104.804	100.407	86.0242	94.0431		A	27.223	30.2578	25.0807	33.7911	31.7544	30.7519	30.3341	23.8829	26.5566	26.1671	28.5282	26.628
	B	97.9182	90.3538	94.9317	96.8975	92.7501	101.274	79.4299	101.359	101.429	97.1786	92.202	92.4746		B	17.3044	23.0184	13.6107	25.7753	17.4999	20.1229	24.7059	22.2704	18.7336	21.8616	20.877	28.6803
	C	92.1959	74.7046	99.3921	98.0689	104.035	107.266	104.761	110.014	103.337	99.6622	85.8252	94.2728		C	20.3	25.2742	22.9089	24.8367	23.8128	25.0003	28.1234	23.3383	23.8645	27.5118	19.1593	21.1457
	D	93.1432	102.681	96.6063	107.695	105.525	109.683	98.4025	91.8759	108.165	89.7587	89.0194	95.29		D	21.343	28.7996	19.853	22.2061	23.1938	23.0827	22.8252	21.7484	20.7258	23.0664	20.2081	17.3044
	E	96.3016	94.4662	96.5587	99.1333	95.3229	98.22	102.255	103.538	98.8148	104.498	98.2295	69.2995		E	24.2645	34.648	22.1665	17.1048	22.9138	22.4916	22.2016	23.9465	21.5721	21.7516	29.414	16.6272
	F	94.4465	101.154	80.9301	96.0354	86.0221	91.1812	95.5221	82.8594	99.685	95.0946	88.2013	62.6994		F	20.6479	20.8158	15.3715	24.5829	17.2078	18.3202	17.6807	22.188	22.4704	18.8179	18.0717	12.3913
	G	73.1704	85.9358	80.6147	78.2914	87.753	98.087	97.709	2.48721	-0.981295	0.950775	3.72019	-0.585558		G	19.7712	12.3048	13.9897	21.4916	16.5751	21.6457	21.2624	-1.24865	-0.5917	0.983739	0.327454	0.646937
	H	75.3569	71.5117	78.7983	87.0255	67.7206	77.3278	74.7468	0	0	0	0	0		H	17.7458	23.2123	16.8172	20.6658	13.3405	13.8574	17.6964	0	0	0	0	0
	Port A injection
	Measurement 4														Measurement 4
	time (min): 15.2173067283333	1	2	3	4	5	6	7	8	9	10	11	12			1	2	3	4	5	6	7	8	9	10	11	12
	A	86.8433	101.848	93.4366	104.121	107.261	110.016	110.057	49.1432	94.8522	104.676	86.4968	95.9231		A	25.0443	25.9863	22.7135	29.4826	32.4358	29.7971	31.1922	24.9046	28.4524	23.6419	29.8687	29.0512
	B	110.255	98.4062	101.963	104.72	104.945	105.158	79.2378	103.82	105.293	97.1584	92.5984	92.3024		B	18.5575	23.957	14.6973	22.0629	16.3202	20.5206	23.341	21.1379	16.8262	19.0818	19.2328	28.8661
	C	103.551	73.3184	94.0387	102.358	110.61	113.222	111.551	21.4492	23.7693	74.0107	77.8509	95.6231		C	19.3516	23.8674	20.7432	25.6842	25.0086	28.4753	28.9708	23.6539	26.809	26.2178	16.7323	17.7833
	D	103.77	107.711	101.794	110.805	107.222	123.942	100.14	27.3361	32.2125	65.4581	82.5413	99.6906		D	21.7227	28.5438	21.1429	20.98	26.6581	25.5635	20.7693	20.8418	27.1713	25.5031	16.4185	18.5141
	E	100.568	98.014	105.066	108.035	95.6545	101.054	101.714	19.0663	13.5262	17.0189	13.3013	68.3081		E	24.8505	36.389	24.1057	18.099	23.2663	23.2018	18.9635	21.5842	24.0839	22.9688	29.6501	14.0283
	F	100.623	105.145	89.1488	98.6613	87.0049	100.508	94.003	78.5719	100.71	99.2303	87.1633	69.0681		F	23.1052	19.9192	13.5122	25.979	19.0979	21.536	14.6623	19.1322	17.7338	17.6184	14.4173	14.4485
	G	75.8518	95.4129	81.7986	81.617	91.5678	95.4283	96.3548	1.93385	-1.62815	1.36774	6.65221	-0.835292		G	19.2479	13.1089	13.728	20.5017	14.6419	22.5213	21.5753	-3.25072	-2.28626	-2.87961	-2.14924	-2.87035
	H	75.4513	71.266	78.5597	85.3823	68.3579	80.8659	73.7655	0	0	0	0	0		H	14.5473	21.0207	14.4138	14.2275	10.2577	9.65552	15.8143	0	0	0	0	0
	Measurement 5														Measurement 5
	time (min): 19.8343948383333	1	2	3	4	5	6	7	8	9	10	11	12			1	2	3	4	5	6	7	8	9	10	11	12
	A	86.7501	100.032	92.0024	102.574	105.173	107.435	105.937	47.9937	94.6194	102.779	86.2152	95.1375		A	28.2396	29.5458	26.6881	31.8986	33.6419	30.8754	33.7774	29.084	30.9991	27.6833	31.5147	29.0414
	B	117.731	97.166	100.868	103.299	101.392	104.635	80.1637	103.929	104.709	97.5435	93.0128	92.5089		B	23.1019	27.9026	20.6513	27.9221	21.5568	24.7179	27.3223	25.0987	21.6773	22.3342	21.4348	30.9345
	C	102.051	73.2847	93.8127	102.894	109.401	111.982	111.455	22.5861	28.0233	77.3583	79.625	96.7881		C	22.1244	26.6991	23.2234	28.533	26.6929	30.717	32.2514	31.5069	33.4074	30.0626	20.3596	21.7418
	D	102.176	107.706	101.603	111.124	104.973	120.719	99.705	29.6776	31.9767	64.3421	82.3273	100.216		D	24.9614	29.8476	24.5885	25.6368	28.0573	28.6299	26.1457	30.6813	33.0021	27.3349	21.1146	22.0655
	E	99.1066	98.6434	102.911	107.824	95.0858	99.4134	104.178	19.4949	15.8988	18.303	12.5401	66.6547		E	26.7586	35.7602	27.2799	23.8222	26.6086	26.7573	22.9385	30.794	31.6841	30.2451	34.4218	17.3626
	F	98.7687	104.63	87.76	100.201	85.4777	98.9534	93.8206	77.4609	99.6478	98.6249	96.7725	67.8865		F	26.4736	22.8519	17.8738	28.6437	22.6539	24.3315	20.6811	25.2138	22.3932	22.4857	19.1845	15.5314
	G	75.6103	93.7229	81.0304	81.6611	89.3685	95.2193	96.4153	2.43779	-1.46554	0.342715	7.44738	-0.0242151		G	19.799	18.2452	17.6753	23.8416	19.9878	26.1458	25.2716	-0.234269	-0.279716	0.413186	0.859273	-0.120058
	H	76.6552	71.2302	77.8802	86.0289	68.4244	80.4217	73.4615	0	0	0	0	0		H	18.6322	24.0235	17.6691	19.833	14.3474	15.035	18.8275	0	0	0	0	0
	Measurement 6														Measurement 6
	time (min): 24.48762301	1	2	3	4	5	6	7	8	9	10	11	12			1	2	3	4	5	6	7	8	9	10	11	12
	A	86.2759	101.543	93.3676	103.74	106.015	108.216	105.7	46.6317	94.9877	104.763	87.4952	96.6035		A	26.5932	28.8418	25.1909	30.6675	32.6894	29.7379	32.9719	28.3643	29.4256	26.9169	30.5763	27.7698
	B	114.247	99.2024	101.455	103.706	102.153	105.488	80.6055	104.554	104.899	97.8855	93.8886	92.1388		B	21.2571	27.4498	19.7469	24.4006	20.4114	23.8413	26.9699	24.3279	21.0603	21.7359	20.8966	30.017
	C	102.693	74.5314	95.7175	103.076	110.829	113.09	111.97	24.0732	31.9667	79.419	80.3169	97.3859		C	20.963	25.6711	21.9972	28.0466	25.2169	29.2423	31.2225	31.8923	32.6716	28.4964	20.0406	21.2541
	D	102.31	109.347	102.336	112.225	105.809	120.926	100.964	33.1275	31.619	63.3496	81.3947	99.9156		D	23.6708	28.0414	22.4906	24.5487	25.7976	26.7357	25.8489	31.3745	32.4995	25.6098	20.8269	20.1443
	E	102.088	99.5184	102.851	107.332	94.8092	100.703	107.753	20.3769	17.1511	19.0493	12.8205	66.4897		E	25.5174	34.1875	24.726	21.9114	25.3772	24.9621	21.944	32.166	31.6094	29.9174	34.3741	16.4561
	F	99.3865	105.294	87.533	100.674	86.4387	99.9994	94.1343	78.3577	100.646	99.4664	89.5454	68.502		F	25.1237	21.195	17.2441	28.2747	22.213	23.0585	20.0387	25.2001	22.8676	21.7103	18.5981	14.3069
	G	77.2893	94.3618	82.0268	83.7141	90.7475	95.8694	96.7936	3.28276	-1.69269	0.20794	9.99274	-0.761967		G	17.6867	17.1651	16.4043	22.8397	19.0836	24.8834	24.0254	-0.499715	-0.062167	0.399963	0.265903	0.664732
	H	78.2769	73.0347	79.9974	88.2512	69.342	81.4116	74.7712	0	0	0	0	0		H	17.8473	23.3333	17.1372	20.0848	14.304	15.1227	18.4134	0	0	0	0	0
	Measurement 7														Measurement 7
	time (min): 29.038671005	1	2	3	4	5	6	7	8	9	10	11	12			1	2	3	4	5	6	7	8	9	10	11	12
	A	85.5755	101.975	93.5943	104.819	107.021	108.883	106.146	45.5339	94.7496	104.675	87.6668	97.2583		A	26.4624	28.7139	24.2598	30.632	32.4289	29.8111	32.6236	26.8737	27.8957	26.5119	30.6251	27.4381
	B	118.736	100.003	102.009	104.687	102.21	106.084	81.0824	105.012	106.176	98.8621	94.9354	92.4687		B	19.6535	27.1499	17.9646	28.3131	20.0546	23.4125	26.5011	23.5438	20.4787	21.8095	21.1694	29.9646
	C	102.29	74.9246	96.7494	103.45	111.096	113.84	112.746	25.2446	33.9832	80.4345	79.6337	97.476		C	19.8847	24.9034	21.3914	26.9576	23.8134	28.0142	30.2397	31.3906	31.5371	27.4768	19.0909	20.7867
	D	102.245	109.315	102.571	113.087	106.371	121.205	101.266	34.3838	31.914	62.319	80.1788	99.7389		D	22.4642	27.9499	21.8278	24.1544	24.5838	26.0604	25.2905	31.3564	31.8683	24.9647	20.6521	19.5237
	E	100.254	99.5624	103.093	107.883	95.2348	101.991	109.204	20.9876	18.4169	19.7902	12.9502	65.0272		E	24.6584	33.1365	22.8615	20.6027	23.9966	23.7305	21.4048	31.7832	30.8462	28.4603	33.1508	15.7222
	F	100.817	105.864	87.1609	100.544	85.9674	100.113	94.7311	79.4659	101.783	100.087	88.7673	68.4562		F	24.3456	20.2074	15.7301	26.855	21.0329	22.0396	19.4511	24.5349	22.2749	20.8221	18.1463	14.0693
	G	76.6854	93.9024	83.0578	83.5738	90.1233	97.407	98.1963	3.59565	-1.24765	1.53622	10.8552	0.0849457		G	17.2844	16.6694	14.9337	21.5004	18.5235	23.3206	22.9829	-0.31298	-0.0657396	0.212796	0.945887	0.0682939
	H	79.437	73.1569	80.5281	89.2118	68.9092	82.4396	73.8971	0	0	0	0	0		H	17.3884	23.084	16.5174	19.5853	14.3443	14.4487	17.292	0	0	0	0	0
	Port B injection
	Measurement 8														Measurement 8
	time (min): 33.7724993183333	1	2	3	4	5	6	7	8	9	10	11	12			1	2	3	4	5	6	7	8	9	10	11	12
	A	83.2948	102.469	98.6351	110.013	108.795	102.343	111.89	94.101	147.09	157.692	123.641	138.408		A	22.6453	29.7951	22.7628	34.8548	34.1228	32.7127	33.814	34.3945	44.7266	47.3782	48.6138	45.7453
	B	117.834	103.914	107.946	111.322	102.155	114.5	79.6484	161.034	148.241	139.011	122.301	143.995		B	19.1937	22.4196	12.7868	25.3153	18.6631	18.2905	27.9169	42.292	38.6711	42.0457	38.2278	56.2665
	C	97.3573	83.2521	100.162	115.11	113.052	119.809	124.105	36.326	50.5125	129.14	115.995	141.868		C	20.5568	26.4441	20.9176	24.147	29.3376	29.8825	32.3185	32.4091	33.3819	47.5501	33.2801	44.26
	D	101.829	117.94	113.474	114.979	115.786	112.497	101.644	37.0872	54.7473	114.905	127.809	118.941		D	22.6017	32.7339	20.9936	24.7621	32.4659	27.3568	26.4028	32.1188	29.5119	37.503	34.3702	40.7528
	E	95.4994	102.889	114.813	118.077	104.426	109.719	117.875	20.8996	16.2789	22.156	16.9816	97.532		E	26.4768	40.5673	29.1215	17.6375	25.8828	28.3695	23.7939	31.2885	28.4827	27.6572	34.2485	28.6912
	F	95.1546	118.171	108.98	106.804	96.8703	118.707	90.8658	80.5611	107.87	103.179	85.6354	69.1832		F	22.0717	20.9652	18.1974	28.0147	21.9012	24.0873	19.4425	21.7529	24.009	17.7417	17.5168	17.9322
	G	76.9306	101.212	80.0876	94.73	33.3046	99.9949	104.802	3.49942	-1.74619	0.57521	12.7661	0.388013		G	17.9826	12.652	16.3076	23.2551	20.7966	22.7611	25.3167	0.270226	-0.494487	0.109631	0.573904	0.537542
	H	84.2794	70.5326	88.6061	94.4754	73.5287	82.4888	80.1495	0	0	0	0	0		H	19.2518	23.8645	18.4995	18.0806	12.5909	11.838	18.0859	0	0	0	0	0
	Measurement 9														Measurement 9
	time (min): 38.404407455	1	2	3	4	5	6	7	8	9	10	11	12			1	2	3	4	5	6	7	8	9	10	11	12
	A	85.0849	103.061	99.2918	109.193	108.982	104.245	109.42	75.2364	140.177	153.564	124.193	141.428		A	25.7202	30.1238	25.37	33.8466	32.7373	32.2493	34.0556	35.7596	40.2363	41.9591	43.5888	41.6597
	B	137.225	104.122	109.339	111.916	103.031	114.973	81.3897	157.462	149.932	141.792	124.219	147.849		B	23.5312	25.7338	18.1928	26.7775	22.4537	22.7822	29.575	36.7326	34.8339	38.2521	36.3227	51.8195
	C	98.1893	88.6001	78.6283	113.823	112.545	119.363	123.82	35.8374	49.4319	124.068	113.901	145.71		C	21.2405	26.9268	22.6066	25.8286	28.3354	30.0403	32.1152	38.6804	39.1121	44.9455	32.1835	40.8827
	D	104.087	117.679	112.682	115.487	114.402	113.836	102.617	37.0792	47.8726	113.323	128.443	120.486		D	24.6031	32.5181	25.0957	27.6992	32.5501	30.1569	29.4592	37.9397	34.73	35.7365	33.653	37.6236
	E	96.124	103.367	113.991	115.731	104.464	109.458	120.175	20.6481	17.5271	23.2179	17.9919	91.5247		E	26.2019	37.497	29.0496	21.0588	26.8996	29.1806	25.0605	36.9927	32.5405	33.1014	38.0501	27.6937
	F	98.2342	118.635	105.902	107.168	97.7553	117.626	90.7745	82.4518	107.61	104.42	90.9459	67.9262		F	24.278	22.8418	21.4516	29.8133	25.1319	25.4605	24.4412	23.0084	24.4341	21.0804	20.5801	17.728
	G	77.7068	100.489	73.7589	93.2596	37.1799	99.4317	102.401	4.49212	-0.896309	1.44334	14.7705	1.63849		G	18.2371	18.2936	17.1022	24.3674	23.9177	25.5008	26.7261	-0.541124	-0.263784	0.122727	0.381565	0.118748
	H	84.6451	71.5198	88.0186	88.4503	73.0084	82.9788	80.0493	0	0	0	0	0		H	21.7757	25.3264	19.7793	22.0639	15.0492	14.662	19.8454	0	0	0	0	0
	Measurement 10														Measurement 10
	time (min): 43.0313755816667	1	2	3	4	5	6	7	8	9	10	11	12			1	2	3	4	5	6	7	8	9	10	11	12
	A	85.1584	103.344	98.4832	109.421	109.644	104.766	110.201	72.5978	140.914	155.615	126.697	144.954		A	25.3274	30.3602	24.4231	33.9066	31.7059	31.7185	33.0629	36.9706	38.6936	40.0723	42.6085	38.9588
	B	128.951	105.172	110.227	112.398	103.243	115.549	80.9435	161.342	152.517	145.941	126.546	149.949		B	15.562	25.4078	17.8846	26.4073	21.7022	22.3483	28.5756	34.9987	32.437	36.1658	33.6217	48.5897
	C	98.4158	88.009	55.2276	114.22	111.743	119.33	123.741	35.948	48.8333	124.616	115.751	148.516		C	20.3748	26.438	21.9208	26.1122	27.5681	29.4076	31.562	40.7658	40.6774	43.6329	30.4349	38.5067
	D	104.717	118.347	112.482	116.048	113.197	114.332	102.87	35.7465	44.8027	110.687	128.026	120.3		D	23.4281	30.8699	23.7668	26.8369	30.3066	28.4408	28.559	39.5862	36.21	34.0704	31.4163	35.0697
	E	95.2525	104.359	113.668	115.544	103.701	109.562	117.497	19.7163	16.0122	24.3967	16.9363	88.4706		E	25.1863	35.7222	27.537	20.573	26.1481	27.9528	24.2962	38.8251	34.8405	34.7874	39.8302	25.8776
	F	98.6053	119.104	105.688	107.895	96.9645	116.994	90.4078	82.2967	107.411	104.31	91.5626	66.3549		F	23.0746	21.7143	19.5138	29.1656	24.2461	24.3183	23.3435	22.7788	24.1483	20.1726	19.3759	16.4223
	G	76.9671	100.244	70.1324	93.3866	40.1553	99.2412	101.042	3.60858	7.17361	1.71354	13.0988	1.20335		G	16.8	17.1669	14.9771	23.1996	22.3222	24.2583	24.2443	-0.829989	-0.259494	0.533433	0.695195	0.180225
	H	84.8266	71.6485	88.3866	80.8103	73.2295	83.2289	79.4281	0	0	0	0	0		H	20.6833	24.2887	18.9314	20.3426	15.0958	14.284	19.1911	0	0	0	0	0
	Measurement 11														Measurement 11
	time (min): 47.6755037383333	1	2	3	4	5	6	7	8	9	10	11	12			1	2	3	4	5	6	7	8	9	10	11	12
	A	84.6611	102.498	98.9492	107.962	109.758	105.063	110.012	72.4196	142.795	158.089	128.558	147.655		A	23.3695	29.0481	22.4729	33.1388	30.8999	31.3401	32.4663	37.5318	38.0236	39.3457	42.2428	37.9493
	B	123.945	105.731	110.531	112.563	103.696	114.909	80.9997	168.086	156.223	150.312	129.35	153.017		B	15.2718	24.8537	17.4863	25.978	21.0718	22.0411	27.9241	35.9286	32.3685	36.0138	32.6849	47.3325
	C	99.0891	85.5409	38.3999	114.002	112.404	118.473	123.683	35.1968	49.2569	124.725	117.646	151.283		C	19.9187	25.5406	21.4637	25.4489	26.1877	28.4967	30.5437	40.3397	40.7508	42.8404	29.6983	36.6318
	D	106.646	118.699	110.66	116.013	113.163	114.508	102.536	35.9323	44.0099	107.022	127.616	120.467		D	23.1803	30.4812	22.5187	25.9451	28.8514	28.0132	27.7112	39.6223	37.1728	34.4944	30.9476	33.6465
	E	95.3136	103.71	112.972	115.551	104.033	110.126	117.761	19.726	16.0633	23.7912	16.6577	84.1167		E	24.9039	35.057	25.5777	20.0189	24.8538	27.0532	23.5149	39.371	35.7681	35.0249	40.1957	25.0364
	F	99.654	120.416	104.912	105.769	97.514	116.013	89.8831	82.4772	106.922	102.041	91.0105	65.6242		F	22.2474	20.6931	18.8542	28.1967	23.6481	23.9096	22.7696	22.8764	23.7741	19.5646	19.1602	16.038
	G	78.5644	100.958	67.6847	93.3406	43.5288	99.0636	100.176	3.9868	4.82124	1.59886	17.9217	2.22066		G	16.9974	16.9729	14.7148	23.3696	21.2058	24.3051	23.9603	-0.148768	0.000302528	1.02881	0.878613	0.769268
	H	86.2873	72.4108	89.2496	71.5641	73.1729	84.0817	79.3414	0	0	0	0	0		H	19.1177	24.1961	17.6812	18.7048	14.3296	13.763	18.7252	0	0	0	0	0
	Port C injection
	Measurement 12														Measurement 12
	time (min): 52.4059520466667	1	2	3	4	5	6	7	8	9	10	11	12			1	2	3	4	5	6	7	8	9	10	11	12
	A	91.3438	104.946	103.294	108.289	117.568	136.25	113.319	16.224	17.4076	19.6149	16.6652	17.0675		A	23.9439	28.2638	20.6384	30.961	35.0191	51.6434	29.8472	26.1348	18.3964	20.3559	23.249	24.1763
	B	140.145	119.81	133.391	128.36	124.508	122.689	91.171	18.5189	19.8823	19.4422	18.6835	16.6129		B	22.1476	30.5271	20.4425	28.7259	22.5166	20.5882	28.7587	17.1827	15.4785	16.995	18.2535	28.7359
	C	119.024	90.5923	41.8331	135.563	132.441	145.692	140.979	19.9957	16.9648	15.7397	14.8051	18.1315		C	29.724	38.1838	31.2379	33.3335	31.2395	33.5849	36.5328	36.7906	43.3296	32.0563	16.6127	16.7848
	D	129.011	130.911	111.476	132.143	141.992	142.294	117.443	29.1715	22.1546	27.3961	13.076	28.9678		D	30.1593	40.9878	26.4519	27.0097	35.0375	35.142	26.2546	38.9257	39.3615	23.4636	15.5602	15.532
	E	111.043	96.4601	112.221	123.859	114.891	125.087	148.19	18.9543	14.1312	22.2342	13.0695	12.6614		E	26.8459	45.3425	28.3132	20.1682	25.4697	27.691	40.1867	39.7459	43.5256	39.6738	46.341	14.9459
	F	118.851	133.502	105.271	137.956	111.78	124.617	115.741	100.283	137.904	123.307	101.717	81.1132		F	31.4023	26.5851	20.9465	30.4756	21.7811	29.0771	23.028	29.5123	32.6296	28.0866	25.1665	20.9338
	G	101.319	125.024	71.7873	94.0058	46.5116	136.94	124.228	2.64985	2.3818	1.95518	14.259	1.18037		G	25.7491	12.4464	8.92395	24.1922	17.4669	27.8638	23.1318	-1.97205	-1.5932	-1.13847	-1.04819	-1.07851
	H	88.7838	82.1496	88.4835	69.4843	75.7837	87.6844	81.992	0	0	0	0	0		H	16.9201	24.9511	14.6659	18.3282	11.5126	12.8212	20.3944	0	0	0	0	0
	Measurement 13														Measurement 13
	time (min): 57.067500235	1	2	3	4	5	6	7	8	9	10	11	12			1	2	3	4	5	6	7	8	9	10	11	12
	A	92.8644	105.722	104.373	109.934	119.006	123.978	112.293	17.3383	20.3668	22.6592	15.8791	18.9178		A	27.4862	31.0479	24.1827	33.0866	35.6585	39.451	32.6623	35.4711	29.9424	29.9468	32.1205	34.4781
	B	139.956	118.017	131.904	128.935	123.738	123.886	93.4939	20.2879	21.6107	19.7147	19.4355	18.1438		B	30.8067	32.3412	23.6782	31.1411	25.9775	25.0404	30.9431	29.9361	28.821	29.6369	29.381	42.4089
	C	118.253	95.2234	37.8636	133.725	132.228	144.651	141.3	20.7118	17.9354	16.535	15.1334	20.6135		C	30.4691	37.882	33.5118	34.6078	32.5889	35.5914	37.5779	47.3102	49.9767	44.3733	29.9195	32.2239
	D	127.5	129.654	112.482	133.044	139.988	138.954	118.97	28.5128	22.2524	32.6451	14.6884	32.182		D	31.3162	38.5857	28.3832	30.3947	34.9285	35.4936	29.2726	45.4804	44.0472	34.9669	28.1629	28.6331
	E	109.749	98.5455	112.495	125.561	113.86	125.293	149.683	18.6727	16.7259	21.6887	12.5098	13.4916		E	29.1686	42.2954	29.5532	24.5296	28.0545	30.4327	41.3596	48.1604	46.6622	44.1739	50.053	23.9373
	F	118.361	133.941	106.958	136.431	111.13	123.706	114.552	101.94	137.693	122.118	102.827	79.5946		F	31.7238	27.5001	23.8484	32.1586	24.3294	30.3652	25.0148	29.4979	31.8193	29.1423	26.5685	21.1665
	G	99.6292	121.146	69.1118	96.463	49.3118	134.923	121.249	2.79562	3.71	2.46435	12.7428	1.70386		G	25.9921	19.2985	14.5365	27.1805	21.845	31.1611	26.1913	-0.23554	-0.127983	-0.125944	0.260396	0.345708
	H	90.3405	83.0667	89.8868	62.2986	76.2334	87.9562	83.4764	0	0	0	0	0		H	20.7332	26.4662	18.3165	21.3236	14.7158	17.5916	20.2454	0	0	0	0	0
	Measurement 14														Measurement 14
	time (min): 61.6266082416667	1	2	3	4	5	6	7	8	9	10	11	12			1	2	3	4	5	6	7	8	9	10	11	12
	A	94.0403	105.591	104.307	110.627	118.556	120.728	110.421	18.5534	21.6526	24.8687	16.9079	20.2718		A	25.9814	30.2962	23.4663	31.9708	34.5887	37.3087	32.1464	36.0836	33.828	34.8077	36.7406	38.4309
	B	137.793	116.442	131.791	127.971	122.284	124.418	94.2879	22.2077	23.6801	20.8974	20.3525	20.295		B	26.2153	31.233	22.5745	29.5893	24.5689	24.1174	29.9269	35.3329	33.1584	34.3032	33.4274	47.748
	C	116.544	94.8842	35.8757	132.438	131.291	143.932	140.605	20.9629	17.5455	18.9951	16.2057	22.3191		C	28.3685	35.2404	30.7801	33.666	30.0865	33.642	36.1403	46.7329	51.1746	48.0015	33.5479	36.98
	D	126.671	128.779	112.052	132.909	138.336	137.397	118.219	28.6833	21.7161	33.4072	16.9251	33.6992		D	28.8312	36.8393	26.1414	28.8089	32.2069	33.1135	27.5725	46.477	45.3048	39.7226	33.4586	32.7432
	E	107.45	98.5499	111.348	126.423	113.106	124.932	146.257	19.1801	15.9639	21.2561	12.3176	13.5832		E	27.3086	40.3516	27.1492	22.9344	26.3925	28.6956	39.9751	47.194	46.8498	44.4437	49.2456	26.915
	F	117.266	133.64	107.851	135.667	110.411	123.207	111.585	99.9054	135.39	120.731	101.906	77.9553		F	29.3496	25.8942	22.304	31.0116	23.628	28.5354	24.2289	29.3903	30.9095	28.1595	25.2487	20.1608
	G	98.1723	120.177	66.9512	97.6851	51.0893	132.721	118.699	4.05546	3.99193	2.05196	12.8481	1.26096		G	23.8329	18.7735	13.2632	26.2148	20.8831	29.1043	24.6334	0.0320456	-0.392905	0.153988	0.549982	0.863004
	H	90.2024	83.5804	90.3393	56.2085	77.137	88.7092	83.5932	0	0	0	0	0		H	19.9017	26.2423	17.6217	19.0942	14.8244	17.0835	19.4148	0	0	0	0	0
	Measurement 15														Measurement 15
	time (min): 66.2951764416667	1	2	3	4	5	6	7	8	9	10	11	12			1	2	3	4	5	6	7	8	9	10	11	12
	A	93.5076	105.058	102.139	111.436	118.599	120.09	111.494	18.0273	22.1528	26.0293	17.6475	20.4112		A	24.8268	30.292	23.8214	32.5669	33.9992	37.181	31.9408	35.328	36.0227	36.5277	39.249	37.1267
	B	137.434	114.489	131.881	127.836	121.566	123.551	92.8468	22.8577	23.5069	20.0702	20.1293	20.08		B	26.3908	30.1909	21.4034	29.103	23.6573	23.2231	29.3032	35.906	34.1136	35.7881	34.7953	48.781
	C	116.011	93.8649	34.3293	131.762	130.839	143.953	140.64	20.501	17.2143	18.4446	17.2936	22.6504		C	27.0286	34.996	29.8208	33.5039	30.0825	34.0783	36.3661	45.9004	51.448	49.9158	35.4115	38.2361
	D	125.97	127.52	110.911	132.015	137.801	136.719	118.333	27.8191	21.481	31.7018	16.9083	34.2699		D	27.522	36.3355	24.0869	28.5285	30.6676	31.9824	26.6988	44.7768	44.1413	41.2162	34.8022	34.4201
	E	105.822	97.2269	110.139	125.419	112.771	123.992	141.105	18.2018	14.4505	20.1798	11.9977	13.4529		E	25.7907	39.9413	26.2023	22.6484	25.9361	28.4867	40.1149	46.3089	45.5232	43.2296	48.7801	27.3547
	F	116.131	134.287	107.362	135.993	109.606	122.788	109.999	99.2567	134.226	118.437	99.2856	76.4172		F	28.0407	25.3179	20.7444	29.8856	23.0672	27.6789	23.6096	28.6912	30.1047	27.4531	25.4887	19.2371
	G	98.5844	120.627	65.2677	109.725	51.4287	131.614	118.588	4.16529	3.46191	2.75365	12.7669	0.706733		G	23.6053	17.9084	12.5729	26.0756	20.7157	29.0767	23.5207	0.54963	-0.130939	0.712796	1.09363	0.974647
	H	90.0561	83.2282	89.9139	49.4524	76.9116	88.3047	84.138	0	0	0	0	0		H	18.9265	25.422	16.8454	17.4088	14.3887	16.2851	18.9936	0	0	0	0	0
	Port D (ATV/AA) injection
	Measurement 16														Measurement 16
	time (min): 71.045124785	1	2	3	4	5	6	7	8	9	10	11	12			1	2	3	4	5	6	7	8	9	10	11	12
	A	15.5574	24.576	24.2181	22.209	18.2615	19.0758	29.497	18.5819	23.7413	28.7895	17.8893	23.226		A	29.2331	36.186	28.3384	38.2828	39.093	43.5503	35.8994	33.1414	37.7082	38.1765	42.7576	37.8528
	B	37.3421	19.0162	16.9092	20.1151	15.4915	22.8048	14.9643	22.5508	22.5614	20.4605	20.2702	21.1813		B	31.3398	33.5391	19.528	31.7461	27.707	22.3623	32.4257	33.5841	33.7336	36.4504	34.9572	47.9602
	C	20.3749	20.2004	26.507	20.7453	25.411	23.832	23.3857	19.798	16.5223	18.6678	17.5849	21.3995		C	36.05	43.2578	32.2426	37.2929	45.2324	38.077	42.3917	40.9992	44.8842	49.0946	31.4824	35.1481
	D	9.94184	21.2508	19.0261	20.8237	18.4826	24.2927	18.7221	26.4158	21.9287	32.9273	16.6611	33.7345		D	34.8353	47.8796	25.6056	32.2143	42.9243	37.1421	30.4657	39.3155	38.1165	42.6041	32.0839	32.894
	E	12.5697	20.3276	15.9086	19.0534	20.0742	21.0504	18.5443	17.4436	13.2999	19.8558	12.0378	13.4921		E	33.1084	53.8476	36.3539	19.2794	31.2165	30.5299	25.3351	41.4531	43.5135	38.5848	46.7139	26.9057
	F	9.87382	20.9007	18.7812	137.649	20.9737	123.836	10.4842	14.0283	16.8867	16.9361	22.4571	21.1319		F	32.8266	26.1804	23.2217	28.9841	27.7708	26.232	22.3185	30.4747	36.262	27.382	24.8824	21.2404
	G	9.46017	17.8781	14.507	112.173	22.0467	17.0467	15.8508	3.20302	2.7243	2.50569	11.7694	0.0181524		G	28.9391	15.3377	9.82169	24.6391	19.3077	32.4476	26.2821	-0.387986	-0.491806	0.106953	-0.0981181	0.169168
	H	10.6721	14.5741	14.1784	13.2445	13.9517	15.1729	15.3704	0	0	0	0	0		H	19.5196	27.8168	17.671	14.2881	13.1682	13.0986	21.6607	0	0	0	0	0
	Measurement 17														Measurement 17
	time (min): 75.62555283	1	2	3	4	5	6	7	8	9	10	11	12			1	2	3	4	5	6	7	8	9	10	11	12
	A	14.7895	25.5834	24.6574	23.738	19.8372	20.6387	26.7328	17.9555	22.5743	26.9765	16.6724	21.9549		A	32.1497	38.5823	31.53	41.5381	41.0373	39.8085	38.7837	37.5331	40.8321	40.6077	44.1778	41.7019
	B	40.0639	23.0906	19.7827	21.693	17.3003	24.4231	13.7939	22.1321	21.8804	19.7425	19.5377	20.7706		B	35.2244	38.5099	26.23	36.1165	32.4165	28.13	36.3302	38.3548	36.7878	39.2863	37.115	49.9503
	C	21.4586	21.4889	25.3765	23.8745	27.1565	26.74	24.304	19.7565	15.8871	17.6774	17.4937	22.2311		C	37.7807	41.2879	35.2891	40.7412	45.5297	41.9904	45.6047	45.8361	51.791	51.4532	35.4687	39.6372
	D	13.2721	25.2523	21.8752	22.5405	21.3886	28.0614	27.919	23.5974	21.2054	32.7628	16.476	33.8645		D	37.963	49.4553	31.2947	36.939	42.9597	37.8313	35.5247	43.9281	41.8453	44.1092	34.6012	35.8351
	E	15.0085	21.1191	19.1809	19.398	20.837	22.8941	23.4127	17.83	14.9804	19.1322	11.8469	13.0145		E	34.0808	55.676	37.8703	24.1095	33.9391	33.4837	33.7566	47.4303	45.7351	42.1774	49.0161	29.1898
	F	14.0931	23.2827	21.8358	73.5309	21.9824	62.3267	12.5403	15.5604	20.5911	20.0121	27.6327	23.9673		F	35.043	34.3338	26.9118	30.048	30.6141	27.4542	22.6529	38.2525	39.6092	31.8564	28.2653	22.5322
	G	12.1709	21.47	15.8195	107.747	21.8807	20.9294	19.0246	3.89215	3.35812	3.10857	13.3218	0.790242		G	30.1421	19.6017	13.2167	24.3504	25.727	36.9566	25.6525	-0.49493	0.202955	0.854309	0.439192	0.430006
	H	12.4912	14.1273	16.1644	12.9349	13.3018	16.0472	16.0278	0	0	0	0	0		H	22.7054	31.2832	19.7694	16.1407	16.9759	18.4713	22.3122	0	0	0	0	0
	Measurement 18														Measurement 18
	time (min): 80.2665609816667	1	2	3	4	5	6	7	8	9	10	11	12			1	2	3	4	5	6	7	8	9	10	11	12
	A	15.5554	25.8166	23.6168	24.219	21.3808	21.8552	26.7764	17.5458	21.6095	25.4786	16.6641	20.7257		A	30.4796	38.7838	31.3751	42.0634	41.7113	38.779	39.2218	36.7168	39.8266	40.5154	43.9835	40.0357
	B	40.1981	24.8264	21.8522	23.0372	19.5077	25.6986	14.1331	20.2773	21.2587	18.2058	18.7381	19.9808		B	34.7207	39.4609	27.477	37.5513	34.2799	29.2176	37.9278	38.1644	36.9733	39.1671	37.263	48.3124
	C	23.4284	22.6573	23.9473	24.868	28.0376	28.0272	25.5058	19.4739	16.1717	17.4272	16.7501	20.5511		C	37.2919	40.9581	35.227	41.5437	45.4997	42.5349	45.8143	45.1453	50.0171	51.6444	35.0196	38.1277
	D	14.3809	26.049	24.1078	23.6069	24.1643	29.1589	24.8179	23.5278	20.8635	32.5117	16.889	35.1002		D	37.4812	49.5207	31.7623	38.4821	42.4962	37.5998	37.7915	45.6786	43.2288	44.1117	34.4444	34.68
	E	17.3271	23.0154	20.1928	21.2051	22.5692	24.4804	24.5528	17.1856	14.629	19.2158	11.6345	11.2246		E	33.7133	55.1779	37.5795	26.1179	34.4396	33.8801	36.7085	47.0959	46.2588	42.2615	47.9876	27.9347
	F	15.6881	24.111	23.0569	44.6298	23.2976	26.1938	14.1699	17.5152	21.8865	23.0781	24.9084	25.3998		F	35.2752	36.5646	27.4987	32.7565	32.0594	30.9175	23.3535	39.6027	40.0676	32.333	28.9796	21.9529
	G	13.7599	22.5576	15.7479	105.537	23.0024	23.0699	20.4559	3.19956	2.81904	2.58436	12.9979	0.450242		G	29.3458	21.0717	13.8751	24.5496	27.1907	38.0469	26.5884	0.0260249	0.296292	0.614693	0.634966	0.352043
	H	13.888	14.1245	17.3297	13.4752	14.3209	16.0683	16.0767	0	0	0	0	0		H	22.1843	31.5746	19.2481	14.5766	17.9565	19.2218	22.3617	0	0	0	0	0
	Measurement 19														Measurement 19
	time (min): 84.87740908	1	2	3	4	5	6	7	8	9	10	11	12			1	2	3	4	5	6	7	8	9	10	11	12
	A	15.7763	26.3136	24.2111	24.2638	21.2531	22.3573	24.4594	16.9174	20.9023	24.4391	15.573	19.6986		A	28.8739	37.7022	29.8933	40.3807	40.4931	37.2424	37.9545	34.5234	37.7307	39.0833	42.9631	36.2998
	B	41.5317	26.2222	22.8369	23.5166	21.4359	25.3088	15.092	20.0684	20.7369	18.6886	17.4692	18.6739		B	33.1062	38.3646	26.3545	35.8981	32.7506	28.1516	36.7544	35.936	34.9115	37.3617	35.6711	46.8619
	C	23.5992	24.4893	24.1958	25.3251	29.103	29.4207	26.5294	19.0187	16.2791	16.5107	16.6043	20.9836		C	35.1221	39.9208	34.7293	40.3434	43.4909	41.3269	44.5051	43.3409	47.2353	50.1009	33.48	36.5512
	D	15.8137	27.6567	24.9817	24.9686	25.1555	30.3628	26.8384	23.5053	21.4267	32.2871	16.7374	28.6409		D	35.9001	48.2773	30.1934	36.8571	40.2124	36.6247	37.3113	43.1929	41.1562	42.8393	32.8121	33.3391
	E	18.763	24.9397	21.1883	21.6473	22.8046	24.3041	26.9377	17.4104	15.2341	19.3265	10.854	11.6419		E	32.2041	53.8321	36.2084	25.3145	33.3835	32.8717	36.6409	44.4545	44.0098	40.0965	46.2249	26.9719
	F	17.02	25.2841	24.4345	36.1819	24.366	26.6125	14.6479	18.5902	24.0093	23.0677	29.8215	25.9118		F	32.9049	35.6083	26.199	33.8721	31.0245	31.7103	22.7015	38.3024	38.631	31.0608	27.1769	20.8937
	G	14.9922	24.8148	17.3943	105.384	22.9935	24.3274	21.2059	3.07632	3.87767	3.50577	11.989	1.18208		G	27.9927	19.6123	13.7269	24.5856	26.4429	36.8064	25.7956	0.0571817	-0.220357	-0.083196	0.519188	0.170581
	H	14.2663	16.2444	18.0133	14.4647	14.1304	17.154	17.3654	0	0	0	0	0		H	21.5319	30.6008	18.9281	13.1201	16.5323	17.9489	21.1702	0	0	0	0	0
Average OCR Group Data (pmol/min):
Measurement:	Measurement 1	Measurement 2	Measurement 3	Measurement 4	Measurement 5	Measurement 6	Measurement 7	Measurement 8	Measurement 9	Measurement 10	Measurement 11	Measurement 12	Measurement 13	Measurement 14	Measurement 15	Measurement 16	Measurement 17	Measurement 18	Measurement 19
Time (min):	1.34888	5.97117	10.5207	15.2173	19.8344	24.4876	29.0387	33.7725	38.4044	43.0314	47.6755	52.406	57.0675	61.6266	66.2952	71.0451	75.6256	80.2666	84.8774
Samples	90.288	88.3534	88.2948	82.5807	82.3664	83.0966	83.5179	94.3773	94.1434	93.876	93.8108	80.5983	80.6982	80.3813	79.9124	21.9986	21.7429	21.4683	21.8633	average non-mitochondrial OCR value used in calculating mOCR values in tab 3
Background	0	0	0	0	0	0	0	0	0	0	0	0	0	0	0	0	0	0	0
OCR Group Error (pmol/min)	StandardDeviation
Measurement:	Measurement 1	Measurement 2	Measurement 3	Measurement 4	Measurement 5	Measurement 6	Measurement 7	Measurement 8	Measurement 9	Measurement 10	Measurement 11	Measurement 12	Measurement 13	Measurement 14	Measurement 15	Measurement 16	Measurement 17	Measurement 18	Measurement 19
Time (min):	1.34888	5.97117	10.5207	15.2173	19.8344	24.4876	29.0387	33.7725	38.4044	43.0314	47.6755	52.406	57.0675	61.6266	66.2952	71.0451	75.6256	80.2666	84.8774
Samples	24.0851	23.6924	23.3828	31.3785	30.9081	30.8282	30.8253	36.6638	36.6718	37.1803	37.8419	49.4613	48.7593	47.9864	47.8581	20.0992	13.134	11.2246	11.0205
Background	0	0	0	0	0	0	0	0	0	0	0	0	0	0	0	0	0	0	0
Average ECAR Group Data (pmol/min)
Measurement:	Measurement 1	Measurement 2	Measurement 3	Measurement 4	Measurement 5	Measurement 6	Measurement 7	Measurement 8	Measurement 9	Measurement 10	Measurement 11	Measurement 12	Measurement 13	Measurement 14	Measurement 15	Measurement 16	Measurement 17	Measurement 18	Measurement 19
Time (min):	1.34888	5.97117	10.5207	15.2173	19.8344	24.4876	29.0387	33.7725	38.4044	43.0314	47.6755	52.406	57.0675	61.6266	66.2952	71.0451	75.6256	80.2666	84.8774
Samples	29.4931	21.4442	20.9144	20.3129	24.0632	23.1675	22.5171	26.24	27.3079	26.4113	25.8891	25.3482	29.4349	29.2505	28.99	30.5022	33.4748	33.74	32.4358
Background	0	0	0	0	0	0	0	0	0	0	0	0	0	0	0	0	0	0	0
ECAR Group Error (pmol/min)	StandardDeviation
Measurement:	Measurement 1	Measurement 2	Measurement 3	Measurement 4	Measurement 5	Measurement 6	Measurement 7	Measurement 8	Measurement 9	Measurement 10	Measurement 11	Measurement 12	Measurement 13	Measurement 14	Measurement 15	Measurement 16	Measurement 17	Measurement 18	Measurement 19
Time (min):	1.34888	5.97117	10.5207	15.2173	19.8344	24.4876	29.0387	33.7725	38.4044	43.0314	47.6755	52.406	57.0675	61.6266	66.2952	71.0451	75.6256	80.2666	84.8774
Samples	8.27713	6.91035	6.83411	7.65193	7.54991	7.38064	7.29516	11.0374	9.86206	9.81751	9.74242	10.7564	10.3616	10.7209	10.8508	11.5177	11.7115	11.5823	11.2186
Background	0	0	0	0	0	0	0	0	0	0	0	0	0	0	0	0	0	0	0

## Sheet: 3. Summary data
Pathogen Box Plate	Position	COMPOUND ID	common name	Seahorse plate position	Injection port	pre-compound injection mOCR (pmol/min/1.5 × 10^6 parasites)	post-compound injection mOCR (pmol/min/1.5 × 10^6 parasites)	% inhibition of mOCR	If % >30%	SMILES
PathogenBox_PlateA	A02	MMV010764		A02	A	133.5	143.37	-7.39326	FALSE	C(Nc1nn2c(cnc2s1)c3cccs3)C4CCOCC4									30
PathogenBox_PlateA	A03	MMV688472		A03	A	156.67	152.33	2.77015	FALSE	CC(Oc1cccc(Cl)c1)C(=O)Nc1ccc2oc(nc2c1)-c1ccncc1
PathogenBox_PlateA	A04	MMV688416		A04	A	122.35	137.1	-12.0556	FALSE	CC(C)(C)OC(=O)N1CCN(CC1)c2nccc(n2)c3ccc(s3)c4ccc(Cl)cc4
PathogenBox_PlateA	A05	MMV689758	Bedaquiline	A05	A	109.48	117.51	-7.33467	FALSE	COc1nc2ccc(Br)cc2cc1[C@@H](c3ccccc3)[C@@](O)(CCN(C)C)c4cccc5ccccc45
PathogenBox_PlateA	A06	MMV688796		A06	A	154.89	159.41	-2.9182	FALSE	Fc1ccc(cc1)c2oc(cc2)C(=O)NCc3nnc4CCCCCn34
PathogenBox_PlateA	A07	MMV676526		A07	A	118.58	121.61	-2.55524	FALSE	COc1ccc(cc1)c2cc(NC(=O)c3ccc(F)cc3Cl)ccc2OC
PathogenBox_PlateA	A08	MMV688553		A08	A	136.56	129.4	5.24312	FALSE	O=C(NCc1cocc1)N2CCN(Cc3ccc4OCOc4c3)CC2
PathogenBox_PlateA	A09	MMV676501		A09	A	129.36	155.16	-19.9443	FALSE	Clc1ccc(s1)C(=O)Nc2oc(nn2)c3ccc(Cl)s3
PathogenBox_PlateA	A10	MMV676449		A10	A	143.01	163.28	-14.1738	FALSE	CCc1nc2ccccc2n1CC(O)COc3cc(C)ccc3Cl
PathogenBox_PlateA	A11	MMV676412		A11	A	138.43	148.81	-7.49837	FALSE	Clc1ccc(cc1)S(=O)(=O)c2oc(nc2C#N)c3ccccc3
PathogenBox_PlateA	B02	MMV1110498		B02	A	123.07	113.22	8.00358	FALSE	FC(F)(F)C1=C(C(N2CCCCC2)=O)N(C=CC=C3OC)C3=N1
PathogenBox_PlateA	B03	MMV000907		B03	A	152.08	158.09	-3.95187	FALSE	COc1cccc2c(C)nc(N=C(N)N)nc12
PathogenBox_PlateA	B04	MMV688889		B04	A	122.84	116.41	5.23445	FALSE	Clc1ccc(CCNc2cc(nc3ncnn23)c4ccccc4)cc1
PathogenBox_PlateA	B05	MMV688776		B05	A	143.99	154.74	-7.4658	FALSE	Cc1nn2C(=O)C3=C(CCCC3)Nc2c1c4ccc(Cl)cc4
PathogenBox_PlateA	B06	MMV688934	Tolfenpyrad	B06	A	137.65	144.42	-4.91827	FALSE	CCc1nn(C)c(C(=O)NCc2ccc(Oc3ccc(C)cc3)cc2)c1Cl
PathogenBox_PlateA	B07	MMV676389		B07	A	131.75	137.54	-4.39469	FALSE	O=C(N1CCN(Cc2ccc3OCOc3c2)CC1)c4[nH]nc5CCCCc45
PathogenBox_PlateA	B08	MMV676603		B08	A	128.94	116.99	9.26788	FALSE	CC1COC2(CCN(CC2)C3=NC(=O)c4cc(cc(c4S3)[N+](=O)[O-])C(F)(F)F)O1
PathogenBox_PlateA	B09	MMV676401		B09	A	129.91	133.66	-2.88661	FALSE	C(Nc1nc(nc2ccccc12)N3CCCCC3)c4occc4
PathogenBox_PlateA	B10	MMV102872		B10	A	129.34	126.36	2.304	FALSE	FC(F)(F)c1cccc(c1)C(=O)Nc2oc(nn2)c3ccc(Cl)cc3
PathogenBox_PlateA	B11	MMV676477		B11	A	163.59	162.54	0.641849	FALSE	CCC1=C(C)N=C(NC1=O)n2nc(C)cc2NC(=O)c3ccccc3SC
PathogenBox_PlateA	C02	MMV084603		C02	A	162.93	159.08	2.36298	FALSE	O=C1N(Cc2cc3ccccc3s2)CC4CN(Cc5ccccc5)CCN14
PathogenBox_PlateA	C03	MMV688548		C03	A	142.15	147.04	-3.44003	FALSE	CC(C)(C)n1nc(-c2ccccc2)c2c(N)ncnc12
PathogenBox_PlateA	C04	MMV688888		C04	A	130.09	130.17	-0.0614959	FALSE	CN1CCN(CC1)c2cc(nc(n2)c3ccncc3)c4ccc(F)cc4
PathogenBox_PlateA	C05	MMV690028		C05	A	128.14	132.17	-3.145	FALSE	COC1=C(OCCCCOC2=CC=C(C3=NNN=N3)C=C2)C=C(C4=NN(C5CCCCCC5)C(C4(C)C)=O)C=C1
PathogenBox_PlateA	C06	MMV688943	Difenoconazol	C06	A	99.79	103.33	-3.54745	FALSE	CC1COC(Cn2cncn2)(O1)c3ccc(Oc4ccc(Cl)cc4)cc3Cl
PathogenBox_PlateA	C07	MMV053220		C07	A	160.99	161.31	-0.19877	FALSE	NC(=O)COc1ccc(cc1)c2ccc(cc2)C#N
PathogenBox_PlateA	C08	MMV676584		C08	A	161.02	166.73	-3.54614	FALSE	Fc1ccc2c(Cl)c(sc2c1)C(=O)NC3=NCCS3
PathogenBox_PlateA	C09	MMV676439		C09	A	135.18	139.05	-2.86285	FALSE	Cc1ccc2nc(Cl)c(CNCc3cccs3)cc2c1
PathogenBox_PlateA	C10	MMV676395		C10	A	150.45	146.19	2.83151	FALSE	OC1=C(C(=O)Nc2cccnc2)C(=O)N3CCc4cccc1c34
PathogenBox_PlateA	C11	MMV676379		C11	A	166.05	163.39	1.60193	FALSE	COc1cccc(OCC(=O)c2ccc(Br)cc2)c1
PathogenBox_PlateA	D02	MMV687762		D02	A	166.62	159.25	4.42324	FALSE	C1CC(CCO1)c2cc(n[nH]2)c3ccc(Oc4ccccc4)cc3
PathogenBox_PlateA	D03	MMV1028806		D03	A	147.37	156.87	-6.44636	FALSE	Fc1ccccc1C2CC2C(=O)Nc3nc(cs3)c4ccccn4
PathogenBox_PlateA	D04	MMV661713		D04	A	143.03	146.87	-2.68475	FALSE	Brc1cncc(c1)c2cc(NCCCn3ccnc3)nc(n2)c4ccccc4
PathogenBox_PlateA	D05	MMV688793		D05	A	151.74	154.03	-1.50916	FALSE	Cc1onc(C)c1COc2cccc(c2)C(=O)Nc3ncccc3C
PathogenBox_PlateA	D06	MMV688942	Bitertanol	D06	A	154.59	161.7	-4.59926	FALSE	CC(C)(C)C(O)C(Oc1ccc(cc1)c2ccccc2)n3cncn3
PathogenBox_PlateA	D07	MMV688554		D07	A	121.48	126.57	-4.18999	FALSE	CNc1snc(C)c1C(=O)NCCOc2ccc(OC)cc2
PathogenBox_PlateA	D08	MMV676555		D08	A	141.34	151.52	-7.20249	FALSE	Cc1nnc(NCc2cccc(Cl)c2)c3ccccc13
PathogenBox_PlateA	D09	MMV676383		D09	A	125.57	132.63	-5.62236	FALSE	CCC(Sc1oc2ccccc2n1)C(=O)Nc3nccs3
PathogenBox_PlateA	D10	MMV676444		D10	A	143.04	141	1.42617	FALSE	O=C(NC1CCCCC1)N2CCN(Cc3ccc4OCOc4c3)CC2
PathogenBox_PlateA	D11	MMV676409		D11	A	170.49	165.78	2.76263	FALSE	Fc1cccc(OCC(=O)Nc2nc(cs2)c3ccccn3)c1
PathogenBox_PlateA	E02	MMV688514		E02	A	164.78	173.15	-5.0795	FALSE	NC(=N)c1ccc(cc1)c2cc(on2)c3ccccc3
PathogenBox_PlateA	E03	MMV676350		E03	A	152.74	154.89	-1.40762	FALSE	Cc1cnc(CCNC(=O)c2cc(cs2)c3ccc(Cl)cc3)[nH]1
PathogenBox_PlateA	E04	MMV553002		E04	A	153.64	158.27	-3.01354	FALSE	CS(=O)(=O)CC1=Nc2ccccc2OC1=O
PathogenBox_PlateA	E05	MMV688797		E05	A	148.96	145.57	2.27578	FALSE	CC1CCCCN1C(=O)NCCc2coc(n2)c3ccc(F)cc3
PathogenBox_PlateA	E06	MMV688756	Sutezolid	E06	A	142.65	144.11	-1.02348	FALSE	CC(=O)NC[C@H]1CN(C(=O)O1)c2ccc(N3CCSCC3)c(F)c2
PathogenBox_PlateA	E07	MMV090930		E07	A	142.51	168.07	-17.9356	FALSE	CCOC(=O)NC(=O)c1ccsc1NC(=O)c2nc3ccccc3s2
PathogenBox_PlateA	E08	MMV676431		E08	A	123.28	132.27	-7.29234	FALSE	Cc1ccc(NC(=O)CC2COc3ccccc3O2)cc1Cl
PathogenBox_PlateA	E09	MMV676571		E09	A	98.29	100.61	-2.36036	FALSE	COc1ccc(cc1OC)c2onc(n2)c3cccc(NC(=O)Cc4ccc(F)cc4)c3
PathogenBox_PlateA	E10	MMV676445		E10	A	140.07	143.46	-2.42022	FALSE	CCCn1c(CNc2ccccc2O)nc3ccccc13
PathogenBox_PlateA	E11	MMV676589		E11	A	143.32	126.71	11.5895	FALSE	O=C(CCC1CCCCC1)Nc2cccc(c2)c3oc(nn3)c4occc4
PathogenBox_PlateA	F02	MMV026020		F02	A	159.61	151.04	5.36934	FALSE	CS(=O)(=O)c1cccc(c1)c2cnc3[nH]cc(c4ccc(CCC(=O)O)cc4)c3c2
PathogenBox_PlateA	F03	MMV688471		F03	A	146.48	143.56	1.99345	FALSE	CC(C(=O)Nc1ccc2oc(nc2c1)-c1ccncc1)c1ccccc1
PathogenBox_PlateA	F04	MMV676388		F04	A	150.33	143.34	4.64977	FALSE	COc1cccc(c1)n2nnnc2S(=O)(=O)Cc3ccccc3
PathogenBox_PlateA	F05	MMV202553		F05	A	154.51	148.77	3.71497	FALSE	CCC(=O)Nc1ccccc1C(=O)Nc2ccccn2
PathogenBox_PlateA	F06	MMV688936		F06	A	147.47	144.51	2.00719	FALSE	Clc1cccc2sc(nc12)N(CCCn3ccnc3)C(=O)c4occc4
PathogenBox_PlateA	F07	MMV676476		F07	A	145.9	153.66	-5.31871	FALSE	CC1=C(CCC(=O)O)C(=O)Oc2c(C)c(OCc3cc(C)cc(C)c3)ccc12
PathogenBox_PlateA	F08	MMV676377		F08	A	145.54	142.6	2.02006	FALSE	Brc1c(nc2ncccn12)c3ccc4OCOc4c3
PathogenBox_PlateA	F09	MMV676406		F09	A	113.72	124.83	-9.76961	FALSE	CC(C)n1ncc2c(cc(nc12)c3ccccc3)C(=O)NCC(N4CCOCC4)c5cccs5
PathogenBox_PlateA	F10	MMV676461		F10	A	145.19	153.01	-5.38605	FALSE	CCOC(=O)c1cc(on1)c2csc(Nc3c(C)cc(C)cc3C)n2
PathogenBox_PlateA	F11	MMV676509		F11	A	149.22	147.33	1.26659	FALSE	Cc1ccc2oc(nc2c1)c3cc(NC(=O)Cc4ccccc4)ccc3Cl
PathogenBox_PlateA	G02	MMV688470		G02	A	145.93	133.14	8.76448	FALSE	CS(=O)(=O)N1CCC(CCn2nc(Cc3cccc4ccccc34)c3c(N)ncnc23)CC1
PathogenBox_PlateA	G03	MMV688704		G03	A	147.8	125.97	14.77	FALSE	Cc1cc2nc(NC(=O)C(C)(C)C)nc(Cl)c2n1Cc1ccc(Cl)cc1
PathogenBox_PlateA	G04	MMV188296		G04	A	133.62	135.12	-1.12259	FALSE	CNC(=O)C1Cc2ccccc2N1C(=O)Cc3ccc(F)cc3
PathogenBox_PlateA	G05	MMV688958		G05	A	148.71	127.83	14.0408	FALSE	O=C(NCCc1csc(n1)c2ccccc2)c3ccccc3
PathogenBox_PlateA	G06	MMV063404		G06	A	145.29	146.13	-0.578154	FALSE	Cc1nn(Cc2ccccc2)c(Cl)c1C(=O)NC3CCCCCC3
PathogenBox_PlateA	G07	MMV676558		G07	A	138.17	138.01	0.115799	FALSE	CC1=NN(C(=O)C1Cc2cccc3ccccc23)c4nc5ccccc5s4
PathogenBox_PlateA	G08	MMV688555		G08	A	134.68	135.84	-0.861301	FALSE	Clc1ccc(CN2CCN(CC2)C(=O)NCc3occc3)s1
PathogenBox_PlateA	G09	MMV676597		G09	A	127.83	128.27	-0.344207	FALSE	CCCn1nnc(NC(=O)COc2ccc(cc2)C3CCCCC3)n1
PathogenBox_PlateA	G10	MMV676588		G10	A	144.18	153.12	-6.20058	FALSE	Nc1c2CCCCc2nc3sc4CCCCc4c13
PathogenBox_PlateA	G11	MMV676554		G11	A	156.87	160.56	-2.35227	FALSE	COc1ccc(Nc2ccccc2NC(=O)c3ccc(O)nc3)cc1
PathogenBox_PlateA	H02	MMV688350		H02	A	167.19	164.4	1.66876	FALSE	COC(=O)c1ccc(F)cc1NS(=O)(=O)c2cccc(c2)c3cnn(Cc4ccccc4)c3
PathogenBox_PlateA	H03	MMV688360		H03	A	142.27	132.94	6.55795	FALSE	COc1ccc(cc1OCc2ccccn2)C3=NN(C4CCCCCC4)C(=O)C3(C)C
PathogenBox_PlateA	H04	MMV099637		H04	A	129.96	125.53	3.40874	FALSE	Cc1nn2c(O)c3CCCCc3nc2c1c4ccc(F)cc4
PathogenBox_PlateA	H05	MMV688798		H05	A	143.11	145.56	-1.71197	FALSE	CS(=O)(=O)c1ccccc1C(=O)N(Cc2ccccc2)c3ccccc3
PathogenBox_PlateA	H06	MMV676539		H06	A	128.91	131.09	-1.6911	FALSE	O=C(NCCc1c[nH]c2ccccc12)C3=Cc4ccccc4OC3=O
PathogenBox_PlateA	H07	MMV202458		H07	A	119.33	112.6	5.63982	FALSE	COc1ccc(OC(C)C(=O)Nc2ccc(Cl)cc2C)cc1
PathogenBox_PlateA	H08	MMV676474		H08	A	127.87	125.88	1.55627	FALSE	COc1ccccc1OCCCCn2c(nc3ccccc23)C4CC4
PathogenBox_PlateA	H09	MMV461553		H09	A	100.6	107.75	-7.10736	FALSE	COC(=O)c1c2CCCCCc2sc1NC(=O)c3c(F)c(F)c(F)c(F)c3F
PathogenBox_PlateA	H10	MMV676520		H10	A	112.12	115.73	-3.21976	FALSE	O=C(N1CCN(Cc2ccc3OCOc3c2)CC1)c4oc5ccccc5c4
PathogenBox_PlateA	H11	MMV676512		H11	A	111.23	115.66	-3.98274	FALSE	O=C(Nc1nc(cs1)c2ccccn2)c3cncn3c4ccccc4
PathogenBox_PlateB	A02	MMV676480		A02	B	143.37	136.11	5.06382	FALSE	COC(=O)c1c2CCN(Cc3ccccc3)Cc2sc1NC(=O)C4=Cc5ccccc5OC4=O
PathogenBox_PlateB	A03	MMV652003		A03	B	152.33	140.28	7.91046	FALSE	OB1OCc2ccc(NC(=O)c3ccccc3C(F)(F)F)cc12
PathogenBox_PlateB	A04	MMV000062	Pentamidine	A04	B	137.1	138.11	-0.736689	FALSE	NC(=N)c1ccc(OCCCCCOc2ccc(cc2)C(=N)N)cc1
PathogenBox_PlateB	A05	MMV006372		A05	B	117.51	111.86	4.8081	FALSE	CN(C)CCNc1ncnc2c3cc(C)ccc3[nH]c12
PathogenBox_PlateB	A06	MMV688854		A06	B	159.41	153.57	3.66351	FALSE	CCOc1ccc2cc(ccc2c1)c3nn(CC4CCN(C)CC4)c5ncnc(N)c35
PathogenBox_PlateB	A07	MMV011903		A07	B	121.61	121.97	-0.296028	FALSE	Cc1ccc(NC(=O)c2nc[nH]c2C(=O)Nc3nc4ccccc4[nH]3)c(C)c1
PathogenBox_PlateB	A08	MMV020591		A08	B	129.4	124.59	3.71716	FALSE	CC(C)C(NC(=O)Cc1cccc2ccccc12)C(=O)Nc3cccc(c3)C#N
PathogenBox_PlateB	A09	MMV020623		A09	B	155.16	158.74	-2.3073	FALSE	Cc1onc(C)c1C(=O)N2CCCC(C2)c3[nH]c4c(C)cccc4c3c5ccncc5
PathogenBox_PlateB	A10	MMV020512		A10	B	163.28	158.11	3.16634	FALSE	Cc1ccc(Oc2ccc(NC(=O)CNc3ccccc3N4CCCC4=O)cc2)cc1
PathogenBox_PlateB	A11	MMV688761		A11	B	148.81	144.82	2.68127	FALSE	CS(=O)(=O)c1ccc(cc1[N+](=O)[O-])C(=O)N(CC2CCCO2)c3nc4ccccc4s3
PathogenBox_PlateB	B02	MMV012074		B02	B	113.22	117.55	-3.82441	FALSE	Cc1nc2ccccn2c1C(=O)NCc3ccc(Cl)cc3
PathogenBox_PlateB	B03	MMV676604		B03	B	158.09	158.37	-0.177114	FALSE	CC(C)n1c(C)ncc1c2ccnc(Nc3ccc(cc3)S(=O)(=O)C)n2
PathogenBox_PlateB	B04	MMV002529	Praziquantel	B04	B	116.41	110.1	5.4205	FALSE	O=C(C1CCCCC1)N2CC3N(CCc4ccccc34)C(=O)C2
PathogenBox_PlateB	B05	MMV687776		B05	B	154.74	149.53	3.36694	FALSE	Cc1cc(ccc1C(=O)NCc2ccc3B(O)OC(C)(C)c3c2)C4=NOC(C4)(c5cc(Cl)c(F)c(Cl)c5)C(F)(F)F
PathogenBox_PlateB	B06	MMV687800	Clofazimine	B06	B	144.42	147.32	-2.00803	FALSE	CC(C)N=C1C=C2N(c3ccc(Cl)cc3)c4ccccc4N=C2C=C1Nc5ccc(Cl)cc5
PathogenBox_PlateB	B07	MMV020982		B07	B	137.54	132.41	3.72982	FALSE	CC(C)(C)c1cc(cc(c1)C(=O)Nc2cccnc2)C(=O)Nc3cccnc3
PathogenBox_PlateB	B08	MMV020120		B08	B	116.99	110.23	5.77827	FALSE	CC1CC1C(=O)NC2CCN(CC3(CCCCC3)c4ccccc4)CC2
PathogenBox_PlateB	B09	MMV676605		B09	B	133.66	134.56	-0.67335	FALSE	C[C@@]1(O)C[C@@H](C1)c2nc(c3ccc4ccc(nc4c3)c5ccccc5)c6c(N)nccn26
PathogenBox_PlateB	B10	MMV007638		B10	B	126.36	117.67	6.87718	FALSE	CCOc1ccc(cc1)c2nc(NC(=O)CS(=O)(=O)c3ccccc3)sc2C
PathogenBox_PlateB	B11	MMV021057	Azoxystrobin	B11	B	162.54	110.75	31.8629	TRUE	CO\C=C(\C(=O)OC)/c1ccccc1Oc2cc(Oc3ccccc3C#N)ncn2
PathogenBox_PlateB	C02	MMV690027		C02	B	159.08	154	3.19336	FALSE	COC1=C(OCCCCOC2=CC=C(C3=NNN=N3)C=C2)C=C(C([C@@H]4[C@H]5CC=CC4)=NN(C6CCCCCC6)C5=O)C=C1
PathogenBox_PlateB	C03	MMV676600		C03	B	147.04	155.28	-5.60392	FALSE	CO[C@@H](C(=O)N1Cc2[nH]nc(NC(=O)c3ccc(cc3)N4CCN(C)CC4)c2C1)c5ccccc5
PathogenBox_PlateB	C04	MMV676382		C04	B	130.17	126.03	3.18046	FALSE	Cn1ncc2c(nc(NCCc3c[nH]c4ccccc34)nc12)N1CCOCC1
PathogenBox_PlateB	C05	MMV001625	alpha-Difluoromethylornithine	C05	B	132.17	114.3	13.5205	FALSE	NCCCC(N)(C(F)F)C(=O)O
PathogenBox_PlateB	C06	MMV001493	Isradipine	C06	B	103.33	94.01	9.01965	FALSE	COC(=O)C1=C(C)NC(=C(C1c2cccc3nonc23)C(=O)OC(C)C)C
PathogenBox_PlateB	C07	MMV020136		C07	B	161.31	170.94	-5.96987	FALSE	CNC(=O)c1cc(cs1)S(=O)(=O)N2CCN(CC2)c3ccccn3
PathogenBox_PlateB	C08	MMV020710		C08	B	166.73	170.05	-1.99124	FALSE	COc1ccc(Cl)cc1NC(=O)CN(C)C(=O)c2cnn(n2)c3ccccc3
PathogenBox_PlateB	C09	MMV020517		C09	B	139.05	129.69	6.73139	FALSE	COc1ccccc1CNC(=O)c2cc(nc3c2cnn3C(C)C)C4CC4
PathogenBox_PlateB	C10	MMV019721		C10	B	146.19	157.89	-8.00328	FALSE	CCN(CC)S(=O)(=O)c1ccc(Cl)c(c1)C(=O)Nc2ccc3nc(C)sc3c2
PathogenBox_PlateB	C11	MMV688763		C11	B	163.39	154.21	5.61846	FALSE	CNc1nnc(SC2=C(Cl)C(=O)N(N=C2)c3ccccc3)s1
PathogenBox_PlateB	D02	MMV020537		D02	B	159.25	155.48	2.36735	FALSE	Clc1ccc2OCCN(c3ccc(s3)C(=O)NC4CC4)c2c1
PathogenBox_PlateB	D03	MMV637953	Suramin	D03	B	156.87	160.85	-2.53713	FALSE	Cc1ccc(cc1NC(=O)c2cccc(NC(=O)Nc3cccc(c3)C(=O)Nc4cc(ccc4C)C(=O)Nc5ccc(c6cc(cc(c56)S(=O)(=O)O)S(=O)(=O)O)S(=O)(=O)O)c2)C(=O)Nc7ccc(c8cc(cc(c78)S(=O)(=O)O)S(=O)(=O)O)S(=O)(=O)O
PathogenBox_PlateB	D04	MMV676536		D04	B	146.87	149.95	-2.09709	FALSE	COCC(C)NC(=O)CSc1ncnc2sc(cc12)-c1ccccc1
PathogenBox_PlateB	D05	MMV000063	Sitamaquine	D05	B	154.03	151.06	1.9282	FALSE	CCN(CC)CCCCCCNc1cc(OC)cc2c(C)ccnc12
PathogenBox_PlateB	D06	MMV689255	D-Eritadenine	D06	B	161.7	166.33	-2.86333	FALSE	Nc1ncnc2c1ncn2C[C@@H](O)[C@@H](O)C(=O)O
PathogenBox_PlateB	D07	MMV019838		D07	B	126.57	144.44	-14.1187	FALSE	FC(F)(F)c1cc(cc(c1)C(F)(F)F)C(=O)Nc2ccnc(n2)c3cccnc3
PathogenBox_PlateB	D08	MMV020520		D08	B	151.52	156.37	-3.2009	FALSE	Cc1cc2ccccc2n1CC(=O)N3CC(Oc4ccccc34)C(=O)N5CCCCC5
PathogenBox_PlateB	D09	MMV019234		D09	B	132.63	159.61	-20.3423	FALSE	COc1ccc(cc1OC)C2CC(=NN2C(=O)c3occc3)c4cccs4
PathogenBox_PlateB	D10	MMV016136		D10	B	141	148.67	-5.43972	FALSE	Cc1cc(Nc2ccncc2)n3nc(C)c(c4ccccc4Cl)c3n1
PathogenBox_PlateB	D11	MMV688762		D11	B	165.78	171.08	-3.19701	FALSE	C1CCN(C1)C(c2ccccn2)c3c([nH]c4ccccc34)c5ccccc5
PathogenBox_PlateB	E02	MMV676386		E02	B	173.15	177.67	-2.61045	FALSE	Cc1cccc(Cn2ccc(NC(=O)c3ccc4OCOc4c3)n2)c1
PathogenBox_PlateB	E03	MMV688773	Benznidazole	E03	B	154.89	157.89	-1.93686	FALSE	[O-][N+](=O)c1nccn1CC(=O)NCc2ccccc2
PathogenBox_PlateB	E04	MMV000011	Doxycycline	E04	B	158.27	158.72	-0.284324	FALSE	C[C@@H]1[C@H]2[C@H](O)[C@H]3[C@H](N(C)C)C(=C(C(=O)N)C(=O)[C@@]3(O)C(=C2C(=O)c4c(O)cccc14)O)O
PathogenBox_PlateB	E05	MMV687775		E05	B	145.57	156.18	-7.28859	FALSE	CC1(C)OB(O)c2ccc(cc12)C3=NOC(C3)(c4cc(Cl)c(F)c(Cl)c4)C(F)(F)F
PathogenBox_PlateB	E06	MMV002817	Iodoquinol	E06	B	144.11	154.63	-7.29998	FALSE	Oc1c(I)cc(I)c2cccnc12
PathogenBox_PlateB	E07	MMV676442		E07	B	168.07	174.11	-3.59374	FALSE	CC(C)c1ncc(c2ccncc2)c(n1)[C@@H]3CC[C@@H](CNC(=O)c4cccnc4)CC3
PathogenBox_PlateB	E08	MMV020152		E08	B	132.27	132.84	-0.430937	FALSE	Cc1onc(c1)C(=O)Nc2ccc(cc2)c3ccccc3
PathogenBox_PlateB	E09	MMV024397		E09	B	100.61	53.77	46.556	TRUE	O=C(NC1CC1)c2ccc(nc2)N3CCC(Cc4ccccc4)CC3
PathogenBox_PlateB	E10	MMV019807		E10	B	143.46	145.77	-1.6102	FALSE	Cc1ccc2cc(C3NC(=O)c4ccccc4N3)c(Cl)nc2c1
PathogenBox_PlateB	E11	MMV560185		E11	B	126.71	135.25	-6.7398	FALSE	C1CCN(CC1)c2cc(nc3ccccc23)c4ccccn4
PathogenBox_PlateB	F02	MMV019189		F02	B	151.04	170.3	-12.7516	FALSE	Cc1ccc2c(NC(=O)C23NN=C(S3)c4ccccc4)c1C
PathogenBox_PlateB	F03	MMV688774	Posaconazole	F03	B	143.56	153.34	-6.81248	FALSE	CC[C@@H]([C@H](C)O)N1N=CN(C1=O)c2ccc(cc2)N3CCN(CC3)c4ccc(OC[C@@H]5CO[C@](Cn6cncn6)(C5)c7ccc(F)cc7F)cc4
PathogenBox_PlateB	F04	MMV003270	Zoxazolamine	F04	B	143.34	144.41	-0.746477	FALSE	ClC1=CC(N=C(N)O2)=C2C=C1
PathogenBox_PlateB	F05	MMV637229	Clemastine	F05	B	148.77	159.8	-7.41413	FALSE	ClC1=CC=C([C@@](C)(C2=CC=CC=C2)OCCC3N(C)CCC3)C=C1
PathogenBox_PlateB	F06	MMV688853		F06	B	144.51	83.56	42.177	TRUE	CCOc1ccc2cc(cnc2c1)c3nn(c(N)c3C(=O)N)C(C)(C)C
PathogenBox_PlateB	F07	MMV020321		F07	B	153.66	162.99	-6.07185	FALSE	COc1ccccc1C(C)NCC(=O)Nc2cc(ccc2Cl)C(F)(F)F
PathogenBox_PlateB	F08	MMV019087		F08	B	142.6	160.91	-12.8401	FALSE	Cc1cc(C)n2nc(nc2n1)C(=O)Nc3cc(ccc3N4CCOCC4)C(F)(F)F
PathogenBox_PlateB	F09	MMV676528		F09	B	124.83	129.67	-3.87727	FALSE	CN(c1ccc(F)cc1)S(=O)(=O)c2ccc(Cl)c(c2)C(=O)Nc3cccc(C)n3
PathogenBox_PlateB	F10	MMV020320		F10	B	153.01	170.91	-11.6986	FALSE	Cc1oc(NC(=O)c2cn(nc2c3ccccc3C)c4ccccc4)nn1
PathogenBox_PlateB	F11	MMV085210		F11	B	147.33	163.78	-11.1654	FALSE	Clc1ccc(cc1)S(=O)(=O)NC(Cc2c[nH]c3ccccc23)C(=O)N4CCCCC4
PathogenBox_PlateB	G02	MMV069458		G02	B	133.14	143.13	-7.50338	FALSE	FC(F)(F)c1nnc2ccc(Cl)nn12
PathogenBox_PlateB	G03	MMV688991	Nitazoxanide	G03	B	125.97	142.23	-12.9078	FALSE	CC(=O)Oc1ccccc1C(=O)Nc2ncc(s2)[N+](=O)[O-]
PathogenBox_PlateB	G04	MMV687801	Ethambutol	G04	B	135.12	152.55	-12.8996	FALSE	CC[C@H](CO)NCCN[C@H](CC)CO
PathogenBox_PlateB	G05	MMV689480	Buparvaquone	G05	B	127.83	1.48	98.8422	TRUE	O=C1C(CC2CCC(C(C)(C)C)CC2)=C(C(C3=C1C=CC=C3)=O)O
PathogenBox_PlateB	G06	MMV003152	Mebendazole	G06	B	146.13	155.72	-6.56265	FALSE	COC(=O)Nc1nc2cc(ccc2[nH]1)C(=O)c3ccccc3
PathogenBox_PlateB	G07	MMV006239		G07	B	138.01	149.44	-8.28201	FALSE	Brc1ccc2NC(=O)C3(NCCc4c3[nH]c5ccccc45)c2c1
PathogenBox_PlateB	G08	MMV000858		G08	B	135.84	143.98	-5.99234	FALSE	Clc1ccc(cc1)S(=O)(=O)N2CCN(CC2)C(=S)NCc3occc3
PathogenBox_PlateB	G09	MMV006741		G09	B	128.27	139.47	-8.73158	FALSE	COc1cc2ncnc(NC3CCN(Cc4ccccc4)CC3)c2cc1OC
PathogenBox_PlateB	G10	MMV688768		G10	B	153.12	173.41	-13.251	FALSE	CN1CCN(CC1)C(c2cccs2)c3c(C)[nH]c4ccccc34
PathogenBox_PlateB	G11	MMV000023	Primaquine	G11	B	160.56	167.77	-4.49053	FALSE	COc1cc(NC(C)CCCN)c2ncccc2c1
PathogenBox_PlateB	H02	MMV676602		H02	B	164.4	165.3	-0.547445	FALSE	CNC(=O)c1nn(C)c2c3nc(Nc4ccc(cc4)N5CCN(C)CC5)ncc3CC(C)(C)c12
PathogenBox_PlateB	H03	MMV000016	Mefloquine	H03	B	132.94	134.59	-1.24116	FALSE	O[C@H]([C@H]1CCCCN1)c2cc(nc3c(cccc23)C(F)(F)F)C(F)(F)F
PathogenBox_PlateB	H04	MMV687803	Linezolid	H04	B	125.53	135.78	-8.16538	FALSE	CC(=O)NC[C@@H]1CN(C(=O)O1)c2ccc(N3CCOCC3)c(F)c2
PathogenBox_PlateB	H05	MMV668727		H05	B	145.56	153.77	-5.64029	FALSE	Nc1ncc(cc1c2ccc(nc2)C(F)(F)F)c3ccc(nc3)C(F)(F)F
PathogenBox_PlateB	H06	MMV019742		H06	B	131.09	130.92	0.129682	FALSE	Cc1ccc(cc1)S(=O)(=O)N2CCN(CC2)C(=O)c3cc([nH]n3)c4ccccc4
PathogenBox_PlateB	H07	MMV009054		H07	B	112.6	116.81	-3.7389	FALSE	Cc1onc(c1)C(=O)Nc2cnn(Cc3ccc(Cl)cc3Cl)c2
PathogenBox_PlateB	H08	MMV006901		H08	B	125.88	121.82	3.22529	FALSE	CN(C)c1cc(NC(=O)Nc2ccccc2)c3ccccc3n1
PathogenBox_PlateB	H09	MMV020391		H09	B	107.75	117.54	-9.08585	FALSE	CC(C)C(C(=O)Nc1ccc(cc1)S(=O)(=O)N(C)C)c2ccc(Cl)cc2
PathogenBox_PlateB	H10	MMV676380		H10	B	115.73	117.55	-1.57263	FALSE	CC(=O)Nc1ccc(NC(=O)c2cc([nH]n2)c3cc(Cl)ccc3O)cc1
PathogenBox_PlateB	H11	MMV688994	Streptomycin	H11	B	115.66	121.21	-4.79855	FALSE	CNC1C(O)C(O)C(CO)OC1OC2C(OC3C(O)C(O)C(NC(=N)N)C(O)C3NC(=N)N)OC(C)C2(O)C=O
PathogenBox_PlateC	A02	MMV675997		A02	C	136.11	138.93	-2.07185	FALSE	Fc1ccc(cc1)N2CCN(CCCCN(CC#N)C(=O)OCc3ccccc3)CC2
PathogenBox_PlateC	A03	MMV676204		A03	C	140.28	154.43	-10.087	FALSE	Fc1ccc(cc1)C(=O)N(CCNc2ccccc2)c3ccccc3
PathogenBox_PlateC	A04	MMV687239		A04	C	138.11	134.71	2.46181	FALSE	CC(C)(C(=O)Nc1ccc(F)cc1)n2cc(cn2)c3ccccc3F
PathogenBox_PlateC	A05	MMV688122		A05	C	111.86	117.49	-5.03308	FALSE	Cc1cccc(n1)c2nc(Nc3ccncn3)c4sccc4n2
PathogenBox_PlateC	A06	MMV688852		A06	C	153.57	155.85	-1.48466	FALSE	CC(C)(C)n1nc(Cc2ccc(F)c(Cl)c2)c2c(N)ncnc12
PathogenBox_PlateC	A07	MMV687145		A07	C	121.97	119.85	1.73813	FALSE	CCCCS(=O)(=O)Nc1ccc2cnn(C)c2c1
PathogenBox_PlateC	A08	MMV688327	Radezolid	A08	C	124.59	119.43	4.14158	FALSE	CC(=O)NCC1CN(C(=O)O1)c2ccc(c(F)c2)c3ccc(CNCc4cn[nH]n4)cc3
PathogenBox_PlateC	A09	MMV008439		A09	C	158.74	156.27	1.556	FALSE	COc1ccc(CN2CCOc3ccc(cc3C2)C(C)(O)CN(C)C)cc1C
PathogenBox_PlateC	A10	MMV595321		A10	C	158.11	155.49	1.65707	FALSE	CC1=C(C)C(NC(N2N=C(C)C=C2NC(C3=CC=C(S(=O)(N(CC)CC)=O)C=C3)=O)=N1)=O
PathogenBox_PlateC	A11	MMV687747		A11	C	144.82	143.9	0.635271	FALSE	Cc1cc(OCC(=O)NCc2ccccc2)c3cc(Br)ccc3n1
PathogenBox_PlateC	B02	MMV020388		B02	C	117.55	134.18	-14.1472	FALSE	CC(Nc1cc(Cl)ccc1N2CCOCC2)C(=O)N3CCCC(C)C3
PathogenBox_PlateC	B03	MMV688547		B03	C	158.37	179.62	-13.4179	FALSE	COc1ccc(cc1c2cn(nn2)c3cccc(c3)C4=NCCN4)C5=NCCN5
PathogenBox_PlateC	B04	MMV688466		B04	C	110.1	136.53	-24.0054	FALSE	Cn1ccnc1CNCCS(=O)(=O)c2cccc(Nc3ccc(cn3)c4cccc(F)c4)c2
PathogenBox_PlateC	B05	MMV687749		B05	C	149.53	170.11	-13.7631	FALSE	C([C@@H]1CN(CCN1)c2nccc(Oc3ccc(cc3)n4ccnc4)n2)c5ccccc5
PathogenBox_PlateC	B06	MMV688846		B06	C	147.32	185.16	-25.6856	FALSE	Cc1ccccc1CN2CCC(O)(CC2)c3ccc(Cl)c(c3)C(F)(F)F
PathogenBox_PlateC	B07	MMV054312		B07	C	132.41	123.74	6.54784	FALSE	CC(=O)N1CCc2cc3nc(C)cc(C)c3cc12
PathogenBox_PlateC	B08	MMV689060		B08	C	110.23	129.17	-17.1823	FALSE	Clc1ccc(CN2CCN(CC2)C3=NCCN3)cc1Cl
PathogenBox_PlateC	B09	MMV689061		B09	C	134.56	142.78	-6.1088	FALSE	CC1=C(F)C=CC=C1CN2CCCC(CC3=NC(C4=CC=C(NC(C)=O)C=C4)=NO3)C2
PathogenBox_PlateC	B10	MMV689028		B10	C	117.67	127.07	-7.98844	FALSE	O=C(N1CCN(CC2=CC=C(NS(=O)(C3=CC=C(C)C=C3)=O)C=C2)CC1)C4=CC(C#N)=CC=C4
PathogenBox_PlateC	A07	MMV688371		A07	C	88.1523	89.6341	-1.68089	FALSE	NCCN(C(=O)c1ccc(Cl)cc1Cl)c2ccc(OCc3ccc(Cl)cc3)cc2
PathogenBox_PlateC	C02	MMV688508		C02	C	154	174.84	-13.5325	FALSE	CC(=O)NCC1CN(C(=O)O1)c2ccc(c(F)c2)c3ccc(CO)cc3
PathogenBox_PlateC	C03	MMV688283		C03	C	155.28	183.71	-18.3089	FALSE	CN1CCN(CC1)S(=O)(=O)c2ccc(cc2)c3ccc4c(Nc5ncc(Cl)cn5)ccnc4c3
PathogenBox_PlateC	C04	MMV687243		C04	C	126.03	134.11	-6.41117	FALSE	NC(=O)c1cc(Br)ccc1OCCOc2ccccc2
PathogenBox_PlateC	C05	MMV687730		C05	C	114.3	149.34	-30.6562	FALSE	CCCCOC(=O)Nc1cc2nc([nH]c2cc1N3CCCC3)C4CCCCC4
PathogenBox_PlateC	C06	MMV687251		C06	C	94.01	130.14	-38.4321	FALSE	CN1C(=O)N(C)c2nsc(c2C1=O)S(=O)(=O)C
PathogenBox_PlateC	C07	MMV687254		C07	C	170.94	179.95	-5.27086	FALSE	CCCCc1ccc(nc1)C(=O)Nc2nccc3ccccc23
PathogenBox_PlateC	C08	MMV688509		C08	C	170.05	196.37	-15.4778	FALSE	Fc1ccc(cc1)-c1[nH]c(cc1-c1ccncc1)C1CCN(CC1)C(=O)OCc1ccccc1
PathogenBox_PlateC	C09	MMV688361		C09	C	129.69	157.38	-21.3509	FALSE	C1CN=C(N1)c2ccc(cc2)c3cc(on3)c4cccc(c4)C5=NCCN5
PathogenBox_PlateC	C10	MMV689029		C10	C	157.89	179.83	-13.8958	FALSE	O=C(N1CCN(CC2=CC=C(NS(=O)(C3=CC=C(OC)C=C3)=O)C=C2)CC1)C4=CC(C#N)=CC=C4
PathogenBox_PlateC	C11	MMV022236		C11	C	154.21	191.63	-24.2656	FALSE	CCN(CC)CCCN1CCN(CC1)C(=O)c2cccc(c2)c3noc(n3)C(F)(F)F
PathogenBox_PlateC	D02	MMV688410		D02	C	155.48	177.92	-14.4327	FALSE	CN(C)CC(=O)NCCN1C(c2ccccc2)c3cc(Cl)ccc3N=C1C
PathogenBox_PlateC	D03	MMV676048		D03	C	160.85	180.42	-12.1666	FALSE	Clc1ccc(Cl)c(CO[C@H]2CCCC[C@@H]2n3ccnc3)c1
PathogenBox_PlateC	D04	MMV687703		D04	C	149.95	168.33	-12.2574	FALSE	COc1cccc(n1)c2nc3c(cccc3n2CC4CCCN4)N5CCCC5
PathogenBox_PlateC	D05	MMV687248		D05	C	151.06	179.88	-19.0785	FALSE	Nc1nc2ccc(cc2[nH]1)c3cncc(Oc4ccc(F)cc4)c3
PathogenBox_PlateC	D06	MMV688125		D06	C	166.33	165.54	0.474959	FALSE	CCCc1ccc(cc1)S(=O)(=O)Nc2ccc(CN3CCN(CC4CC4)CC3)cc2
PathogenBox_PlateC	D07	MMV687188		D07	C	144.44	160.22	-10.925	FALSE	COc1ccc2nc(C)cc(OCC(=O)Nc3ccccc3OC)c2c1
PathogenBox_PlateC	D08	MMV690103		D08	C	156.37	162.56	-3.95856	FALSE	C[C@@H](N(C)c1ncc2c(N)nc(N)nc2n1)c3ccc4CCCCc4c3
PathogenBox_PlateC	D09	MMV688124		D09	C	159.61	172.35	-7.98196	FALSE	CCc1ccc(cc1)S(=O)(=O)Nc2cc(CN3CCN(CCC(C)C)CC3)ccc2C
PathogenBox_PlateC	D10	MMV688845		D10	C	148.67	158.43	-6.56488	FALSE	O=C(Nc1ccccc1N2CCOCC2)[C@@H](Cc3ccccc3)NC(=O)c4cccs4
PathogenBox_PlateC	D11	MMV1030799		D11	C	171.08	197.7	-15.56	FALSE	CCCn1c(NC(=O)c2ccc3ccccc3n2)nc4ccccc14
PathogenBox_PlateC	E02	MMV675994		E02	C	177.67	199.63	-12.36	FALSE	Clc1ccc(cc1)n2cc(COc3ccnc4ccccc34)nn2
PathogenBox_PlateC	E03	MMV676057		E03	C	157.89	174.49	-10.5136	FALSE	CC(C)(C)OC(=O)N1CCN(CC1)c2cc(n[nH]2)c3ccc(Oc4ccccc4)cc3
PathogenBox_PlateC	E04	MMV687699		E04	C	158.72	185.93	-17.1434	FALSE	FC(F)(F)c1nc2ccccn2c1C(=O)NCc3cc(Cl)cc(Cl)c3
PathogenBox_PlateC	E05	MMV687146		E05	C	156.18	169.02	-8.22128	FALSE	Cc1cc(C)c2cc([nH]c2c1)C(=O)NC3CCCCCCC3
PathogenBox_PlateC	E06	MMV687696		E06	C	154.63	168.3	-8.84046	FALSE	CCc1nc2ccc(Cl)cn2c1C(=O)NCc3ccc(cc3)N4CCC(CC4)c5ccc(OC(F)(F)F)cc5
PathogenBox_PlateC	E07	MMV687170		E07	C	174.11	170.27	2.2055	FALSE	COc1ccc(Cn2cnc3c(nc(Cl)nc23)c4occc4)cc1
PathogenBox_PlateC	E08	MMV690102		E08	C	132.84	139.82	-5.25444	FALSE	COc1ccc(Oc2ccc(cc2)[C@@H](C)N(C)c3ncc4c(N)nc(N)nc4n3)cc1
PathogenBox_PlateC	B07	MMV689709		B07	C	59.1397	70.9868	-20.0325	FALSE	O=C(N1CC(C2=CC(NC)=CC(C)=N2)OCC1)C3=NNC4=C3C=CC=C4
PathogenBox_PlateC	E10	MMV021375		E10	C	145.77	170.76	-17.1434	FALSE	CC(C)CNc1cc(nc2c([nH]nc12)-c1ccccc1)C
PathogenBox_PlateC	E11	MMV1029203		E11	C	135.25	174.26	-28.8429	FALSE	CNC(=O)CNc1nc(nc2scc(c3ccccc3)c12)c4ccccn4
PathogenBox_PlateC	F02	MMV676053		F02	C	170.3	175.43	-3.01233	FALSE	COc1cc(NC(=O)CC2=NN(C)C(=O)c3ccccc23)ccc1Cl
PathogenBox_PlateC	F03	MMV688179		F03	C	153.34	160.32	-4.55198	FALSE	NC(=N)Nc1ccc(c(Cl)c1)c2oc(cc2)c3ccc(NC(=N)N)cc3Cl
PathogenBox_PlateC	F04	MMV023969		F04	C	144.41	186.63	-29.2362	FALSE	C(Nc1cccnc1)c2ccc(s2)c3cc4ccncc4cc3OC5CCNCC5
PathogenBox_PlateC	F05	MMV687138		F05	C	159.8	201.13	-25.8636	FALSE	NC(=O)c1cc(ccc1OCCOc2ccccc2)c3ccsc3
PathogenBox_PlateC	C07	MMV688262	Delamanid	C07	C	101.823	118.78	-16.6529	FALSE	CC1(COc2ccc(cc2)N3CCC(CC3)Oc4ccc(OC(F)(F)F)cc4)Cn5cc(nc5O1)N(=O)=O
PathogenBox_PlateC	F07	MMV687189		F07	C	162.99	198.3	-21.6639	FALSE	COc1ccc2nc(C)cc(OCC(=O)NCc3ccccc3)c2c1
PathogenBox_PlateC	F08	MMV687807		F08	C	160.91	228.97	-42.2969	FALSE	Oc1ccc(Cl)cc1C(=O)Nc2ccc(c(c2)C(F)(F)F)C(F)(F)F
PathogenBox_PlateC	F09	MMV676478		F09	C	129.67	125.05	3.56289	FALSE	O=C(C1CCN(CC1)c2nnc(s2)n3cccc3)N4CCC(Cc5ccccc5)CC4
PathogenBox_PlateC	F10	MMV062221		F10	C	170.91	172.87	-1.1468	FALSE	Cc1cc(C)nc(n1)n2nc(C)cc2Nc3ccccc3
PathogenBox_PlateC	F11	MMV688921		F11	C	163.78	164.87	-0.665527	FALSE	OC[C@H]1O[C@H](C(O)[C@H]1O)n2c3ccc(Cl)cc3c4c(ncnc24)c5oc6ccccc6c5
PathogenBox_PlateC	G02	MMV676191		G02	C	143.13	191.64	-33.8923	FALSE	CC(C)C(Oc1cccc2ccccc12)C(=O)O
PathogenBox_PlateC	G03	MMV675993		G03	C	142.23	180.83	-27.1391	FALSE	COc1ccc(cc1OC)c2nn(C(C)C)c3ncnc(N)c23
PathogenBox_PlateC	G04	MMV021660		G04	C	152.55	174.68	-14.5067	FALSE	Cc1cc(NCCc2ccccc2)nc(NC(=N)Nc3ccc(Cl)cc3)n1
PathogenBox_PlateC	D07	MMV688417		D07	C	80.6763	96.4735	-19.5809	FALSE	CC(C)n1nc(-c2cc3c(Cl)cccc3[nH]2)c2c(N)ncnc12
PathogenBox_PlateC	G06	MMV687273		G06	C	155.72	185.78	-19.3039	FALSE	CC(=CCC\C(=C/CNCCNC1C2CC3CC(CC1C3)C2)\C)C
PathogenBox_PlateC	G07	MMV687180		G07	C	149.44	176.98	-18.4288	FALSE	CCc1ccc(cc1)[C@@H]2C[C@@H](n3ncc(C(=O)NCc4ccc(OC)cc4)c3N2)C(F)(F)F
PathogenBox_PlateC	G08	MMV1088520		G08	C	143.98	170.15	-18.1761	FALSE	CC(C)N(Cc1ccccn1)Cc2csc(n2)c3oc(C)cc3
PathogenBox_PlateC	G09	MMV688891		G09	C	139.47	170.23	-22.0549	FALSE	COc1cc(Br)cc2C=C(C(=O)Nc3cccc(c3)C(F)(F)F)C(=O)Oc12
PathogenBox_PlateC	G10	MMV023370		G10	C	173.41	180.86	-4.29618	FALSE	Nc1ncc(cc1c2nc3cc(Cl)cnc3[nH]2)c4cn[nH]c4
PathogenBox_PlateC	G11	MMV688703		G11	C	167.77	178.33	-6.29433	FALSE	CN1CCC(CC1)c1cc(c([nH]1)-c1ccc(F)cc1)-c1ccncc1
PathogenBox_PlateC	H02	MMV675969		H02	C	165.3	191.86	-16.0678	FALSE	CC(C)(C)c1ccc(N[C@@H]2CCCC[C@H]2NC(=O)c3occc3)cc1
PathogenBox_PlateC	H03	MMV688313		H03	C	134.59	145.75	-8.29185	FALSE	COc1ccc(cc1OC)-c1nnc2ccc(cn12)-c1cccc(c1)C(C)C
PathogenBox_PlateC	H04	MMV687172		H04	C	135.78	148.55	-9.40492	FALSE	O=C(C1CCN(CC1)c2cc(ncn2)n3cccc3)N4CCc5ccccc5C4
PathogenBox_PlateC	H05	MMV688844		H05	C	153.77	143.7	6.54874	FALSE	COc1ccc2nccc(NC(=O)C3CCN(CCc4ccc(Cl)cc4)CC3)c2n1
PathogenBox_PlateC	H06	MMV1198433		H06	C	130.92	142.92	-9.1659	FALSE	CC(C)c1ccc(NC(=O)COC2=CC(=C(C#N)C(=O)N2C)C)cc1
PathogenBox_PlateC	H07	MMV024311		H07	C	116.81	114.7	1.80635	FALSE	Cc1ccc2[nH]c(C3CCCNC3)c(c4ccncc4)c2c1
PathogenBox_PlateC	H08	MMV1019989		H08	C	121.82	147.44	-21.031	FALSE	CCc1ccc(cc1)C(NCc2nc(N)nc(n2)N(C)C)C(C)C
PathogenBox_PlateC	H09	MMV1037162		H09	C	117.54	124.33	-5.77676	FALSE	CCNC(=O)C(C)Nc1nc(nc2sc(C)c(C)c12)c3cccnc3
PathogenBox_PlateC	H10	MMV689437		H10	C	117.55	133.49	-13.5602	FALSE	CC(N(C)c1ncc2c(N)nc(N)nc2n1)c3cc(Cl)cc(Cl)c3
PathogenBox_PlateC	H11	MMV688955		H11	C	121.21	127.88	-5.50285	FALSE	Cc1cc(NC(=O)c2ccc(Oc3ccc(Cl)cc3O)o2)no1
PathogenBox_PlateD	A02	MMV026468		A1	A	66.2533	63.7155	3.8305	FALSE	OCc1ccc(cc1)c2cncc(Nc3cccc(Cl)c3)c2
PathogenBox_PlateD	A03	MMV020670		A2	A	73.976	80.1146	-8.29808	FALSE	COc1ccc(cc1)c2cncc3ccc(nc23)C(=O)NCCCn4ccnc4
PathogenBox_PlateD	A04	MMV023953		A3	A	73.776	71.7343	2.76747	FALSE	O=C(Nc1cccc(c1)c2ccc(NCCCN3CCCC3)nc2)c4ccccc4
PathogenBox_PlateD	A05	MMV010576		A4	A	78.5413	82.9585	-5.62415	FALSE	COc1cc(ccc1O)c2cc(cnc2N)c3ccc(cc3)S(=O)(=O)C
PathogenBox_PlateD	A06	MMV032967		A5	A	72.8379	85.1614	-16.919	FALSE	FC(F)(F)c1cccc(c1)c2nc3c(NCc4ccncc4)nccc3[nH]2
PathogenBox_PlateD	A07	MMV031011		A6	A	76.7278	87.0233	-13.4181	FALSE	CNC(=O)C1Cc2c([nH]c3cc(Cl)ccc23)C4(CCN(CCc5ccccc5)CC4)N1
PathogenBox_PlateD	A08	MMV688178		A7	A	82.0841	84.2859	-2.68229	FALSE	O(c1ccccc1)c1ccc(cc1)-c1cncc(n1)-c1ccc2[nH]ccc2c1
PathogenBox_PlateD	A09	MMV688362		A1	C	62.8011	71.6476	-14.0866	FALSE	COc1cc(cc2cc(oc12)c3ccc(cc3)C4=NCCN4)C5=NCCN5
PathogenBox_PlateD	A10	MMV687706		A2	C	80.6376	83.1984	-3.17568	FALSE	C1CN(CCN1)c2cc(n[nH]2)c3ccc(Oc4ccccc4)cc3
PathogenBox_PlateD	A11	MMV026356		A3	C	77.0892	80.2789	-4.13764	FALSE	CCn1ncc2c(NC3CCOCC3)c(CNC(=O)c4ccnn4C)c(C)nc12
PathogenBox_PlateD	B02	MMV011511		B1	A	76.0582	96.8765	-27.3715	FALSE	COc1ccc(CCN2CCC(CC2)NCc3cccc(c3)N(C)C)cc1
PathogenBox_PlateD	B03	MMV007625		B2	A	68.4938	78.1429	-14.0877	FALSE	Cc1cc(C)n(n1)c2ccc(NC(=O)C3CCN(Cc4cnc(C)s4)CC3)cc2
PathogenBox_PlateD	B04	MMV007471		B3	A	73.0717	80.1488	-9.68516	FALSE	COc1cc(OC)cc(c1)C(=O)NCC2Cc3cc(Cl)cc(c3O2)c4ccncc4
PathogenBox_PlateD	B05	MMV024829		B4	A	75.0375	82.8266	-10.3803	FALSE	CC(C)CN1CCC(CC1)N(C)c2cc(NC(=O)c3cccc(C)c3)ccn2
PathogenBox_PlateD	B06	MMV045105		B5	A	70.8901	80.3497	-13.3441	FALSE	C1CN(CCO1)c2cc(n[nH]2)c3ccc(Oc4ccccc4)cc3
PathogenBox_PlateD	B07	MMV022029		B6	A	79.4136	84.2236	-6.05687	FALSE	CN1CCC(CC1)NCc2cccc(c2)c3ccc(cc3)S(=O)(=O)NCc4ccccc4
PathogenBox_PlateD	B08	MMV676064		B7	A	57.5699	59.2224	-2.87043	FALSE	CC(=O)N(CCN(C(=O)c1ccc(F)cc1)c2ccccc2)c3ccccc3
PathogenBox_PlateD	B09	MMV688180		B1	C	102.085	115.574	-13.2131	FALSE	Cc1nn(C)c(C)c1NS(=O)(=O)c2c(Cl)cc(cc2Cl)c3ccnc(c3)N4CCNCC4
PathogenBox_PlateD	B10	MMV024035		B2	C	83.8706	92.6286	-10.4422	FALSE	O=C(Nc1ccccc1)c2ccc(s2)c3cc4ccncc4cc3OC5CCNCC5
PathogenBox_PlateD	B11	MMV688941		B3	C	88.6709	110.021	-24.0777	FALSE	COc1cc(CN2CCC3(CC2)C=Cc4ccccc34)cc5OCOc15
PathogenBox_PlateD	C02	MMV020291		C1	A	70.3359	80.4297	-14.351	FALSE	CC(N1CCN(CC1)S(=O)(=O)c2ccc(cc2)C(C)(C)C)C(=O)N3CCCC3
PathogenBox_PlateD	C03	MMV006833		C2	A	52.8446	53.0646	-0.416324	FALSE	Cc1cc(Cl)c(cc1OCC(=O)NC2CCCCC2)S(=O)(=O)N3CCCC3
PathogenBox_PlateD	C04	MMV026490		C3	A	77.5321	74.8894	3.40851	FALSE	O=C(NCCc1ccccc1)c2cc(cnc2NCC3CC3)c4cccnc4
PathogenBox_PlateD	C05	MMV687246		C4	A	76.2089	81.5898	-7.06064	FALSE	CN1CCN(CC1)S(=O)(=O)c2ccc(cc2)c3ccc4c(Nc5ccc6nn[nH]c6c5)ccnc4c3
PathogenBox_PlateD	C06	MMV676162		C5	A	82.1751	89.2359	-8.59235	FALSE	OC(=O)c1cccc2oc(nc12)c3ccccc3NC(=O)c4ccccc4
PathogenBox_PlateD	C07	MMV024114		C6	A	85.4061	91.9796	-7.69671	FALSE	Cc1ccc(cc1)S(=O)(=O)n2cc(c3ccnc(N)c3)c4cc(Br)cnc24
PathogenBox_PlateD	C08	MMV688467		C7	A	82.9015	90.8861	-9.63147	FALSE	CCCCN(CCCC)c1c(cc(cc1C#N)S(=O)(=O)Nc2ccccc2)C#N
PathogenBox_PlateD	C09	MMV675998		C1	C	77.2291	94.1509	-21.9111	FALSE	COc1ccc(cc1c2cn(nn2)c3ccc(cc3)C(=N)N)C(=N)N
PathogenBox_PlateD	C10	MMV659010		C2	C	63.6809	72.0049	-13.0715	FALSE	FC(F)(F)c1cc(NCCc2ccccc2)nc(n1)c3ccccn3
PathogenBox_PlateD	C11	MMV676008		C3	C	16.5399	injected after hit compund; excluded		FALSE	OC(=O)c1cccc2oc(nc12)c3cccc(O)c3NC(=O)c4cc(on4)c5ccccc5
PathogenBox_PlateD	D02	MMV676269		D1	A	71.2832	80.3851	-12.7686	FALSE	C[C@@H](N1CCCC[C@H]1c2ccc(OCc3cccc(F)c3)cc2)C(=O)N
PathogenBox_PlateD	D03	MMV020081		D2	A	80.8205	87.4553	-8.20925	FALSE	COc1cccc(CC(=O)N2CCC(CC2)n3c(C)nc4ccc(F)cc34)c1
PathogenBox_PlateD	D04	MMV026550		D3	A	74.7463	80.7109	-7.97976	FALSE	CC(C)(C)CN1C(=NC(C1=O)(c2ccccc2)c3ccccc3)N
PathogenBox_PlateD	D05	MMV675995		D4	A	85.8349	91.2275	-6.28253	FALSE	COc1ccc(cc1)N(CCc2cccc(C)n2)C(=O)C
PathogenBox_PlateD	D06	MMV688274		D5	A	83.6655	84.5107	-1.01024	FALSE	Fc1cccc(COc2ccc(Nc3ncnc4ccc(NC(=O)CN5CCOCC5)cc34)cc2Cl)c1
PathogenBox_PlateD	D07	MMV023860		D6	A	87.8227	99.3454	-13.1204	FALSE	NS(=O)(=O)c1cccc(c1)c2ccc3ncc(nc3c2)N4CCOCC4
PathogenBox_PlateD	D08	MMV688407		D7	A	76.5425	79.4062	-3.74138	FALSE	COc1cc(ccc1c2cn(nn2)c3cccc(c3)C4=NCCN4)C5=NCCN5
PathogenBox_PlateD	D09	MMV023949		D1	C	84.7861	104.11	-22.7911	FALSE	CC(C)(C)c1cc(C(=O)N2CCN(CC2)c3nccnc3C#N)n(Cc4ccccc4)n1
PathogenBox_PlateD	D10	MMV676050		D2	C	96.8386	105.66	-9.10899	FALSE	CS(=O)(=O)N1CCC(Cn2nc(Cc3cccc4ccccc34)c5c(N)ncnc25)CC1
PathogenBox_PlateD	D11	MMV024406		D3	C	88.8005	89.0506	-0.281613	FALSE	Clc1cccc(NC(=O)c2cnc(N3CCN(CC3)c4ccncc4)c(Cl)c2)c1
PathogenBox_PlateD	E02	MMV023233		E1	A	74.4416	78.3943	-5.30973	FALSE	Nc1nccc2ccc(cc12)c3ccc4nccn4c3
PathogenBox_PlateD	E03	MMV085230		E2	A	72.6062	77.7024	-7.01904	FALSE	CCCNC(=O)N1CCC2(CC1)CC(=O)c3cc(C)ccc3O2
PathogenBox_PlateD	E04	MMV085071		E3	A	74.6987	81.2326	-8.747	FALSE	COc1cncc(c1)c2cncc(n2)N3CCN(CC3)c4ccncc4
PathogenBox_PlateD	E05	MMV659004		E4	A	77.2733	86.0226	-11.3225	FALSE	Cc1nc(nc(N2CCC(Cc3ccccc3)C2)c1Cl)c4ccccn4
PathogenBox_PlateD	E06	MMV676260		E5	A	73.4629	73.3748	0.119874	FALSE	CN1CCN(CC1)c2nccc3nc([nH]c23)c4ccc(F)c(F)c4
PathogenBox_PlateD	E07	MMV688364		E6	A	76.36	80.1313	-4.93876	FALSE	CC(C)(C)OC(=O)N1CCC(Cn2nc(-c3cnc4ccccc4c3)c3c(N)ncnc23)CC1
PathogenBox_PlateD	E08	MMV032995		E7	A	80.3955	87.3445	-8.64356	FALSE	FC(F)(F)c1ccc(CN2C(=O)COCc3ccc(Br)cc23)cc1
PathogenBox_PlateD	E09	MMV688279		E1	C	73.4536	83.9615	-14.3056	FALSE	CC1=Nc2ccc(Cl)cc2C(O)(N1CCN3CCCCC3)c4ccc(C)cc4
PathogenBox_PlateD	E10	MMV688271		E2	C	81.8505	75.3669	7.92121	FALSE	NC(=N)Nc1ccc(cc1Cl)c2oc(cc2)c3ccc(N=C(N)N)c(Cl)c3
PathogenBox_PlateD	E11	MMV019790		E3	C	91.1124	88.2793	3.10943	FALSE	CCOc1ccccc1C(=O)Nc2cccc(c2)c3nc4ncccn4c3C
PathogenBox_PlateD	F02	MMV009135		F1	A	72.5865	78.9568	-8.77613	FALSE	O=C(C1CCN(CC1)c2nnnn2c3ccccc3)N4CCc5ccccc5C4
PathogenBox_PlateD	F03	MMV011765		F2	A	79.2936	84.0043	-5.94082	FALSE	FC(F)(F)c1cnc(Sc2oc(nn2)c3ccncc3)c(Cl)c1
PathogenBox_PlateD	F04	MMV024937		F3	A	59.0701	65.3009	-10.5483	FALSE	FC(F)(F)c1nc(oc1C(=O)Nc2ccc(nc2)N3CCNCC3)c4ccccc4
PathogenBox_PlateD	F05	MMV085499		F4	A	74.1754	78.6837	-6.07786	FALSE	NC(=O)c1ccc(cc1)c2nc(cnc2N)c3ccc(cc3)C#N
PathogenBox_PlateD	F06	MMV023985		F5	A	64.1621	64.1074	0.0852056	FALSE	COc1ccc(cc1OC)c2cnc3ccc(nn23)N4CCCC4
PathogenBox_PlateD	F07	MMV024195		F6	A	69.3212	78.253	-12.8846	FALSE	CN(C)CCNC(=O)N1CCCN(CC1)c2ncnc3cc(sc23)c4ccccc4
PathogenBox_PlateD	F08	MMV676063		F7	A	73.6621	72.8711	1.07382	FALSE	CCCCc1ccc(NC(=O)Nc2ccc(O[C@H]3CCCC[C@@H]3N(C)c4ccccc4)c(F)c2)cc1
PathogenBox_PlateD	F09	MMV676186		F1	C	77.794	94.2708	-21.1801	FALSE	COC(=O)c1cccc2oc(nc12)c3cccc(OC)c3NC(=O)c4cc(on4)c5ccccc5
PathogenBox_PlateD	F10	MMV688474		F2	C	98.556	112.427	-14.0743	FALSE	COc1cc(ccc1n2cc(nn2)c3cccc(c3)C4=NCCN4)C5=NCCN5
PathogenBox_PlateD	F11	MMV687812		F3	C	83.0518	85.5017	-2.94983	FALSE	CN1CCN(CCCOc2ncc(Nc3ncc(nc3C(=O)N)c4ccc(c(F)c4)C(F)(F)F)cn2)CC1
PathogenBox_PlateD	G02	MMV007803		G1	A	51.3104	54.8254	-6.85041	FALSE	Clc1ccccc1CSCc2oc(cc2)C(=O)NC3CC3
PathogenBox_PlateD	G03	MMV001059		G2	A	64.0758	72.0424	-12.433	FALSE	CCCS(=O)(=O)N1CCC(CO)(Cc2ccccc2C(F)(F)F)CC1
PathogenBox_PlateD	G04	MMV011691		G3	A	58.7547	61.1978	-4.15809	FALSE	NCC(=O)N1CCn2c(C1)nc(c2Nc3ccc4OCOc4c3)c5ccccc5
PathogenBox_PlateD	G05	MMV676877		G4	A	56.4314	61.7138	-9.36084	FALSE	OCCNc1ccc(cc1)C(=O)C2C[C@H]2c3ccc(Cl)cc3
PathogenBox_PlateD	G06	MMV663250		G5	A	65.893	68.2633	-3.59709	FALSE	Clc1cccc(c1)C(c2ccc(CN3CCNCC3)cc2)n4ccnc4
PathogenBox_PlateD	G07	MMV407539		G6	A	76.227	75.547	0.892038	FALSE	CCc1nc2ccc(cn2c1N(C)Cc3cccs3)C(=O)NCc4ccc5OCOc5c4
PathogenBox_PlateD	G08	MMV688372		G7	A	75.849	76.3363	-0.642495	FALSE	FC1=C(C=C(NC(=O)N2CCCC2)C=C1)C1=NC2=CC(=CN=C2N1)C1=CC=CC=C1
PathogenBox_PlateD	G09	MMV658993		G1	C	56.7044	76.7244	-35.306	FALSE	Cc1nc(nc(NCCc2ccc(cc2)S(=O)(=O)C)c1Cl)c3ccccn3
PathogenBox_PlateD	G10	MMV676182		G2	C	79.0985	98.7665	-24.8652	FALSE	Nc1ncnc2c1c(Cc3cccc4ccccc34)nn2CC5CCNCC5
PathogenBox_PlateD	G11	MMV676411		G3	C	45.8247	43.4077	5.27453	FALSE	CC(Oc1ccccc1)C(=O)Nc2nc(cs2)c3ccccn3
PathogenBox_PlateD	H02	MMV007133		H1	A	53.4969	57.577	-7.62679	FALSE	CC(C)N(Cc1ccccc1)S(=O)(=O)c2ccc(cc2)C(=O)Nc3cc(C)on3
PathogenBox_PlateD	H03	MMV022478		H2	A	49.6517	51.2969	-3.31348	FALSE	Clc1cccc(c1)c2cnn3ccc(nc23)C(=O)Nc4ccc(cc4)N5CCNCC5
PathogenBox_PlateD	H04	MMV024101		H3	A	56.9383	58.6681	-3.03805	FALSE	NS(=O)(=O)c1cncc(c1)c2ccc3nccc(c4cn[nH]c4)c3n2
PathogenBox_PlateD	H05	MMV676881		H4	A	65.1655	67.3518	-3.35503	FALSE	CCn1cnc2c(Nc3cc(F)cc(F)c3)nc(nc12)C#N
PathogenBox_PlateD	H06	MMV024443		H5	A	45.8606	47.0492	-2.59161	FALSE	CN(C(=O)c1cc2c(cccc2[nH]1)c3cncnc3)c4ccccc4
PathogenBox_PlateD	H07	MMV688469		H6	A	55.4678	60.5796	-9.2158	FALSE	Nc1ncnc2[nH]nc(Cc3cccc4ccccc34)c12
PathogenBox_PlateD	H08	MMV023388		H7	A	52.8868	52.0371	1.60674	FALSE	FC(F)(F)c1cccc(c1)C(=O)NC2CCN(C2)c3ccnc4ccccc34
PathogenBox_PlateD	H09	MMV675968		H1	C	64.4273	68.1961	-5.84971	FALSE	COc1ccc(OC)c(NCc2ccc3nc(N)nc(N)c3c2Cl)c1
PathogenBox_PlateD	H10	MMV675996		H2	C	50.5508	61.3682	-21.3991	FALSE	COc1ccc(cc1)N(CCc2cccc(C)n2)C(=O)C3CCCCC3
PathogenBox_PlateD	H11	MMV688980		H3	C	67.3896	68.0539	-0.985808	FALSE	CCC1=CC(=O)N(C)C(=N1)SC(C)C(=O)Nc2ccc(F)cc2
PathogenBox_PlateE	A02	MMV011229		A1	B	63.7155	62.8011	1.43512	FALSE	CC1=NC2=NC=CN2C(NC3=CC=C(C(F)(F)F)C=C3)=C1
PathogenBox_PlateE	A03	MMV676468		A2	B	80.1146	80.6376	-0.652761	FALSE	NC(CC(=O)c1ccc(Cl)cc1Cl)C(Cl)(Cl)Cl
PathogenBox_PlateE	A04	MMV688771		A3	B	71.7343	77.0892	-7.46487	FALSE	Cc1ccccc1C(=O)N2N=C(Nc3ccccc3)SC2(C)C
PathogenBox_PlateE	A05	MMV687798	Levofloxacin (-)-ofloxacin	A4	B	82.9585	86.1021	-3.78934	FALSE	C[C@H]1COc2c(N3CCN(C)CC3)c(F)cc4C(=O)C(=CN1c24)C(=O)O
PathogenBox_PlateE	A06	MMV688775	Rifampicin	A5	B	85.1614	87.8983	-3.2138	FALSE	CO[C@H]1\C=C\O[C@@]2(C)OC3=C(C2=O)C4=C(O)\C(=C/NN5CCN(C)CC5)\C(=N\C(=O)\C(=C/C=C\[C@H](C)[C@H](O)[C@@H](C)[C@@H](O)[C@@H](C)[C@H](OC(=O)C)[C@@H]1C)\C)\C(=C4C(=C3C)O)O
PathogenBox_PlateE	A07	MMV676159		A6	B	87.0233	83.2029	4.39007	FALSE	Clc1cccc(CO[C@H]2CCc3ccccc3[C@@H]2n4ccnn4)c1
PathogenBox_PlateE	A08	MMV393144		A7	B	84.2859	88.1523	-4.5873	FALSE	CN1CCN(CC1)c2nccc3[nH]c(cc23)c4cccc(F)c4
PathogenBox_PlateE	A09	MMV007920		A4	C	86.1021	89.5757	-4.03422	FALSE	Nc1ccc(cc1)C(=O)Nc2ccc(cc2)c3oc4ccccc4n3
PathogenBox_PlateE	A10	MMV688270		A5	C	87.8983	96.7388	-10.0576	FALSE	COc1ccc(cc1)-c1cnc2cnc(cn12)-c1cccc(OC(C)C)c1
PathogenBox_PlateE	A11	MMV019993		A6	C	83.2029	98.2297	-18.0605	FALSE	CC(Nc1nncc(n1)c2ccc(cc2)C(F)(F)F)c3cn(C)nc3C
PathogenBox_PlateE	B02	MMV687794		B1	B	96.8765	102.085	-5.37672	FALSE	CC1(C)Cc2c(CO1)c(nc3snc(Br)c23)N4CCOCC4
PathogenBox_PlateE	B03	MMV676470		B2	B	78.1429	83.8706	-7.32975	FALSE	CCOc1ccc(OCC(=O)Nc2cc(C)cc(C)c2)cc1
PathogenBox_PlateE	B04	MMV688938		B3	B	80.1488	88.6709	-10.6329	FALSE	CCOc1ccc(cc1)c2nc(CNCCc3ccc(F)cc3)cs2
PathogenBox_PlateE	B05	MMV689000	Amphotericin B	B4	B	82.8266	90.7028	-9.50921	FALSE	C[C@@H]1OC(=O)C[C@H](O)C[C@H](O)CC[C@@H](O)[C@H](O)C[C@H](O)C[C@]2(O)C[C@H](O)[C@H]([C@H](C[C@@H](O[C@@H]3O[C@H](C)[C@@H](O)[C@H](N)[C@@H]3O)\C=C\C=C\C=C\C=C\C=C\C=C\C=C\[C@H](C)[C@@H](O)[C@H]1C)O2)C(=O)O
PathogenBox_PlateE	B06	MMV004168		B5	B	80.3497	81.8356	-1.84937	FALSE	CN1CCCN(CC1)C(c2ccccc2)c3ccc(Cl)cc3
PathogenBox_PlateE	B07	MMV676161		B6	B	84.2236	93.0489	-10.4784	FALSE	C(N1CCOCC1)c2cc(n[nH]2)c3ccc(Oc4ccccc4)cc3
PathogenBox_PlateE	B08	MMV023183		B7	B	59.2224	59.1397	0.139634	FALSE	C(C1CC1)N2Cc3ccccc3OC4(CCN(Cc5c[nH]c6cnccc56)CC4)C2
PathogenBox_PlateE	B09	MMV047015		B4	C	90.7028	105.976	-16.8385	FALSE	COc1cc(nc2ccc(C)c(N)c12)C(F)(F)F
PathogenBox_PlateE	B10	MMV688795		B5	C	81.8356	99.7056	-21.8364	FALSE	O=C(NCCc1ccn(n1)c2ccccc2)C3CCCCC3
PathogenBox_PlateE	B11	MMV688352		B6	C	93.0489	101.691	-9.28813	FALSE	Clc1ccc(cc1)[C@@H]2[C@H](Oc3ccccc3)C(=O)N2CCn4cnc5c(NCc6ccccc6)ncnc45
PathogenBox_PlateE	C02	MMV676398		C1	B	80.4297	77.2291	3.97937	FALSE	CCS(=O)(=O)N(Cc1occc1)Cc2cc3ccc(C)cc3nc2O
PathogenBox_PlateE	C03	MMV676472		C2	B	53.0646	63.6809	-20.0062	FALSE	COc1cccc(OC)c1C(=O)Nc2ccc(Cl)c(c2)c3nc4ccccc4s3
PathogenBox_PlateE	C04	MMV671636		C3	B	74.8894	16.5399	77.9142	TRUE	CC1=C(C(=O)c2c(F)cc(F)cc2N1)c3ccc(Oc4ccc(OC(F)(F)F)cc4)cc3
PathogenBox_PlateE	C05	MMV676599		C4	B	81.5898	92.1419	-12.9331	FALSE	CC(C)(C)n1nc(Cc2cccc3ccccc23)c4c(N)ncnc14
PathogenBox_PlateE	C06	MMV689244		C5	B	89.2359	90.5439	-1.46579	FALSE	FC(F)(F)c1ccc(cc1)N2CCN(CC2)C(=O)[C@@H](c3ccc(Cl)cc3)c4cccnc4
PathogenBox_PlateE	C07	MMV688411		C6	B	91.9796	96.6132	-5.03759	FALSE	Nc1ncnc2n(CC3CCNCC3)nc(-c3cnc4ccccc4c3)c12
PathogenBox_PlateE	C08	MMV687765		C7	B	90.8861	101.823	-12.0339	FALSE	Cc1cnc(nc1Oc2ccc(cc2)n3ccnc3)N4CCN[C@@H](Cc5ccccc5)C4
PathogenBox_PlateE	C09	MMV020165		C4	C	92.1419	109.902	-19.2746	FALSE	CC(C)NCC(=O)Nc1cccc(c1)C(=O)Nc2cccc(c2)C(F)(F)F
PathogenBox_PlateE	C10	MMV676524		C5	C	90.5439	108.979	-20.3599	FALSE	Nc1cccnc1Nc2ccc(Cl)cc2
PathogenBox_PlateE	C11	MMV611037		C6	C	96.6132	122.093	-26.3727	FALSE	CCC(Sc1oc2ccccc2n1)C(=O)Nc3nnc(C)s3
PathogenBox_PlateE	D02	MMV688766		D1	B	80.3851	84.7861	-5.47487	FALSE	COc1ccc(c(O)c1)c2onc(c2c3ccc(Cl)cc3)C(F)(F)F
PathogenBox_PlateE	D03	MMV200748		D2	B	87.4553	96.8386	-10.7293	FALSE	COc1ccc(cc1)C2(CCCC2)C(=O)Nc3ccc(Br)cc3
PathogenBox_PlateE	D04	MMV667494		D3	B	80.7109	88.8005	-10.0229	FALSE	FC1(F)CCN(CCCCNc2cc(c3cc(ccc3n2)Cl)C(=O)NCCN2CCCC2)CC1
PathogenBox_PlateE	D05	MMV028694		D4	B	91.2275	94.153	-3.20682	FALSE	OCCc1ccc(Nc2nccc(n2)c3nnc4ccccn34)cc1
PathogenBox_PlateE	D06	MMV001499	Nifurtimox	D5	B	84.5107	91.3029	-8.03713	FALSE	CC1CS(=O)(=O)CCN1\N=C\c2oc(cc2)[N+](=O)[O-]
PathogenBox_PlateE	D07	MMV688345		D6	B	99.3454	92.6477	6.74182	FALSE	Nc1nc(N)c2c3CCN(Cc4ccccc4)Cc3sc2n1
PathogenBox_PlateE	D08	MMV010545		D7	B	79.4062	80.6763	-1.5995	FALSE	COc1ccc(cn1)c2cnc3ccc(NCc4ccc(cc4)S(=O)(=O)N)nn23
PathogenBox_PlateE	D09	MMV023227		D4	C	94.153	110.155	-16.9959	FALSE	Cc1nc([nH]c1C)c2cccc(NCc3ccccc3)c2
PathogenBox_PlateE	D10	MMV687700		D5	C	91.3029	115.941	-26.9854	FALSE	Nc1ncnc2c1ncn2[C@@H]3O[C@H](COS(=O)(=O)NC(=O)c4ccccc4O)[C@@H](O)[C@H]3O
PathogenBox_PlateE	D11	MMV676384		D6	C	92.6477	114.859	-23.9739	FALSE	Fc1ccccc1c2oc(NCCc3ccccc3)c(n2)C#N
PathogenBox_PlateE	E02	MMV020289		E1	B	78.3943	73.4536	6.3024	FALSE	Cc1ccc(NC(=O)c2cc(ccc2C)S(=O)(=O)NC(C)(C)C)nc1
PathogenBox_PlateE	E03	MMV002816	Diethylcarbamazine	E2	B	77.7024	81.8505	-5.33834	FALSE	CCN(CC)C(=O)N1CCN(C)CC1
PathogenBox_PlateE	E04	MMV634140		E3	B	81.2326	91.1124	-12.1623	FALSE	Clc1ccc2nc(cc(c2c1)C(=O)NCCN1CCCC1)NCCN1CCOCC1
PathogenBox_PlateE	E05	MMV030734		E4	B	86.0226	93.691	-8.91434	FALSE	CC(C)(CN)c1nc(c2ccc(Cl)c(O)c2)c([nH]1)c3ccnc(N)n3
PathogenBox_PlateE	E06	MMV689243		E5	B	73.3748	82.173	-11.9908	FALSE	FC(F)(F)c1ccc(cc1)N(C2CCN(CC2)c3ccc(cn3)C(F)(F)F)c4cccnc4
PathogenBox_PlateE	E07	MMV676358		E6	B	80.1313	88.2657	-10.1514	FALSE	Nc1ncc(Br)cc1c2nc3cc(Cl)cnc3[nH]2
PathogenBox_PlateE	E08	MMV687729		E7	B	87.3445	95.9007	-9.7959	FALSE	OC[C@H]1CN(C(=O)O1)c2cc(F)c(C3=CCN(Cc4ccccc4)CC3)c(F)c2
PathogenBox_PlateE	E09	MMV407834		E4	C	93.691	103.559	-10.5321	FALSE	CCOc1ccccc1NC(C)C(=O)Nc2cc(ccc2N3CCOCC3)C(F)(F)F
PathogenBox_PlateE	E10	MMV687813		E5	C	82.173	90.9106	-10.6331	FALSE	Fc1cc(cc(F)c1C2=CCN(Cc3ccccc3)CC2)N4C[C@H](COc5ccon5)OC4=O
PathogenBox_PlateE	E11	MMV153413		E6	C	88.2657	102.132	-15.7099	FALSE	CCOC(=O)c1c(C)c(sc1NC(=O)c2c(F)c(F)c(F)c(F)c2F)C(=O)N
PathogenBox_PlateE	F02	MMV019551		F1	B	78.9568	77.794	1.47275	FALSE	CCC(NC(=O)c1ccccc1NC(=O)c2ccc(C)cc2)C(=O)OC
PathogenBox_PlateE	F03	MMV688552		F2	B	84.0043	98.556	-17.3225	FALSE	CC(C(SC1=NC=CC=N1)=C2C)=NN2C(NC3=CC=CC(C(F)(F)F)=C3)=O
PathogenBox_PlateE	F04	MMV016838		F3	B	65.3009	83.0518	-27.1832	FALSE	Cc1ccc(cc1)-c1cc(c2cc(ccc2n1)Br)C(=O)Nc1cccnc1
PathogenBox_PlateE	F05	MMV676270		F4	B	78.6837	83.9093	-6.64131	FALSE	C[C@@H](N1CCCC[C@@H]1c2ccc(OCc3cccc(F)c3)cc2)C(=O)N
PathogenBox_PlateE	F06	MMV688755		F5	B	64.1074	75.654	-18.0114	FALSE	[O-][N+](=O)c1cn2C[C@@H](COc2n1)OCc3ccc(OC(F)(F)F)cc3
PathogenBox_PlateE	F07	MMV228911		F6	B	78.253	94.1528	-20.3184	FALSE	COc1cccc(NC(=O)c2c3CCCc3sc2NC(=O)c4cccnc4)c1
PathogenBox_PlateE	F08	MMV272144		F7	B	72.8711	68.0231	6.65286	FALSE	COc1cccc(c1)n2nnnc2S(=O)(=O)C
PathogenBox_PlateE	F09	MMV026313		F4	C	83.9093	114.133	-36.0189	FALSE	Nc1nccc2ccc(Oc3ccncc3)cc12
PathogenBox_PlateE	F10	MMV161996		F5	C	75.654	87.7456	-15.9827	FALSE	CC(C)CNS(=O)(=O)c1ccc(CCC(=O)Nc2ccc(Cl)cc2C)cc1
PathogenBox_PlateE	F11	MMV688543		F6	C	94.1528	100.928	-7.1964	FALSE	CC(C)(C)C(=O)N(CCCCCCN1C[C@H](O)[C@@H](O)[C@H](O)[C@H]1CO)C2CCCCCC2
PathogenBox_PlateE	G02	MMV146306		G1	B	54.8254	56.7044	-3.42718	FALSE	CCC(C)NC(=O)c1ccc(NC(=O)C2(CCCC2)c3ccccc3)cc1
PathogenBox_PlateE	G03	MMV688557		G2	B	72.0424	79.0985	-9.79441	FALSE	NCC(c1cccs1)S(=O)(=O)c2ccccc2
PathogenBox_PlateE	G04	MMV021013		G3	B	61.1978	45.8247	25.1203	FALSE	C1CCC(CC1)Nc2cc(nc(n2)c3ccccn3)C4CC4
PathogenBox_PlateE	G05	MMV392832		G4	B	61.7138	71.4806	-15.8259	FALSE	COc1cccc(c1)c2cc3c(Nc4cccnc4)nccc3[nH]2
PathogenBox_PlateE	G06	MMV688754	Trifloxystrobin	G5	B	68.2633	21.6688	68.257	TRUE	CO\N=C(/C(=O)OC)\c1ccccc1CO\N=C(/C)\c2cccc(c2)C(F)(F)F
PathogenBox_PlateE	G07	MMV001561	Fluoxetine	G6	B	75.547	77.2036	-2.19282	FALSE	CNCCC(Oc1ccc(cc1)C(F)(F)F)c2ccccc2
PathogenBox_PlateE	G08	MMV658988		G7	B	76.3363	78.3164	-2.59382	FALSE	CN(CCc1ccccc1)c2nc(nc(C)c2Cl)c3ccccn3
PathogenBox_PlateE	G09	MMV084864		G4	C	71.4806	87.8648	-22.9212	FALSE	O=C(Nc1cnc2ccccc2c1)c3cccc(c3)n4cnnn4
PathogenBox_PlateE	G10	MMV676492		G5	C	21.6688	injected after hit compund; excluded		FALSE	Sc1nnc(NC(=O)c2cc(Br)ccc2Cl)s1
PathogenBox_PlateE	G11	MMV688415		G6	C	77.2036	109.754	-42.1616	FALSE	CO[C@@H]1CN(C[C@H]1O)c2ccc(C#CC3(O)CN4CCC3CC4)c(Cc5ccccc5)n2
PathogenBox_PlateE	H02	MMV688330		H1	B	57.577	64.4273	-11.8977	FALSE	CC(=O)N1CCN(CC1)c1ccc(Oc2ccc(Cl)cc2O)cc1
PathogenBox_PlateE	H03	MMV687796	Amikacin	H2	B	51.2969	50.5508	1.45439	FALSE	NCCC(O)C(=O)N[C@@H]1C[C@H](N)[C@@H](OC2O[C@H](CN)[C@@H](O)[C@H](O)[C@H]2O)[C@H](O)C1OC3O[C@H](CO)[C@@H](O)[C@H](N)[C@H]3O
PathogenBox_PlateE	H04	MMV688939		H3	B	58.6681	67.3896	-14.8659	FALSE	Cc1ccc2nc(C)c(c3ccn(Cc4ccccc4)n3)n2c1
PathogenBox_PlateE	H05	MMV688978	Auranofin	H4	B	67.3518	27.5924	59.0324	TRUE	CCP(=[Au]S[C@H]1O[C@@H](COC(=O)C)[C@H](OC(=O)C)[C@@H](OC(=O)C)[C@@H]1OC(=O)C)(CC)CC
PathogenBox_PlateE	H06	MMV688990	Miltefosine	H5	B	47.0492	51.3129	-9.06236	FALSE	CCCCCCCCCCCCCCCCOP(=O)([O-])OCC[N+](C)(C)C
PathogenBox_PlateE	H07	MMV688273		H6	B	60.5796	62.2217	-2.71064	FALSE	Nc1ccc2ncnc(Nc3ccc(OCc4cccc(F)c4)c(Cl)c3)c2c1
PathogenBox_PlateE	H08	MMV393995		H7	B	52.0371	57.4814	-10.4625	FALSE	Cc1cc(O)nc(n1)n2nc(C)cc2C
PathogenBox_PlateE	H09	MMV1236379		H4	C	49.7041	injected after hit compund; excluded		FALSE	CCOC(=O)c1noc(N)c1c2ccccc2
PathogenBox_PlateE	H10	MMV688550		H5	C	51.3129	55.0516	-7.28606	FALSE	CCc1ccccc1n2c(C)cn3c4C(=O)N(C(C(C)C)C(=O)OC)C(=O)N(C)c4nc23
PathogenBox_PlateE	H11	MMV495543		H6	C	62.2217	66.4447	-6.78693	FALSE	CC(C)(C)c1cnc(NC(=O)c2ccccc2O)s1
key:		hit compound		Plate 1			calculated ~40 mins after drug injection
				Plate 2

## Sheet: 4A. Plate 1 raw data
Measurement	Tick	Well	TimeStamp	Well Temperature	Env. Temperature	O2 is Valid	O2 (mmHg)	O2 Light Emission	O2 Dark Emission	O2 Ref Light	O2 Ref Dark	O2 Corrected Em.	pH Is Valid	pH	pH Light	pH Dark	pH Ref Light	pH Ref Dark	pH Corrected Em.
1	0	A01	00:39:14	37.0127	35.946	Y	167.807	12116	1000	36715	32748	11131.3	Y	7.01033	27039	1052	35275	32770	26969.3
1	0	A02	00:39:14	37.0127	35.946	Y	124.624	14709	1004	39384	32711	13753.5	Y	5.1587	23001	1019	34931	32767	-1019
1	0	A03	00:39:14	37.0127	35.946	Y	137.379	13824	989	37971	32745	12858.8	Y	6.82851	22011	993	35583	32749	22043.2
1	0	A04	00:39:14	37.0127	35.946	Y	163.749	12261	990	36819	32753	11334.3	Y	6.74077	21611	1019	35010	32760	21302.8
1	0	A05	00:39:14	37.0127	35.946	Y	135.704	13975	1011	37745	32756	12969.6	Y	6.71677	21202	1012	36255	32742	20715.1
1	0	A06	00:39:14	37.0127	35.946	Y	147.65	13174	1004	35947	32701	12218.7	Y	6.50424	16348	0	36562	32733	17406.8
1	0	A07	00:39:14	37.0127	35.946	Y	146.747	13243	999	36487	32759	12272.4	Y	5.21215	65535	1264	53758	32727	-1264
1	0	A08	00:39:14	37.0127	35.946	Y	146.356	13276	1007	37169	32708	12295.8	Y	6.86256	24295	1042	35325	32726	24019.5
1	0	A09	00:39:14	37.0127	35.946	Y	142.234	13503	999	36087	32716	12548.1	Y	-13.5581	10656	3050	33893	32724	-3050
1	0	A10	00:39:14	37.0127	35.946	Y	132.581	14148	1008	36159	32740	13181.4	Y	6.93879	24707	972	35390	32726	24495.5
1	0	A11	00:39:14	37.0127	35.946	Y	119.111	15179	999	37465	32758	14180	Y	7.09848	25986	997	34609	32779	25173.6
1	0	A12	00:39:14	37.0127	35.946	Y	146.839	13264	1007	35405	32721	12266.9	Y	6.93323	24296	994	35669	32741	23567.5
1	0	B01	00:39:14	37.0127	35.946	Y	149.481	13128	1000	35091	32748	12111.2	Y	6.93787	25864	1052	34886	32770	25704.3
1	0	B02	00:39:14	37.0127	35.946	Y	129.711	14429	1004	35070	32711	13382.2	Y	6.89043	23428	1019	36127	32767	23015.6
1	0	B03	00:39:14	37.0127	35.946	Y	128.947	14405	989	36232	32745	13436.7	Y	6.79623	20986	993	35845	32749	21335.1
1	0	B04	00:39:14	37.0127	35.946	Y	127.945	14450	990	36604	32753	13508.8	Y	6.80754	22618	1019	35606	32760	22028.2
1	0	B05	00:39:14	37.0127	35.946	Y	127.497	14521	1011	36469	32756	13541.3	Y	6.8167	22209	1012	35020	32742	21899
1	0	B06	00:39:14	37.0127	35.946	Y	130.708	14265	1004	36357	32701	13311.7	Y	6.51655	16616	0	35274	32733	17884.6
1	0	B07	00:39:14	37.0127	35.946	Y	116.456	15361	999	36491	32759	14394.9	Y	5.06812	40759	1264	34854	32727	-1264
1	0	B08	00:39:14	37.0127	35.946	Y	134.062	14071	1007	36211	32708	13080.1	Y	6.87872	24567	1042	36745	32726	24093.5
1	0	B09	00:39:14	37.0127	35.946	Y	128.949	14385	999	38128	32716	13436.5	Y	5.38198	10407	3050	34878	32724	-3050
1	0	B10	00:39:14	37.0127	35.946	Y	134.077	14068	1008	35693	32740	13079.1	Y	6.87159	24288	972	35804	32726	23702.7
1	0	B11	00:39:14	37.0127	35.946	Y	124.481	14747	999	37284	32758	13764.3	Y	6.82362	22105	997	34788	32779	21790.2
1	0	B12	00:39:14	37.0127	35.946	Y	146.658	13261	1007	34959	32721	12277.7	Y	6.91564	23958	994	35627	32741	23287.8
1	0	C01	00:39:14	37.0127	35.946	Y	149.794	13081	1000	36012	32748	12093	Y	7.00034	27305	1052	35998	32770	26777.4
1	0	C02	00:39:14	37.0127	35.946	Y	121.749	14942	1004	37882	32711	13972.7	Y	6.84021	22698	1019	35430	32767	22275.6
1	0	C03	00:39:14	37.0127	35.946	Y	127.757	14465	989	36797	32745	13522.4	Y	6.82038	21583	993	36577	32749	21706.4
1	0	C04	00:39:14	37.0127	35.946	Y	157.698	12633	990	35792	32753	11651.3	Y	6.81278	22796	1019	36684	32760	22241.8
1	0	C05	00:39:14	37.0127	35.946	Y	135.01	13996	1011	36359	32756	13016.1	Y	6.81371	23089	1012	35934	32742	22337.4
1	0	C06	00:39:14	37.0127	35.946	Y	210.026	10359	1004	36109	32701	9382.36	Y	6.28444	13691	0	35016	32733	14650.5
1	0	C07	00:39:14	37.0127	35.946	Y	129.58	14356	999	35672	32759	13391.5	Y	5.07656	31322	1264	34893	32727	-1264
1	0	C08	00:39:14	37.0127	35.946	Y	130.092	14340	1007	35948	32708	13355.1	Y	6.83911	24099	1042	36120	32726	23454.6
1	0	C09	00:39:14	37.0127	35.946	Y	132.703	14140	999	36255	32716	13173	Y	5.34159	9607	3050	34370	32724	-3050
1	0	C10	00:39:14	37.0127	35.946	Y	144.531	13390	1008	36056	32740	12406.2	Y	6.81499	23416	972	35861	32726	22683
1	0	C11	00:39:14	37.0127	35.946	Y	128.371	14467	999	37101	32758	13478	Y	6.81061	22330	997	35465	32779	21881.7
1	0	C12	00:39:14	37.0127	35.946	Y	167.65	12146	1007	35572	32721	11139	Y	6.8395	22566	994	35611	32741	22083.1
1	0	D01	00:39:14	37.0127	35.946	Y	148.702	13172	1000	36192	32748	12156.7	Y	6.94497	26287	1052	34980	32770	25675.1
1	0	D02	00:39:14	37.0127	35.946	Y	128.902	14420	1004	35734	32711	13439.9	Y	6.81784	23109	1019	36202	32767	22352.4
1	0	D03	00:39:14	37.0127	35.946	Y	127.755	14481	989	37006	32745	13522.6	Y	6.79729	22101	993	35416	32749	21638.4
1	0	D04	00:39:14	37.0127	35.946	Y	127.63	14505	990	36246	32753	13531.6	Y	6.81141	23043	1019	35894	32760	22222.5
1	0	D05	00:39:14	37.0127	35.946	Y	130.476	14317	1011	37301	32756	13328.1	Y	6.82021	23217	1012	36170	32742	22394.6
1	0	D06	00:39:14	37.0127	35.946	Y	133.478	14098	1004	36523	32701	13119.8	Y	6.58147	17932	0	35461	32733	18747.1
1	0	D07	00:39:14	37.0127	35.946	Y	142.833	13487	999	35132	32759	12510.7	Y	5.08286	25040	1264	34313	32727	-1264
1	0	D08	00:39:14	37.0127	35.946	Y	132.85	14156	1007	35783	32708	13162.8	Y	6.81548	23224	1042	34971	32726	22461.3
1	0	D09	00:39:14	37.0127	35.946	Y	128.139	14439	999	36145	32716	13494.7	Y	5.32533	9239	3050	34189	32724	-3050
1	0	D10	00:39:14	37.0127	35.946	Y	129.947	14346	1008	35882	32740	13365.4	Y	6.82312	24910	972	36523	32726	24134.8
1	0	D11	00:39:14	37.0127	35.946	Y	131.95	14206	999	35919	32758	13225	Y	6.80958	22543	997	35205	32779	21852.6
1	0	D12	00:39:14	37.0127	35.946	Y	113.138	15646	1007	37789	32721	14673	Y	7.2724	29530	994	39549	32741	29156.3
1	0	E01	00:39:14	37.0127	35.946	Y	150.555	13056	1000	38374	32748	12049	Y	6.96314	27338	1052	37440	32770	26648.9
1	0	E02	00:39:14	37.0127	35.946	Y	130.219	14340	1004	35539	32711	13346.1	Y	6.83294	22931	1019	37159	32767	22199.2
1	0	E03	00:39:14	37.0127	35.946	Y	129.86	14321	989	37086	32745	13371.6	Y	6.767	21910	993	35380	32749	21241.8
1	0	E04	00:39:14	37.0127	35.946	Y	131.475	14248	990	35654	32753	13258	Y	6.82199	23020	1019	36089	32760	22305.3
1	0	E05	00:39:14	37.0127	35.946	Y	130.273	14326	1011	35902	32756	13342.3	Y	6.80022	22929	1012	35653	32742	22082.4
1	0	E06	00:39:14	37.0127	35.946	Y	130.343	14287	1004	35852	32701	13337.4	Y	6.56432	18038	0	36715	32733	18409.5
1	0	E07	00:39:14	37.0127	35.946	Y	119.653	15096	999	35786	32759	14136.9	Y	5.08539	23191	1264	34432	32727	-1264
1	0	E08	00:39:14	37.0127	35.946	Y	125.193	14684	1007	35302	32708	13711	Y	6.83015	23578	1042	35124	32726	22752.3
1	0	E09	00:39:14	37.0127	35.946	Y	135.803	13935	999	36335	32716	12963	Y	5.31956	9773	3050	36547	32724	-3050
1	0	E10	00:39:14	37.0127	35.946	Y	130.716	14295	1008	35700	32740	13311.1	Y	6.79818	23192	972	34980	32726	22353.8
1	0	E11	00:39:14	37.0127	35.946	Y	131.285	14236	999	35667	32758	13271.3	Y	6.81958	22562	997	35846	32779	21991.7
1	0	E12	00:39:14	37.0127	35.946	Y	151.31	13003	1007	36724	32721	12005.7	Y	6.8915	23556	994	34405	32741	22717.7
1	0	F01	00:39:14	37.0127	35.946	Y	147.093	13246	1000	37323	32748	12251.8	Y	6.94587	26157	1052	35173	32770	25388
1	0	F02	00:39:14	37.0127	35.946	Y	134.398	14066	1004	35691	32711	13057.3	Y	6.76179	22098	1019	35494	32767	21176.2
1	0	F03	00:39:14	37.0127	35.946	Y	137.169	13846	989	35415	32745	12872.6	Y	6.78595	21795	993	34480	32749	21280.5
1	0	F04	00:39:14	37.0127	35.946	Y	128.95	14418	990	36183	32753	13436.4	Y	6.83726	23454	1019	35303	32760	22656.4
1	0	F05	00:39:14	37.0127	35.946	Y	128.337	14464	1011	36971	32756	13480.5	Y	6.7882	22952	1012	35172	32742	22034.5
1	0	F06	00:39:14	37.0127	35.946	Y	124.761	14716	1004	36940	32701	13743.2	Y	6.57093	18221	0	35947	32733	18493.1
1	0	F07	00:39:14	37.0127	35.946	Y	130.048	14338	999	36484	32759	13358.2	Y	5.07824	25719	1264	35066	32727	-1264
1	0	F08	00:39:14	37.0127	35.946	Y	128.464	14455	1007	35805	32708	13471.3	Y	6.83247	23989	1042	35006	32726	23104.8
1	0	F09	00:39:14	37.0127	35.946	Y	129.851	14352	999	36446	32716	13372.2	Y	5.2951	8909	3050	34100	32724	-3050
1	0	F10	00:39:14	37.0127	35.946	Y	130.203	14331	1008	35096	32740	13347.3	Y	6.8219	23667	972	35353	32726	22848.2
1	0	F11	00:39:14	37.0127	35.946	Y	128.007	14481	999	37304	32758	13504.3	Y	6.79875	22574	997	35189	32779	21689.4
1	0	F12	00:39:14	37.0127	35.946	Y	155.527	12763	1007	36530	32721	11769.4	Y	6.9127	23899	994	35213	32741	23030.7
1	0	G01	00:39:14	37.0127	35.946	Y	148.26	13169	1000	35640	32748	12182.7	Y	6.94411	27657	1052	35440	32770	26791.5
1	0	G02	00:39:14	37.0127	35.946	Y	129.81	14357	1004	36608	32711	13375.1	Y	6.81844	22913	1019	35070	32767	22212.4
1	0	G03	00:39:14	37.0127	35.946	Y	127.285	14513	989	35850	32745	13556.7	Y	6.78536	22389	993	36403	32749	21592.1
1	0	G04	00:39:14	37.0127	35.946	Y	158.386	12583	990	35110	32753	11614.4	Y	6.74423	22510	1019	35038	32760	21728.2
1	0	G05	00:39:14	37.0127	35.946	Y	128.636	14446	1011	36975	32756	13459	Y	6.80993	23447	1012	35193	32742	22540.2
1	0	G06	00:39:14	37.0127	35.946	Y	130.473	14305	1004	36376	32701	13328.2	Y	6.61444	18850	0	36137	32733	19126.9
1	0	G07	00:39:14	37.0127	35.946	Y	126.291	14608	999	37723	32759	13629.6	Y	5.08703	20236	1264	34252	32727	-1264
1	0	G08	00:39:14	37.0127	35.946	Y	159.389	12541	1007	35036	32708	11560.9	Y	6.83317	24528	1042	36084	32726	23646.7
1	0	G09	00:39:14	37.0127	35.946	Y	172.526	11895	999	35663	32716	10904.1	Y	5.30401	9318	3050	35548	32724	-3050
1	0	G10	00:39:14	37.0127	35.946	Y	133.184	14132	1008	35402	32740	13139.9	Y	6.83928	24044	972	35649	32726	23220.1
1	0	G11	00:39:14	37.0127	35.946	Y	125.317	14695	999	35312	32758	13701.8	Y	6.86815	24554	997	35111	32779	23693.9
1	0	G12	00:39:14	37.0127	35.946	Y	173.057	11871	1007	35084	32721	10879.1	Y	6.81664	23000	994	35311	32741	22140.2
1	0	H01	00:39:14	37.0127	35.946	Y	162.755	12381	1000	35687	32748	11385.2	Y	6.92183	25636	1052	34703	32770	25008.4
1	0	H02	00:39:14	37.0127	35.946	Y	127.255	14547	1004	35447	32711	13559	Y	6.83518	23245	1019	35008	32767	22568.3
1	0	H03	00:39:14	37.0127	35.946	Y	139.067	13738	989	35652	32745	12749	Y	6.72336	21429	993	35446	32749	20706.1
1	0	H04	00:39:14	37.0127	35.946	Y	124.388	14744	990	36168	32753	13771.3	Y	6.87844	24004	1019	34870	32760	23269.4
1	0	H05	00:39:14	37.0127	35.946	Y	137.673	13845	1011	35267	32756	12839.5	Y	6.77505	22497	1012	35219	32742	21675.7
1	0	H06	00:39:14	37.0127	35.946	Y	135.615	13964	1004	35405	32701	12975.5	Y	6.5521	18037	0	36475	32733	18263.5
1	0	H07	00:39:14	37.0127	35.946	Y	158.115	12608	999	35297	32759	11628.9	Y	5.09016	17012	1264	34085	32727	-1264
1	0	H08	00:39:14	37.0127	35.946	Y	152.993	12893	1007	35894	32708	11910.3	Y	6.8264	24186	1042	35468	32726	23329.2
1	0	H09	00:39:14	37.0127	35.946	Y	195.147	10919	999	35374	32716	9932.32	Y	5.30095	9706	3050	35618	32724	-3050
1	0	H10	00:39:14	37.0127	35.946	Y	139.924	13691	1008	36465	32740	12694	Y	6.85604	24722	972	35938	32726	23919.3
1	0	H11	00:39:14	37.0127	35.946	Y	140.385	13650	999	34762	32758	12664.6	Y	6.74065	21515	997	36299	32779	20799.2
1	0	H12	00:39:14	37.0127	35.946	Y	162.993	12380	1007	34777	32721	11373	Y	6.9092	23804	994	35510	32741	23136.7
1	1	A01	00:39:30	37.0127	35.946	Y	168.562	12039	1000	36716	32748	11051.1	Y	7.00074	26921	1052	35277	32770	26824.7
1	1	A02	00:39:30	37.0127	35.946	Y	120.17	14981	1004	39384	32711	14026.4	Y	5.1587	22588	1019	34924	32767	-1019
1	1	A03	00:39:30	37.0127	35.946	Y	132.8	14073	989	37972	32745	13105.5	Y	6.8125	21800	993	35583	32749	21822.4
1	1	A04	00:39:30	37.0127	35.946	Y	157.998	12510	990	36818	32753	11587.7	Y	6.68981	20851	1019	35003	32760	20585
1	1	A05	00:39:30	37.0127	35.946	Y	131.788	14183	1011	37746	32756	13174.8	Y	6.7005	20945	1012	36249	32742	20488.4
1	1	A06	00:39:30	37.0127	35.946	Y	141.124	13516	1004	35947	32701	12562	Y	6.4816	16032	0	36556	32733	17097.2
1	1	A07	00:39:30	37.0127	35.946	Y	142.629	13435	999	36486	32759	12468.4	Y	5.21215	65535	1264	53718	32727	-1264
1	1	A08	00:39:30	37.0127	35.946	Y	140.528	13579	1007	37169	32708	12599.4	Y	6.82359	23723	1042	35323	32726	23448.3
1	1	A09	00:39:30	37.0127	35.946	Y	137.161	13765	999	36086	32716	12815	Y	-13.5581	13212	3050	33892	32724	-3050
1	1	A10	00:39:30	37.0127	35.946	Y	127.213	14459	1008	36158	32740	13497.5	Y	6.87044	23714	972	35385	32726	23517.9
1	1	A11	00:39:30	37.0127	35.946	Y	115.297	15413	999	37464	32758	14417.3	Y	7.08261	25717	997	34605	32779	24959.4
1	1	A12	00:39:30	37.0127	35.946	Y	146.743	13217	1007	35405	32721	12219.8	Y	6.93469	24291	994	35666	32741	23587.7
1	1	B01	00:39:30	37.0127	35.946	Y	148.759	13124	1000	35092	32748	12101.6	Y	6.95455	26130	1052	34888	32770	25953.9
1	1	B02	00:39:30	37.0127	35.946	Y	125.338	14682	1004	35070	32711	13634.4	Y	6.86874	23066	1019	36117	32767	22714.9
1	1	B03	00:39:30	37.0127	35.946	Y	122.733	14797	989	36232	32745	13829.2	Y	6.77848	20745	993	35843	32749	21093
1	1	B04	00:39:30	37.0127	35.946	Y	123.402	14719	990	36604	32753	13778.7	Y	6.78236	22234	1019	35601	32760	21676.7
1	1	B05	00:39:30	37.0127	35.946	Y	121.778	14881	1011	36469	32756	13902.1	Y	6.80445	21987	1012	35014	32742	21729.8
1	1	B06	00:39:30	37.0127	35.946	Y	125.373	14584	1004	36357	32701	13631.9	Y	6.49748	16344	0	35270	32733	17619.6
1	1	B07	00:39:30	37.0127	35.946	Y	111.834	15674	999	36491	32759	14708.6	Y	5.06812	41071	1264	34849	32727	-1264
1	1	B08	00:39:30	37.0127	35.946	Y	128.651	14385	1007	36211	32708	13394.4	Y	6.85688	24250	1042	36744	32726	23775.3
1	1	B09	00:39:30	37.0127	35.946	Y	124.474	14646	999	38128	32716	13698.4	Y	5.38198	12983	3050	34877	32724	-3050
1	1	B10	00:39:30	37.0127	35.946	Y	128.875	14367	1008	35693	32740	13378.5	Y	6.85023	23923	972	35796	32726	23395.2
1	1	B11	00:39:30	37.0127	35.946	Y	118.159	15164	999	37283	32758	14185.1	Y	6.80331	21781	997	34783	32779	21512.2
1	1	B12	00:39:30	37.0127	35.946	Y	146.511	13217	1007	34959	32721	12233.6	Y	6.91529	23920	994	35623	32741	23282.9
1	1	C01	00:39:30	37.0127	35.946	Y	148.993	13076	1000	36012	32748	12088	Y	7.02386	27618	1052	35994	32770	27131.4
1	1	C02	00:39:30	37.0127	35.946	Y	115.853	15340	1004	37882	32711	14371.6	Y	6.81982	22322	1019	35418	32767	21993.5
1	1	C03	00:39:30	37.0127	35.946	Y	123.133	14737	989	36796	32745	13798.9	Y	6.78971	21096	993	36561	32749	21287.3
1	1	C04	00:39:30	37.0127	35.946	Y	151.287	12938	990	35792	32753	11956.5	Y	6.79086	22397	1019	36667	32760	21934.1
1	1	C05	00:39:30	37.0127	35.946	Y	129.692	14300	1011	36359	32756	13320.8	Y	6.80121	22800	1012	35918	32742	22161.3
1	1	C06	00:39:30	37.0127	35.946	Y	203.24	10569	1004	36109	32701	9592.91	Y	6.26261	13343	0	35005	32733	14347.2
1	1	C07	00:39:30	37.0127	35.946	Y	122.939	14772	999	35671	32759	13813.6	Y	5.07656	32789	1264	34883	32727	-1264
1	1	C08	00:39:30	37.0127	35.946	Y	123.573	14750	1007	35948	32708	13765.8	Y	6.82296	23812	1042	36112	32726	23220.1
1	1	C09	00:39:30	37.0127	35.946	Y	127.404	14446	999	36254	32716	13483.7	Y	5.34159	12153	3050	34365	32724	-3050
1	1	C10	00:39:30	37.0127	35.946	Y	137.947	13743	1008	36055	32740	12764	Y	6.7973	23092	972	35851	32726	22430.4
1	1	C11	00:39:30	37.0127	35.946	Y	122.254	14851	999	37100	32758	13865.7	Y	6.78657	21956	997	35459	32779	21548.9
1	1	C12	00:39:30	37.0127	35.946	Y	167.312	12119	1007	35572	32721	11112	Y	6.84155	22562	994	35607	32741	22111.2
1	1	D01	00:39:30	37.0127	35.946	Y	149.342	13083	1000	36192	32748	12067.8	Y	6.96559	26529	1052	34975	32770	25982.3
1	1	D02	00:39:30	37.0127	35.946	Y	122.321	14840	1004	35734	32711	13860.5	Y	6.791	22663	1019	36191	32767	21974.9
1	1	D03	00:39:30	37.0127	35.946	Y	122.298	14820	989	37006	32745	13862.3	Y	6.77845	21765	993	35406	32749	21378.2
1	1	D04	00:39:30	37.0127	35.946	Y	122.102	14846	990	36245	32753	13877.3	Y	6.79098	22686	1019	35884	32760	21935.7
1	1	D05	00:39:30	37.0127	35.946	Y	124.808	14662	1011	37301	32756	13673.6	Y	6.8064	22937	1012	36157	32742	22200.4
1	1	D06	00:39:30	37.0127	35.946	Y	127.533	14452	1004	36523	32701	13474.5	Y	6.55796	17549	0	35450	32733	18421
1	1	D07	00:39:30	37.0127	35.946	Y	137.759	13752	999	35132	32759	12776.2	Y	5.08286	26750	1264	34307	32727	-1264
1	1	D08	00:39:30	37.0127	35.946	Y	127.07	14496	1007	35782	32708	13507.9	Y	6.80938	23077	1042	34965	32726	22375.1
1	1	D09	00:39:30	37.0127	35.946	Y	123.383	14719	999	36144	32716	13780.1	Y	5.32533	11724	3050	34185	32724	-3050
1	1	D10	00:39:30	37.0127	35.946	Y	124.524	14670	1008	35881	32740	13694.7	Y	6.80672	24600	972	36513	32726	23887.8
1	1	D11	00:39:30	37.0127	35.946	Y	126.005	14566	999	35919	32758	13585.4	Y	6.78846	22218	997	35201	32779	21560.4
1	1	D12	00:39:30	37.0127	35.946	Y	112.591	15617	1007	37789	32721	14643.9	Y	7.27438	29523	994	39541	32741	29184.6
1	1	E01	00:39:30	37.0127	35.946	Y	150.825	12992	1000	38375	32748	11982.8	Y	6.99148	27694	1052	37428	32770	27082
1	1	E02	00:39:30	37.0127	35.946	Y	124.42	14696	1004	35539	32711	13702.4	Y	6.81129	22573	1019	37147	32767	21899.3
1	1	E03	00:39:30	37.0127	35.946	Y	124.657	14630	989	37085	32745	13684.8	Y	6.75109	21619	993	35371	32749	21021.8
1	1	E04	00:39:30	37.0127	35.946	Y	125.792	14586	990	35653	32753	13601	Y	6.80581	22728	1019	36079	32760	22078.8
1	1	E05	00:39:30	37.0127	35.946	Y	125.087	14636	1011	35902	32756	13652.9	Y	6.78776	22677	1012	35643	32742	21907.3
1	1	E06	00:39:30	37.0127	35.946	Y	125.187	14594	1004	35852	32701	13645.6	Y	6.54364	17696	0	36701	32733	18124.1
1	1	E07	00:39:30	37.0127	35.946	Y	115.244	15380	999	35786	32759	14421.6	Y	5.08539	25079	1264	34426	32727	-1264
1	1	E08	00:39:30	37.0127	35.946	Y	120.876	14944	1007	35302	32708	13971.6	Y	6.82979	23504	1042	35117	32726	22747.1
1	1	E09	00:39:30	37.0127	35.946	Y	132.263	14110	999	36334	32716	13142.2	Y	5.31956	12190	3050	36540	32724	-3050
1	1	E10	00:39:30	37.0127	35.946	Y	125.498	14601	1008	35699	32740	13622.6	Y	6.79398	23071	972	34974	32726	22294
1	1	E11	00:39:30	37.0127	35.946	Y	126.546	14505	999	35666	32758	13545.9	Y	6.80094	22258	997	35839	32779	21733.8
1	1	E12	00:39:30	37.0127	35.946	Y	151.491	12939	1007	36723	32721	11944.9	Y	6.8919	23519	994	34402	32741	22723.2
1	1	F01	00:39:30	37.0127	35.946	Y	147.592	13164	1000	37323	32748	12169.8	Y	6.96426	26370	1052	35168	32770	25658.9
1	1	F02	00:39:30	37.0127	35.946	Y	129.19	14365	1004	35691	32711	13356.2	Y	6.74998	21871	1019	35486	32767	21012.9
1	1	F03	00:39:30	37.0127	35.946	Y	131.947	14137	989	35415	32745	13163.9	Y	6.77494	21585	993	34475	32749	21129.7
1	1	F04	00:39:30	37.0127	35.946	Y	123.878	14720	990	36182	32753	13742.9	Y	6.81946	23151	1019	35297	32760	22405.8
1	1	F05	00:39:30	37.0127	35.946	Y	123.006	14788	1011	36970	32756	13808.6	Y	6.77911	22749	1012	35164	32742	21906.1
1	1	F06	00:39:30	37.0127	35.946	Y	119.888	15017	1004	36939	32701	14048.4	Y	6.54941	17867	0	35936	32733	18196.1
1	1	F07	00:39:30	37.0127	35.946	Y	125.361	14616	999	36485	32759	13632.7	Y	5.07824	27548	1264	35059	32727	-1264
1	1	F08	00:39:30	37.0127	35.946	Y	123.533	14752	1007	35805	32708	13768.8	Y	6.82746	23844	1042	34999	32726	23032.8
1	1	F09	00:39:30	37.0127	35.946	Y	126.401	14536	999	36446	32716	13556.5	Y	5.2951	11253	3050	34096	32724	-3050
1	1	F10	00:39:30	37.0127	35.946	Y	125.289	14615	1008	35095	32740	13638	Y	6.81204	23464	972	35346	32726	22706.9
1	1	F11	00:39:30	37.0127	35.946	Y	123.438	14749	999	37303	32758	13776	Y	6.781	22265	997	35182	32779	21444
1	1	F12	00:39:30	37.0127	35.946	Y	155.572	12712	1007	36530	32721	11718.3	Y	6.91272	23851	994	35208	32741	23031
1	1	G01	00:39:30	37.0127	35.946	Y	148.802	13081	1000	35639	32748	12099.1	Y	6.96406	27912	1052	35435	32770	27100.9
1	1	G02	00:39:30	37.0127	35.946	Y	125.259	14618	1004	36607	32711	13640.3	Y	6.80112	22625	1019	35065	32767	21970.3
1	1	G03	00:39:30	37.0127	35.946	Y	122.56	14798	989	35850	32745	13842.4	Y	6.76766	22097	993	36395	32749	21346.4
1	1	G04	00:39:30	37.0127	35.946	Y	153.222	12816	990	35110	32753	11847.7	Y	6.72954	22253	1019	35033	32760	21517.9
1	1	G05	00:39:30	37.0127	35.946	Y	123.991	14721	1011	36975	32756	13734.4	Y	6.79649	23209	1012	35188	32742	22348.8
1	1	G06	00:39:30	37.0127	35.946	Y	125.55	14595	1004	36376	32701	13618.8	Y	6.58988	18472	0	36129	32733	18787.5
1	1	G07	00:39:30	37.0127	35.946	Y	121.962	14863	999	37722	32759	13888	Y	5.08703	22099	1264	34249	32727	-1264
1	1	G08	00:39:30	37.0127	35.946	Y	153.804	12795	1007	35036	32708	11815.5	Y	6.827	24387	1042	36077	32726	23556
1	1	G09	00:39:30	37.0127	35.946	Y	166.859	12125	999	35663	32716	11134.2	Y	5.30401	11594	3050	35543	32724	-3050
1	1	G10	00:39:30	37.0127	35.946	Y	128.922	14367	1008	35402	32740	13375.2	Y	6.8351	23935	972	35643	32726	23159.9
1	1	G11	00:39:30	37.0127	35.946	Y	119.959	15036	999	35312	32758	14042.9	Y	6.85562	24322	997	35106	32779	23513.1
1	1	G12	00:39:30	37.0127	35.946	Y	172.833	11840	1007	35084	32721	10848	Y	6.8167	22965	994	35307	32741	22141
1	1	H01	00:39:30	37.0127	35.946	Y	162.943	12326	1000	35687	32748	11330.2	Y	6.9465	25953	1052	34700	32770	25371.7
1	1	H02	00:39:30	37.0127	35.946	Y	122.298	14850	1004	35447	32711	13862.3	Y	6.82407	23050	1019	35004	32767	22412.2
1	1	H03	00:39:30	37.0127	35.946	Y	134.26	13991	989	35651	32745	13006.8	Y	6.70922	21196	993	35441	32749	20510.1
1	1	H04	00:39:30	37.0127	35.946	Y	120.399	14981	990	36168	32753	14008.5	Y	6.86623	23800	1019	34867	32760	23097.3
1	1	H05	00:39:30	37.0127	35.946	Y	133.093	14091	1011	35267	32756	13085.6	Y	6.76707	22359	1012	35216	32742	21563.9
1	1	H06	00:39:30	37.0127	35.946	Y	131.195	14204	1004	35405	32701	13215.8	Y	6.53793	17815	0	36469	32733	18067.7
1	1	H07	00:39:30	37.0127	35.946	Y	153.485	12817	999	35298	32759	11833.1	Y	5.09016	18896	1264	34082	32727	-1264
1	1	H08	00:39:30	37.0127	35.946	Y	148.345	13108	1007	35894	32708	12125.7	Y	6.8235	24100	1042	35463	32726	23286.9
1	1	H09	00:39:30	37.0127	35.946	Y	190.355	11074	999	35374	32716	10087.5	Y	5.30095	11945	3050	35614	32724	-3050
1	1	H10	00:39:30	37.0127	35.946	Y	136.216	13870	1008	36464	32740	12876.9	Y	6.8507	24606	972	35933	32726	23841.2
1	1	H11	00:39:30	37.0127	35.946	Y	136.81	13830	999	34763	32758	12837.9	Y	6.7239	21257	997	36294	32779	20568.4
1	1	H12	00:39:30	37.0127	35.946	Y	162.986	12335	1007	34777	32721	11328	Y	6.90936	23789	994	35508	32741	23138.9
1	2	A01	00:39:47	37.0088	35.9669	Y	169.01	11991	1000	36716	32748	11003.1	Y	7.05763	27760	1052	35278	32770	27682
1	2	A02	00:39:47	37.0088	35.9669	Y	117.636	15135	1004	39383	32711	14183.2	Y	5.1587	22646	1019	34922	32767	-1019
1	2	A03	00:39:47	37.0088	35.9669	Y	130.23	14212	989	37972	32745	13244.8	Y	6.7973	21592	993	35582	32749	21612.7
1	2	A04	00:39:47	37.0088	35.9669	Y	154.749	12658	990	36819	32753	11733.4	Y	6.73002	21369	1019	35000	32760	21151.3
1	2	A05	00:39:47	37.0088	35.9669	Y	129.584	14298	1011	37746	32756	13289.9	Y	6.7123	21081	1012	36245	32742	20652.7
1	2	A06	00:39:47	37.0088	35.9669	Y	137.435	13715	1004	35947	32701	12761.7	Y	6.47325	15904	0	36551	32733	16982.9
1	2	A07	00:39:47	37.0088	35.9669	Y	140.192	13556	999	36487	32759	12586.1	Y	5.21215	65535	1264	53705	32727	-1264
1	2	A08	00:39:47	37.0088	35.9669	Y	137.279	13748	1007	37168	32708	12771.8	Y	6.8758	24436	1042	35320	32726	24213.6
1	2	A09	00:39:47	37.0088	35.9669	Y	134.344	13914	999	36086	32716	12964.5	Y	-13.5581	15261	3050	33891	32724	-3050
1	2	A10	00:39:47	37.0088	35.9669	Y	124.172	14641	1008	36158	32740	13680.1	Y	6.93933	24631	972	35381	32726	24503.2
1	2	A11	00:39:47	37.0088	35.9669	Y	112.901	15567	999	37464	32758	14571.3	Y	7.0681	25495	997	34603	32779	24763.6
1	2	A12	00:39:47	37.0088	35.9669	Y	146.754	13184	1007	35405	32721	12186.8	Y	6.93556	24278	994	35663	32741	23599.7
1	2	B01	00:39:47	37.0088	35.9669	Y	148.469	13109	1000	35092	32748	12086.6	Y	6.98927	26633	1052	34888	32770	26473.8
1	2	B02	00:39:47	37.0088	35.9669	Y	122.903	14823	1004	35070	32711	13775	Y	6.85948	22907	1019	36112	32767	22586.5
1	2	B03	00:39:47	37.0088	35.9669	Y	119.609	14995	989	36232	32745	14027.5	Y	6.76601	20552	993	35838	32749	20922.9
1	2	B04	00:39:47	37.0088	35.9669	Y	120.916	14866	990	36604	32753	13926.2	Y	6.78588	22235	1019	35595	32760	21725.8
1	2	B05	00:39:47	37.0088	35.9669	Y	118.805	15069	1011	36469	32756	14090.5	Y	6.80536	21941	1012	35008	32742	21742.3
1	2	B06	00:39:47	37.0088	35.9669	Y	122.526	14755	1004	36357	32701	13803.5	Y	6.48584	16162	0	35265	32733	17457.8
1	2	B07	00:39:47	37.0088	35.9669	Y	109.452	15837	999	36492	32759	14867.7	Y	5.06812	44144	1264	34845	32727	-1264
1	2	B08	00:39:47	37.0088	35.9669	Y	125.936	14545	1007	36212	32708	13550.5	Y	6.86716	24366	1042	36739	32726	23925.1
1	2	B09	00:39:47	37.0088	35.9669	Y	121.745	14807	999	38127	32716	13862.7	Y	5.38198	14868	3050	34874	32724	-3050
1	2	B10	00:39:47	37.0088	35.9669	Y	125.989	14530	1008	35692	32740	13546.6	Y	6.86326	24060	972	35790	32726	23582.7
1	2	B11	00:39:47	37.0088	35.9669	Y	114.772	15394	999	37283	32758	14415.4	Y	6.78384	21491	997	34780	32779	21245.8
1	2	B12	00:39:47	37.0088	35.9669	Y	146.252	13194	1007	34958	32721	12216.5	Y	6.91587	23903	994	35620	32741	23290.9
1	2	C01	00:39:47	37.0088	35.9669	Y	148.566	13069	1000	36012	32748	12081	Y	7.04835	27953	1052	35991	32770	27499.8
1	2	C02	00:39:47	37.0088	35.9669	Y	112.536	15567	1004	37881	32711	14602.1	Y	6.80462	22068	1019	35412	32767	21783.2
1	2	C03	00:39:47	37.0088	35.9669	Y	121.07	14852	989	36796	32745	13914.3	Y	6.7663	20744	993	36552	32749	20967.4
1	2	C04	00:39:47	37.0088	35.9669	Y	147.884	13102	990	35792	32753	12120.6	Y	6.78237	22218	1019	36656	32760	21814.9
1	2	C05	00:39:47	37.0088	35.9669	Y	126.768	14469	1011	36359	32756	13490.1	Y	6.79425	22632	1012	35908	32742	22063.2
1	2	C06	00:39:47	37.0088	35.9669	Y	199.41	10690	1004	36109	32701	9714.23	Y	6.24639	13093	0	34998	32733	14121.9
1	2	C07	00:39:47	37.0088	35.9669	Y	119.563	14994	999	35672	32759	14031	Y	5.07656	35087	1264	34878	32727	-1264
1	2	C08	00:39:47	37.0088	35.9669	Y	120.102	14973	1007	35948	32708	13989.1	Y	6.82094	23734	1042	36105	32726	23190.7
1	2	C09	00:39:47	37.0088	35.9669	Y	124.55	14614	999	36254	32716	13652.2	Y	5.34159	13955	3050	34362	32724	-3050
1	2	C10	00:39:47	37.0088	35.9669	Y	134.343	13939	1008	36054	32740	12964.6	Y	6.79408	22995	972	35844	32726	22384.4
1	2	C11	00:39:47	37.0088	35.9669	Y	118.876	15070	999	37100	32758	14084.9	Y	6.76532	21629	997	35454	32779	21254.6
1	2	C12	00:39:47	37.0088	35.9669	Y	167.051	12105	1007	35572	32721	11098	Y	6.84204	22545	994	35604	32741	22118
1	2	D01	00:39:47	37.0088	35.9669	Y	149.715	13030	1000	36192	32748	12014.9	Y	6.98609	26768	1052	34970	32770	26287.9
1	2	D02	00:39:47	37.0088	35.9669	Y	118.533	15091	1004	35734	32711	14112	Y	6.77404	22369	1019	36182	32767	21736.5
1	2	D03	00:39:47	37.0088	35.9669	Y	119.446	14994	989	37005	32745	14040.2	Y	6.76379	21503	993	35398	32749	21175.6
1	2	D04	00:39:47	37.0088	35.9669	Y	119.033	15041	990	36245	32753	14072.5	Y	6.77929	22459	1019	35875	32760	21771.7
1	2	D05	00:39:47	37.0088	35.9669	Y	121.359	14877	1011	37300	32756	13892.2	Y	6.79713	22728	1012	36145	32742	22070
1	2	D06	00:39:47	37.0088	35.9669	Y	124.138	14656	1004	36522	32701	13682.7	Y	6.54107	17262	0	35440	32733	18186.6
1	2	D07	00:39:47	37.0088	35.9669	Y	134.857	13906	999	35132	32759	12930.4	Y	5.08286	28659	1264	34303	32727	-1264
1	2	D08	00:39:47	37.0088	35.9669	Y	123.783	14697	1007	35782	32708	13709.1	Y	6.80997	23013	1042	34958	32726	22383.4
1	2	D09	00:39:47	37.0088	35.9669	Y	120.866	14864	999	36143	32716	13930.1	Y	5.32533	13454	3050	34180	32724	-3050
1	2	D10	00:39:47	37.0088	35.9669	Y	121.596	14849	1008	35881	32740	13874.1	Y	6.79976	24438	972	36504	32726	23783
1	2	D11	00:39:47	37.0088	35.9669	Y	122.496	14786	999	35919	32758	13805.7	Y	6.77118	21937	997	35196	32779	21321.2
1	2	D12	00:39:47	37.0088	35.9669	Y	112.125	15607	1007	37788	32721	14637	Y	7.27736	29534	994	39534	32741	29226.9
1	2	E01	00:39:47	37.0088	35.9669	Y	150.817	12959	1000	38374	32748	11952.1	Y	7.0123	27947	1052	37418	32770	27400.1
1	2	E02	00:39:47	37.0088	35.9669	Y	120.752	14927	1004	35538	32711	13938.8	Y	6.79451	22293	1019	37137	32767	21666.8
1	2	E03	00:39:47	37.0088	35.9669	Y	121.526	14824	989	37085	32745	13879.4	Y	6.73609	21350	993	35363	32749	20814.4
1	2	E04	00:39:47	37.0088	35.9669	Y	122.651	14784	990	35654	32753	13794	Y	6.79443	22510	1019	36070	32760	21919.4
1	2	E05	00:39:47	37.0088	35.9669	Y	121.793	14837	1011	35901	32756	13859	Y	6.77811	22473	1012	35634	32742	21771.8
1	2	E06	00:39:47	37.0088	35.9669	Y	122.083	14780	1004	35851	32701	13837	Y	6.524	17383	0	36690	32733	17853
1	2	E07	00:39:47	37.0088	35.9669	Y	112.512	15562	999	35786	32759	14604.1	Y	5.08539	26824	1264	34421	32727	-1264
1	2	E08	00:39:47	37.0088	35.9669	Y	118.356	15098	1007	35302	32708	14125.9	Y	6.83	23448	1042	35111	32726	22750.1
1	2	E09	00:39:47	37.0088	35.9669	Y	130.062	14224	999	36334	32716	13256.5	Y	5.31956	13867	3050	36532	32724	-3050
1	2	E10	00:39:47	37.0088	35.9669	Y	122.492	14779	1008	35698	32740	13806	Y	6.79074	22974	972	34969	32726	22247.8
1	2	E11	00:39:47	37.0088	35.9669	Y	123.551	14685	999	35666	32758	13726.4	Y	6.7828	21969	997	35833	32779	21482.7
1	2	E12	00:39:47	37.0088	35.9669	Y	151.604	12905	1007	36724	32721	11907.7	Y	6.894	23505	994	34399	32741	22752
1	2	F01	00:39:47	37.0088	35.9669	Y	148.071	13104	1000	37323	32748	12109.7	Y	6.98272	26583	1052	35163	32770	25930.9
1	2	F02	00:39:47	37.0088	35.9669	Y	125.653	14580	1004	35691	32711	13571.1	Y	6.73795	21666	1019	35481	32767	20846.6
1	2	F03	00:39:47	37.0088	35.9669	Y	128.553	14330	989	35414	32745	13362.5	Y	6.76589	21402	993	34470	32749	21005.9
1	2	F04	00:39:47	37.0088	35.9669	Y	120.788	14913	990	36182	32753	13936	Y	6.8072	22926	1019	35291	32760	22233.1
1	2	F05	00:39:47	37.0088	35.9669	Y	119.769	14994	1011	36970	32756	14015	Y	6.77055	22573	1012	35158	32742	21785.2
1	2	F06	00:39:47	37.0088	35.9669	Y	116.841	15215	1004	36939	32701	14246.9	Y	6.52981	17552	0	35927	32733	17925.7
1	2	F07	00:39:47	37.0088	35.9669	Y	122.361	14799	999	36485	32759	13815.9	Y	5.07824	29025	1264	35054	32727	-1264
1	2	F08	00:39:47	37.0088	35.9669	Y	120.465	14939	1007	35804	32708	13961	Y	6.82394	23731	1042	34993	32726	22982.1
1	2	F09	00:39:47	37.0088	35.9669	Y	124.206	14657	999	36446	32716	13677.6	Y	5.2951	12897	3050	34092	32724	-3050
1	2	F10	00:39:47	37.0088	35.9669	Y	122.315	14796	1008	35095	32740	13819.4	Y	6.80411	23307	972	35341	32726	22593.5
1	2	F11	00:39:47	37.0088	35.9669	Y	120.539	14928	999	37303	32758	13955.3	Y	6.76516	22011	997	35178	32779	21225
1	2	F12	00:39:47	37.0088	35.9669	Y	155.651	12678	1007	36530	32721	11684.3	Y	6.91258	23820	994	35205	32741	23029
1	2	G01	00:39:47	37.0088	35.9669	Y	149.129	13035	1000	35640	32748	12048.5	Y	6.97831	28089	1052	35431	32770	27322
1	2	G02	00:39:47	37.0088	35.9669	Y	122.273	14800	1004	36607	32711	13822.6	Y	6.78549	22371	1019	35061	32767	21751.8
1	2	G03	00:39:47	37.0088	35.9669	Y	119.477	14993	989	35850	32745	14037.8	Y	6.75237	21845	993	36388	32749	21134.1
1	2	G04	00:39:47	37.0088	35.9669	Y	149.8	12978	990	35110	32753	12010	Y	6.71741	22033	1019	35028	32760	21344.3
1	2	G05	00:39:47	37.0088	35.9669	Y	120.896	14914	1011	36975	32756	13927.7	Y	6.78441	22991	1012	35183	32742	22176.8
1	2	G06	00:39:47	37.0088	35.9669	Y	122.477	14783	1004	36376	32701	13807.2	Y	6.57201	18197	0	36123	32733	18540.5
1	2	G07	00:39:47	37.0088	35.9669	Y	119.19	15035	999	37722	32759	14060.2	Y	5.08703	23503	1264	34245	32727	-1264
1	2	G08	00:39:47	37.0088	35.9669	Y	150.311	12960	1007	35036	32708	11980.8	Y	6.82126	24260	1042	36071	32726	23471.8
1	2	G09	00:39:47	37.0088	35.9669	Y	163.276	12272	999	35662	32716	11285.5	Y	5.30401	13190	3050	35538	32724	-3050
1	2	G10	00:39:47	37.0088	35.9669	Y	125.999	14532	1008	35401	32740	13545.8	Y	6.8287	23811	972	35639	32726	23067.9
1	2	G11	00:39:47	37.0088	35.9669	Y	116.728	15249	999	35312	32758	14256	Y	6.84242	24102	997	35103	32779	23322.8
1	2	G12	00:39:47	37.0088	35.9669	Y	172.823	11820	1007	35085	32721	10823	Y	6.81698	22951	994	35305	32741	22145
1	2	H01	00:39:47	37.0088	35.9669	Y	163.105	12290	1000	35687	32748	11294.2	Y	6.96138	26141	1052	34698	32770	25590.7
1	2	H02	00:39:47	37.0088	35.9669	Y	118.83	15076	1004	35447	32711	14088.5	Y	6.81348	22873	1019	35001	32767	22263.5
1	2	H03	00:39:47	37.0088	35.9669	Y	131.122	14172	989	35652	32745	13183	Y	6.69658	20992	993	35437	32749	20334.8
1	2	H04	00:39:47	37.0088	35.9669	Y	117.804	15142	990	36168	32753	14169.7	Y	6.85514	23612	1019	34864	32760	22940.9
1	2	H05	00:39:47	37.0088	35.9669	Y	129.973	14268	1011	35267	32756	13262.7	Y	6.75814	22199	1012	35212	32742	21438.6
1	2	H06	00:39:47	37.0088	35.9669	Y	128.321	14367	1004	35405	32701	13378.9	Y	6.52528	17619	0	36464	32733	17892.9
1	2	H07	00:39:47	37.0088	35.9669	Y	150.479	12955	999	35298	32759	11971.3	Y	5.09016	20223	1264	34079	32727	-1264
1	2	H08	00:39:47	37.0088	35.9669	Y	145.085	13268	1007	35894	32708	12286	Y	6.81893	23999	1042	35459	32726	23220.4
1	2	H09	00:39:47	37.0088	35.9669	Y	186.962	11190	999	35374	32716	10203.6	Y	5.30095	13500	3050	35610	32724	-3050
1	2	H10	00:39:47	37.0088	35.9669	Y	133.799	13994	1008	36464	32740	13001	Y	6.84572	24503	972	35929	32726	23768.2
1	2	H11	00:39:47	37.0088	35.9669	Y	134.249	13956	999	34762	32758	12970.9	Y	6.70858	21031	997	36291	32779	20357.4
1	2	H12	00:39:47	37.0088	35.9669	Y	162.95	12309	1007	34777	32721	11302	Y	6.90915	23769	994	35506	32741	23136
1	3	A01	00:40:03	37.0088	35.9669	Y	169.79	11934	1000	36716	32748	10946	Y	7.0184	27178	1052	35277	32770	27090.8
1	3	A02	00:40:03	37.0088	35.9669	Y	115.626	15263	1004	39383	32711	14311.6	Y	5.1587	22241	1019	34921	32767	-1019
1	3	A03	00:40:03	37.0088	35.9669	Y	128.231	14323	989	37972	32745	13355.9	Y	6.78301	21381	993	35579	32749	21415.5
1	3	A04	00:40:03	37.0088	35.9669	Y	152.362	12763	990	36818	32753	11842.1	Y	6.67296	20576	1019	34998	32760	20347.7
1	3	A05	00:40:03	37.0088	35.9669	Y	127.879	14389	1011	37746	32756	13380.9	Y	6.68652	20708	1012	36241	32742	20293.7
1	3	A06	00:40:03	37.0088	35.9669	Y	134.566	13875	1004	35947	32701	12922.3	Y	6.45024	15593	0	36547	32733	16668.2
1	3	A07	00:40:03	37.0088	35.9669	Y	138.226	13654	999	36487	32759	12684.3	Y	5.21215	65535	1264	53696	32727	-1264
1	3	A08	00:40:03	37.0088	35.9669	Y	134.734	13887	1007	37168	32708	12911.1	Y	6.81995	23635	1042	35319	32726	23395.1
1	3	A09	00:40:03	37.0088	35.9669	Y	132.138	14030	999	36085	32716	13085.1	Y	-13.5581	16092	3050	33890	32724	-3050
1	3	A10	00:40:03	37.0088	35.9669	Y	121.925	14778	1008	36158	32740	13817.6	Y	6.86172	23531	972	35378	32726	23393.1
1	3	A11	00:40:03	37.0088	35.9669	Y	110.956	15697	999	37464	32758	14701.3	Y	7.05423	25282	997	34601	32779	24576.4
1	3	A12	00:40:03	37.0088	35.9669	Y	146.817	13156	1007	35405	32721	12158.8	Y	6.93507	24263	994	35662	32741	23592.9
1	3	B01	00:40:03	37.0088	35.9669	Y	148.244	13098	1000	35092	32748	12075.6	Y	6.9786	26466	1052	34887	32770	26314.1
1	3	B02	00:40:03	37.0088	35.9669	Y	121.069	14931	1004	35070	32711	13882.7	Y	6.83898	22611	1019	36109	32767	22302.4
1	3	B03	00:40:03	37.0088	35.9669	Y	117.152	15156	989	36232	32745	14188.7	Y	6.75348	20372	993	35835	32749	20752.1
1	3	B04	00:40:03	37.0088	35.9669	Y	119.001	14982	990	36604	32753	14042.6	Y	6.76117	21867	1019	35591	32760	21381
1	3	B05	00:40:03	37.0088	35.9669	Y	116.515	15218	1011	36469	32756	14239.8	Y	6.78848	21678	1012	35004	32742	21509.4
1	3	B06	00:40:03	37.0088	35.9669	Y	120.258	14896	1004	36357	32701	13945	Y	6.46741	15906	0	35262	32733	17201.6
1	3	B07	00:40:03	37.0088	35.9669	Y	107.405	15977	999	36491	32759	15012.2	Y	5.06812	43373	1264	34841	32727	-1264
1	3	B08	00:40:03	37.0088	35.9669	Y	123.873	14666	1007	36212	32708	13671.6	Y	6.83775	23930	1042	36736	32726	23496.7
1	3	B09	00:40:03	37.0088	35.9669	Y	119.686	14933	999	38127	32716	13989.2	Y	5.38198	15829	3050	34872	32724	-3050
1	3	B10	00:40:03	37.0088	35.9669	Y	123.856	14656	1008	35692	32740	13672.8	Y	6.83625	23648	972	35786	32726	23193.8
1	3	B11	00:40:03	37.0088	35.9669	Y	112.246	15570	999	37283	32758	14591.6	Y	6.76599	21223	997	34777	32779	21001.4
1	3	B12	00:40:03	37.0088	35.9669	Y	146.243	13176	1007	34959	32721	12192.5	Y	6.91667	23889	994	35617	32741	23302
1	3	C01	00:40:03	37.0088	35.9669	Y	148.29	13061	1000	36012	32748	12073	Y	7.04122	27822	1052	35988	32770	27392.5
1	3	C02	00:40:03	37.0088	35.9669	Y	110.049	15747	1004	37882	32711	14779.5	Y	6.78425	21754	1019	35407	32767	21501.3
1	3	C03	00:40:03	37.0088	35.9669	Y	119.449	14945	989	36796	32745	14007.6	Y	6.74538	20431	993	36544	32749	20681.6
1	3	C04	00:40:03	37.0088	35.9669	Y	145.278	13231	990	35792	32753	12249.7	Y	6.75902	21854	1019	36648	32760	21487
1	3	C05	00:40:03	37.0088	35.9669	Y	124.62	14595	1011	36359	32756	13616.4	Y	6.77772	22347	1012	35900	32742	21830.3
1	3	C06	00:40:03	37.0088	35.9669	Y	196.581	10781	1004	36109	32701	9805.47	Y	6.22716	12817	0	34993	32733	13854.8
1	3	C07	00:40:03	37.0088	35.9669	Y	116.903	15166	999	35671	32759	14208.7	Y	5.07656	34590	1264	34873	32727	-1264
1	3	C08	00:40:03	37.0088	35.9669	Y	117.558	15140	1007	35948	32708	14156.4	Y	6.7954	23336	1042	36100	32726	22819.6
1	3	C09	00:40:03	37.0088	35.9669	Y	122.269	14753	999	36254	32716	13791.5	Y	5.34159	14931	3050	34359	32724	-3050
1	3	C10	00:40:03	37.0088	35.9669	Y	131.787	14083	1008	36054	32740	13109	Y	6.77118	22644	972	35840	32726	22057.4
1	3	C11	00:40:03	37.0088	35.9669	Y	116.4	15234	999	37100	32758	14249	Y	6.74562	21332	997	35450	32779	20981.9
1	3	C12	00:40:03	37.0088	35.9669	Y	167.051	12089	1007	35573	32721	11077.8	Y	6.84119	22510	994	35601	32741	22106.3
1	3	D01	00:40:03	37.0088	35.9669	Y	149.773	13003	1000	36192	32748	11987.9	Y	6.98545	26710	1052	34966	32770	26278.3
1	3	D02	00:40:03	37.0088	35.9669	Y	115.569	15295	1004	35734	32711	14316.3	Y	6.75519	22063	1019	36175	32767	21471.3
1	3	D03	00:40:03	37.0088	35.9669	Y	117.154	15142	989	37005	32745	14188.5	Y	6.75105	21276	993	35391	32749	20999.7
1	3	D04	00:40:03	37.0088	35.9669	Y	116.714	15192	990	36245	32753	14223.8	Y	6.76172	22166	1019	35868	32760	21525
1	3	D05	00:40:03	37.0088	35.9669	Y	118.879	15040	1011	37301	32756	14052.2	Y	6.78223	22462	1012	36136	32742	21860.3
1	3	D06	00:40:03	37.0088	35.9669	Y	121.458	14826	1004	36522	32701	13853	Y	6.52314	16982	0	35433	32733	17938
1	3	D07	00:40:03	37.0088	35.9669	Y	132.603	14029	999	35132	32759	13053.6	Y	5.08286	28730	1264	34298	32727	-1264
1	3	D08	00:40:03	37.0088	35.9669	Y	121.467	14840	1007	35782	32708	13852.3	Y	6.79506	22765	1042	34954	32726	22172.6
1	3	D09	00:40:03	37.0088	35.9669	Y	118.817	14986	999	36142	32716	14057	Y	5.32533	14467	3050	34177	32724	-3050
1	3	D10	00:40:03	37.0088	35.9669	Y	119.362	14989	1008	35881	32740	14014.4	Y	6.78502	24174	972	36497	32726	23561
1	3	D11	00:40:03	37.0088	35.9669	Y	119.77	14958	999	35918	32758	13982.7	Y	6.75514	21692	997	35193	32779	21099.4
1	3	D12	00:40:03	37.0088	35.9669	Y	111.947	15587	1007	37788	32721	14616.9	Y	7.28182	29570	994	39528	32741	29290.5
1	3	E01	00:40:03	37.0088	35.9669	Y	150.685	12943	1000	38374	32748	11936.1	Y	7.01297	27915	1052	37411	32770	27410.4
1	3	E02	00:40:03	37.0088	35.9669	Y	118.042	15106	1004	35538	32711	14118	Y	6.7744	21979	1019	37129	32767	21388.3
1	3	E03	00:40:03	37.0088	35.9669	Y	119.023	14985	989	37085	32745	14040.9	Y	6.72113	21091	993	35356	32749	20607.7
1	3	E04	00:40:03	37.0088	35.9669	Y	120.154	14943	990	35654	32753	13953	Y	6.77729	22214	1019	36061	32760	21679.5
1	3	E05	00:40:03	37.0088	35.9669	Y	119.463	14989	1011	35902	32756	14006.6	Y	6.76143	22188	1012	35627	32742	21537.5
1	3	E06	00:40:03	37.0088	35.9669	Y	119.642	14935	1004	35851	32701	13992.6	Y	6.50214	17046	0	36680	32733	17551.3
1	3	E07	00:40:03	37.0088	35.9669	Y	110.231	15716	999	35785	32759	14763.7	Y	5.08539	26942	1264	34417	32727	-1264
1	3	E08	00:40:03	37.0088	35.9669	Y	116.325	15221	1007	35301	32708	14255.1	Y	6.81896	23235	1042	35105	32726	22593.4
1	3	E09	00:40:03	37.0088	35.9669	Y	128.165	14324	999	36333	32716	13360.6	Y	5.31956	14876	3050	36526	32724	-3050
1	3	E10	00:40:03	37.0088	35.9669	Y	120.241	14924	1008	35699	32740	13946.3	Y	6.77878	22765	972	34965	32726	22077.7
1	3	E11	00:40:03	37.0088	35.9669	Y	121.198	14831	999	35666	32758	13872.8	Y	6.76465	21688	997	35828	32779	21231.6
1	3	E12	00:40:03	37.0088	35.9669	Y	151.904	12865	1007	36724	32721	11867.6	Y	6.89455	23484	994	34397	32741	22759.4
1	3	F01	00:40:03	37.0088	35.9669	Y	148.278	13068	1000	37323	32748	12073.7	Y	6.98294	26553	1052	35160	32770	25934.3
1	3	F02	00:40:03	37.0088	35.9669	Y	122.861	14756	1004	35691	32711	13747	Y	6.72442	21441	1019	35476	32767	20659.4
1	3	F03	00:40:03	37.0088	35.9669	Y	126.089	14482	989	35415	32745	13509.3	Y	6.75569	21229	993	34467	32749	20866.2
1	3	F04	00:40:03	37.0088	35.9669	Y	118.484	15060	990	36182	32753	14083.2	Y	6.79149	22663	1019	35286	32760	22011.8
1	3	F05	00:40:03	37.0088	35.9669	Y	117.149	15164	1011	36969	32756	14189	Y	6.7593	22360	1012	35152	32742	21626.3
1	3	F06	00:40:03	37.0088	35.9669	Y	114.449	15372	1004	36938	32701	14407.9	Y	6.51218	17276	0	35920	32733	17682.6
1	3	F07	00:40:03	37.0088	35.9669	Y	119.804	14959	999	36484	32759	13980.1	Y	5.07824	29189	1264	35049	32727	-1264
1	3	F08	00:40:03	37.0088	35.9669	Y	118.102	15091	1007	35804	32708	14113.2	Y	6.81208	23521	1042	34989	32726	22811.6
1	3	F09	00:40:03	37.0088	35.9669	Y	122.452	14757	999	36446	32716	13777.8	Y	5.2951	13924	3050	34089	32724	-3050
1	3	F10	00:40:03	37.0088	35.9669	Y	119.976	14943	1008	35095	32740	13966.7	Y	6.79234	23096	972	35336	32726	22424.9
1	3	F11	00:40:03	37.0088	35.9669	Y	118.208	15074	999	37302	32758	14104.9	Y	6.75213	21796	997	35174	32779	21044.7
1	3	F12	00:40:03	37.0088	35.9669	Y	155.589	12659	1007	36530	32721	11665.3	Y	6.91442	23816	994	35202	32741	23054.3
1	3	G01	00:40:03	37.0088	35.9669	Y	149.054	13011	1000	35639	32748	12029	Y	6.98015	28075	1052	35427	32770	27350.6
1	3	G02	00:40:03	37.0088	35.9669	Y	119.871	14952	1004	36607	32711	13974.9	Y	6.76778	22099	1019	35058	32767	21504.4
1	3	G03	00:40:03	37.0088	35.9669	Y	117.071	15150	989	35850	32745	14195.2	Y	6.73644	21591	993	36382	32749	20913
1	3	G04	00:40:03	37.0088	35.9669	Y	147.073	13106	990	35109	32753	12143.8	Y	6.70156	21771	1019	35024	32760	21117.4
1	3	G05	00:40:03	37.0088	35.9669	Y	118.562	15063	1011	36975	32756	14077	Y	6.77022	22744	1012	35178	32742	21974.8
1	3	G06	00:40:03	37.0088	35.9669	Y	120.122	14931	1004	36376	32701	13955.4	Y	6.55208	17895	0	36117	32733	18265.2
1	3	G07	00:40:03	37.0088	35.9669	Y	117.005	15175	999	37722	32759	14200.5	Y	5.08703	23758	1264	34242	32727	-1264
1	3	G08	00:40:03	37.0088	35.9669	Y	147.599	13092	1007	35036	32708	12113.1	Y	6.8073	24021	1042	36066	32726	23266.7
1	3	G09	00:40:03	37.0088	35.9669	Y	160.436	12400	999	35663	32716	11409.4	Y	5.30401	14209	3050	35533	32724	-3050
1	3	G10	00:40:03	37.0088	35.9669	Y	123.638	14675	1008	35401	32740	13689.1	Y	6.81696	23603	972	35634	32726	22898.8
1	3	G11	00:40:03	37.0088	35.9669	Y	114.362	15408	999	35312	32758	14415	Y	6.82786	23863	997	35100	32779	23112.8
1	3	G12	00:40:03	37.0088	35.9669	Y	172.516	11810	1007	35084	32721	10818	Y	6.81704	22925	994	35302	32741	22145.8
1	3	H01	00:40:03	37.0088	35.9669	Y	163.265	12261	1000	35687	32748	11265.2	Y	6.96562	26175	1052	34696	32770	25653
1	3	H02	00:40:03	37.0088	35.9669	Y	116.081	15262	1004	35447	32711	14274.7	Y	6.80076	22667	1019	34998	32767	22084.9
1	3	H03	00:40:03	37.0088	35.9669	Y	128.584	14320	989	35652	32745	13331	Y	6.68391	20788	993	35433	32749	20159
1	3	H04	00:40:03	37.0088	35.9669	Y	115.802	15265	990	36167	32753	14297.4	Y	6.84243	23402	1019	34861	32760	22761.7
1	3	H05	00:40:03	37.0088	35.9669	Y	127.421	14413	1011	35266	32756	13413.5	Y	6.74758	22017	1012	35208	32742	21290.7
1	3	H06	00:40:03	37.0088	35.9669	Y	126.16	14492	1004	35405	32701	13504.1	Y	6.51178	17412	0	36459	32733	17706.4
1	3	H07	00:40:03	37.0088	35.9669	Y	147.917	13073	999	35297	32759	12094.6	Y	5.09016	20608	1264	34077	32727	-1264
1	3	H08	00:40:03	37.0088	35.9669	Y	142.629	13387	1007	35893	32708	12409.4	Y	6.80941	23827	1042	35455	32726	23081.9
1	3	H09	00:40:03	37.0088	35.9669	Y	184.1	11292	999	35374	32716	10305.7	Y	5.30095	14505	3050	35607	32724	-3050
1	3	H10	00:40:03	37.0088	35.9669	Y	131.829	14099	1008	36464	32740	13106.1	Y	6.83748	24353	972	35925	32726	23647.4
1	3	H11	00:40:03	37.0088	35.9669	Y	132.213	14065	999	34762	32758	13080	Y	6.69567	20838	997	36288	32779	20179.5
1	3	H12	00:40:03	37.0088	35.9669	Y	162.773	12291	1007	34776	32721	11290	Y	6.91061	23763	994	35503	32741	23156.2
1	4	A01	00:40:19	37.0062	35.9866	Y	169.978	11910	1000	36716	32748	10922	Y	7.06245	27808	1052	35276	32770	27754.7
1	4	A02	00:40:19	37.0062	35.9866	Y	113.838	15383	1004	39383	32711	14432	Y	5.1587	22249	1019	34919	32767	-1019
1	4	A03	00:40:19	37.0062	35.9866	Y	126.274	14437	989	37971	32745	13472.9	Y	6.77013	21189	993	35576	32749	21237.8
1	4	A04	00:40:19	37.0062	35.9866	Y	150.163	12868	990	36818	32753	11947.6	Y	6.70113	20930	1019	34995	32760	20744.5
1	4	A05	00:40:19	37.0062	35.9866	Y	126.274	14481	1011	37746	32756	13472.9	Y	6.69426	20783	1012	36236	32742	20401.5
1	4	A06	00:40:19	37.0062	35.9866	Y	131.966	14023	1004	35946	32701	13075.2	Y	6.4405	15448	0	36542	32733	16534.9
1	4	A07	00:40:19	37.0062	35.9866	Y	136.416	13746	999	36486	32759	12780.2	Y	5.21215	65535	1264	53678	32727	-1264
1	4	A08	00:40:19	37.0062	35.9866	Y	132.629	14006	1007	37168	32708	13030.4	Y	6.85586	24116	1042	35316	32726	23921.3
1	4	A09	00:40:19	37.0062	35.9866	Y	130.265	14136	999	36085	32716	13191.5	Y	-13.5581	17294	3050	33888	32724	-3050
1	4	A10	00:40:19	37.0062	35.9866	Y	119.922	14902	1008	36157	32740	13946.3	Y	6.90953	24155	972	35374	32726	24077
1	4	A11	00:40:19	37.0062	35.9866	Y	109.226	15819	999	37464	32758	14823.4	Y	7.04065	25087	997	34600	32779	24393.1
1	4	A12	00:40:19	37.0062	35.9866	Y	146.671	13141	1007	35404	32721	12148.7	Y	6.9358	24248	994	35659	32741	23603
1	4	B01	00:40:19	37.0062	35.9866	Y	148.081	13089	1000	35092	32748	12066.7	Y	7.00155	26773	1052	34885	32770	26657.7
1	4	B02	00:40:19	37.0062	35.9866	Y	119.263	15046	1004	35070	32711	13997.4	Y	6.82798	22443	1019	36106	32767	22149.9
1	4	B03	00:40:19	37.0062	35.9866	Y	114.869	15310	989	36231	32745	14347.4	Y	6.74286	20210	993	35831	32749	20607.2
1	4	B04	00:40:19	37.0062	35.9866	Y	117.245	15095	990	36604	32753	14156	Y	6.75962	21815	1019	35587	32760	21359.3
1	4	B05	00:40:19	37.0062	35.9866	Y	114.396	15364	1011	36469	32756	14386.1	Y	6.78466	21589	1012	35000	32742	21456.6
1	4	B06	00:40:19	37.0062	35.9866	Y	118.264	15026	1004	36357	32701	14075.4	Y	6.45503	15722	0	35258	32733	17029.6
1	4	B07	00:40:19	37.0062	35.9866	Y	105.807	16092	999	36491	32759	15127.5	Y	5.06812	45275	1264	34838	32727	-1264
1	4	B08	00:40:19	37.0062	35.9866	Y	122.015	14781	1007	36212	32708	13786.7	Y	6.84154	23954	1042	36731	32726	23552
1	4	B09	00:40:19	37.0062	35.9866	Y	117.883	15046	999	38126	32716	14105.4	Y	5.38198	16899	3050	34869	32724	-3050
1	4	B10	00:40:19	37.0062	35.9866	Y	121.944	14775	1008	35692	32740	13792	Y	6.84145	23698	972	35783	32726	23268.6
1	4	B11	00:40:19	37.0062	35.9866	Y	109.969	15737	999	37283	32758	14758.9	Y	6.74766	20960	997	34775	32779	20750.6
1	4	B12	00:40:19	37.0062	35.9866	Y	146.198	13154	1007	34958	32721	12176.4	Y	6.91591	23862	994	35615	32741	23291.4
1	4	C01	00:40:19	37.0062	35.9866	Y	148.093	13054	1000	36012	32748	12066	Y	7.05647	28029	1052	35986	32770	27621.9
1	4	C02	00:40:19	37.0062	35.9866	Y	107.808	15912	1004	37881	32711	14948	Y	6.76993	21530	1019	35403	32767	21303.3
1	4	C03	00:40:19	37.0062	35.9866	Y	117.812	15048	989	36796	32745	14111	Y	6.72801	20170	993	36537	32749	20444.3
1	4	C04	00:40:19	37.0062	35.9866	Y	142.873	13352	990	35791	32753	12375.2	Y	6.75123	21703	1019	36640	32760	21377.6
1	4	C05	00:40:19	37.0062	35.9866	Y	122.708	14713	1011	36359	32756	13734.7	Y	6.77114	22207	1012	35893	32742	21737.7
1	4	C06	00:40:19	37.0062	35.9866	Y	193.861	10870	1004	36108	32701	9897.9	Y	6.21378	12617	0	34988	32733	13668.9
1	4	C07	00:40:19	37.0062	35.9866	Y	114.704	15323	999	35672	32759	14360.8	Y	5.07656	35950	1264	34869	32727	-1264
1	4	C08	00:40:19	37.0062	35.9866	Y	115.172	15306	1007	35948	32708	14322.6	Y	6.79106	23233	1042	36094	32726	22756.6
1	4	C09	00:40:19	37.0062	35.9866	Y	120.252	14882	999	36254	32716	13920.9	Y	5.34159	15952	3050	34357	32724	-3050
1	4	C10	00:40:19	37.0062	35.9866	Y	129.355	14224	1008	36053	32740	13254.6	Y	6.76507	22522	972	35835	32726	21970.2
1	4	C11	00:40:19	37.0062	35.9866	Y	114.127	15393	999	37100	32758	14408.2	Y	6.72907	21078	997	35446	32779	20752.8
1	4	C12	00:40:19	37.0062	35.9866	Y	166.995	12072	1007	35572	32721	11065	Y	6.84124	22487	994	35598	32741	22106.9
1	4	D01	00:40:19	37.0062	35.9866	Y	150.122	12965	1000	36192	32748	11949.9	Y	6.99938	26876	1052	34963	32770	26485.8
1	4	D02	00:40:19	37.0062	35.9866	Y	113.058	15470	1004	35733	32711	14496.7	Y	6.74029	21819	1019	36169	32767	21261.8
1	4	D03	00:40:19	37.0062	35.9866	Y	114.923	15296	989	37005	32745	14342.9	Y	6.73742	21046	993	35385	32749	20811.5
1	4	D04	00:40:19	37.0062	35.9866	Y	114.629	15335	990	36245	32753	14367	Y	6.75083	21966	1019	35861	32760	21372
1	4	D05	00:40:19	37.0062	35.9866	Y	116.583	15193	1011	37300	32756	14208.7	Y	6.77204	22262	1012	36127	32742	21716.9
1	4	D06	00:40:19	37.0062	35.9866	Y	119.25	14971	1004	36522	32701	13998.3	Y	6.50557	16714	0	35427	32733	17694.3
1	4	D07	00:40:19	37.0062	35.9866	Y	130.58	14145	999	35132	32759	13169.8	Y	5.08286	29806	1264	34295	32727	-1264
1	4	D08	00:40:19	37.0062	35.9866	Y	119.491	14972	1007	35783	32708	13979.6	Y	6.78935	22645	1042	34950	32726	22091.7
1	4	D09	00:40:19	37.0062	35.9866	Y	117.049	15100	999	36142	32716	14171.5	Y	5.32533	15452	3050	34174	32724	-3050
1	4	D10	00:40:19	37.0062	35.9866	Y	117.399	15118	1008	35881	32740	14143.7	Y	6.77668	24012	972	36491	32726	23435.4
1	4	D11	00:40:19	37.0062	35.9866	Y	117.384	15120	999	35918	32758	14144.9	Y	6.73973	21447	997	35189	32779	20886.1
1	4	D12	00:40:19	37.0062	35.9866	Y	111.652	15585	1007	37788	32721	14614.9	Y	7.28451	29577	994	39521	32741	29329
1	4	E01	00:40:19	37.0062	35.9866	Y	150.703	12924	1000	38374	32748	11917.1	Y	7.02414	28040	1052	37404	32770	27581
1	4	E02	00:40:19	37.0062	35.9866	Y	115.584	15277	1004	35538	32711	14289.2	Y	6.75938	21740	1019	37122	32767	21180.3
1	4	E03	00:40:19	37.0062	35.9866	Y	116.707	15139	989	37084	32745	14198.8	Y	6.70773	20862	993	35350	32749	20422.4
1	4	E04	00:40:19	37.0062	35.9866	Y	117.837	15099	990	35654	32753	14109	Y	6.76531	22003	1019	36054	32760	21511.7
1	4	E05	00:40:19	37.0062	35.9866	Y	117.223	15135	1011	35901	32756	14157.7	Y	6.75127	21994	1012	35620	32742	21394.7
1	4	E06	00:40:19	37.0062	35.9866	Y	117.62	15068	1004	35851	32701	14126.2	Y	6.48305	16756	0	36672	32733	17287.7
1	4	E07	00:40:19	37.0062	35.9866	Y	108.247	15861	999	35785	32759	14909.2	Y	5.08539	27836	1264	34413	32727	-1264
1	4	E08	00:40:19	37.0062	35.9866	Y	114.514	15342	1007	35301	32708	14376.4	Y	6.81529	23135	1042	35100	32726	22541.3
1	4	E09	00:40:19	37.0062	35.9866	Y	126.706	14405	999	36333	32716	13441.8	Y	5.31956	15836	3050	36521	32724	-3050
1	4	E10	00:40:19	37.0062	35.9866	Y	118.21	15052	1008	35698	32740	14079.6	Y	6.7724	22645	972	34962	32726	21987
1	4	E11	00:40:19	37.0062	35.9866	Y	119.085	14969	999	35666	32758	14011.2	Y	6.74822	21438	997	35824	32779	21004.2
1	4	E12	00:40:19	37.0062	35.9866	Y	151.815	12849	1007	36723	32721	11854.8	Y	6.89524	23465	994	34395	32741	22768.9
1	4	F01	00:40:19	37.0062	35.9866	Y	148.515	13036	1000	37323	32748	12041.7	Y	6.99451	26676	1052	35156	32770	26104.7
1	4	F02	00:40:19	37.0062	35.9866	Y	120.368	14921	1004	35691	32711	13912	Y	6.71136	21231	1019	35472	32767	20478.9
1	4	F03	00:40:19	37.0062	35.9866	Y	123.766	14623	989	35414	32745	13655.9	Y	6.74462	21045	993	34464	32749	20714.6
1	4	F04	00:40:19	37.0062	35.9866	Y	116.302	15208	990	36182	32753	14231.3	Y	6.77933	22450	1019	35281	32760	21840.6
1	4	F05	00:40:19	37.0062	35.9866	Y	114.979	15313	1011	36969	32756	14338.3	Y	6.74949	22177	1012	35147	32742	21487.7
1	4	F06	00:40:19	37.0062	35.9866	Y	112.37	15518	1004	36938	32701	14554.3	Y	6.49431	17003	0	35914	32733	17436
1	4	F07	00:40:19	37.0062	35.9866	Y	117.885	15084	999	36484	32759	14105.2	Y	5.07824	29868	1264	35045	32727	-1264
1	4	F08	00:40:19	37.0062	35.9866	Y	116.087	15231	1007	35805	32708	14248.6	Y	6.80452	23362	1042	34984	32726	22702.8
1	4	F09	00:40:19	37.0062	35.9866	Y	120.761	14857	999	36445	32716	13881.9	Y	5.2951	14860	3050	34086	32724	-3050
1	4	F10	00:40:19	37.0062	35.9866	Y	117.926	15078	1008	35095	32740	14102	Y	6.78238	22920	972	35332	32726	22282.2
1	4	F11	00:40:19	37.0062	35.9866	Y	116.205	15208	999	37302	32758	14239.1	Y	6.73846	21582	997	35171	32779	20855.7
1	4	F12	00:40:19	37.0062	35.9866	Y	155.698	12636	1007	36530	32721	11642.3	Y	6.91486	23793	994	35199	32741	23060.4
1	4	G01	00:40:19	37.0062	35.9866	Y	149.05	12993	1000	35639	32748	12011	Y	6.98794	28152	1052	35423	32770	27471.4
1	4	G02	00:40:19	37.0062	35.9866	Y	117.747	15093	1004	36607	32711	14116.1	Y	6.75358	21866	1019	35054	32767	21305.9
1	4	G03	00:40:19	37.0062	35.9866	Y	114.953	15295	989	35850	32745	14340.5	Y	6.72222	21367	993	36377	32749	20715.6
1	4	G04	00:40:19	37.0062	35.9866	Y	144.718	13226	990	35109	32753	12264.1	Y	6.689	21556	1019	35020	32760	20937.6
1	4	G05	00:40:19	37.0062	35.9866	Y	116.407	15205	1011	36974	32756	14222.8	Y	6.7578	22532	1012	35174	32742	21797.9
1	4	G06	00:40:19	37.0062	35.9866	Y	118.03	15065	1004	36375	32701	14093.8	Y	6.53533	17642	0	36112	32733	18033.6
1	4	G07	00:40:19	37.0062	35.9866	Y	115.172	15297	999	37722	32759	14322.7	Y	5.08703	24459	1264	34240	32727	-1264
1	4	G08	00:40:19	37.0062	35.9866	Y	145.285	13209	1007	35036	32708	12230.4	Y	6.79895	23864	1042	36061	32726	23144
1	4	G09	00:40:19	37.0062	35.9866	Y	158.025	12509	999	35663	32716	11518.5	Y	5.30401	15122	3050	35529	32724	-3050
1	4	G10	00:40:19	37.0062	35.9866	Y	121.637	14801	1008	35401	32740	13815.2	Y	6.80728	23433	972	35630	32726	22759.6
1	4	G11	00:40:19	37.0062	35.9866	Y	112.123	15568	999	35312	32758	14575.1	Y	6.8148	23646	997	35097	32779	22924.4
1	4	G12	00:40:19	37.0062	35.9866	Y	172.543	11794	1007	35084	32721	10802	Y	6.81826	22915	994	35299	32741	22162.9
1	4	H01	00:40:19	37.0062	35.9866	Y	163.484	12234	1000	35687	32748	11238.2	Y	6.97386	26253	1052	34693	32770	25774.4
1	4	H02	00:40:19	37.0062	35.9866	Y	113.73	15428	1004	35447	32711	14440.9	Y	6.78852	22468	1019	34995	32767	21912.9
1	4	H03	00:40:19	37.0062	35.9866	Y	126.329	14453	989	35651	32745	13469	Y	6.67134	20586	993	35429	32749	19984.7
1	4	H04	00:40:19	37.0062	35.9866	Y	114.026	15384	990	36167	32753	14416.5	Y	6.83077	23207	1019	34858	32760	22597.3
1	4	H05	00:40:19	37.0062	35.9866	Y	125.308	14548	1011	35267	32756	13542.8	Y	6.73707	21845	1012	35205	32742	21143.4
1	4	H06	00:40:19	37.0062	35.9866	Y	124.223	14610	1004	35405	32701	13622.2	Y	6.49884	17213	0	36454	32733	17527.6
1	4	H07	00:40:19	37.0062	35.9866	Y	145.975	13173	999	35298	32759	12189.6	Y	5.09016	21231	1264	34075	32727	-1264
1	4	H08	00:40:19	37.0062	35.9866	Y	140.558	13499	1007	35894	32708	12517.4	Y	6.80059	23674	1042	35452	32726	22953.3
1	4	H09	00:40:19	37.0062	35.9866	Y	181.842	11370	999	35373	32716	10388.1	Y	5.30095	15401	3050	35603	32724	-3050
1	4	H10	00:40:19	37.0062	35.9866	Y	130.067	14198	1008	36464	32740	13205.3	Y	6.82884	24205	972	35922	32726	23520.8
1	4	H11	00:40:19	37.0062	35.9866	Y	130.43	14165	999	34762	32758	13180.1	Y	6.68207	20636	997	36285	32779	19992.2
1	4	H12	00:40:19	37.0062	35.9866	Y	162.811	12279	1007	34777	32721	11272	Y	6.9104	23743	994	35501	32741	23153.3
1	5	A01	00:40:35	37.0062	35.9866	Y	169.426	11922	1000	36716	32748	10934	Y	7.0236	27232	1052	35275	32770	27169.3
1	5	A02	00:40:35	37.0062	35.9866	Y	112.237	15491	1004	39383	32711	14540.4	Y	5.1587	21874	1019	34918	32767	-1019
1	5	A03	00:40:35	37.0062	35.9866	Y	124.69	14530	989	37971	32745	13566	Y	6.75487	20981	993	35575	32749	21027.4
1	5	A04	00:40:35	37.0062	35.9866	Y	148.488	12946	990	36818	32753	12026.1	Y	6.65005	20220	1019	34993	32760	20025
1	5	A05	00:40:35	37.0062	35.9866	Y	124.843	14563	1011	37746	32756	13554.9	Y	6.66819	20413	1012	36233	32742	20038.4
1	5	A06	00:40:35	37.0062	35.9866	Y	129.732	14155	1004	35946	32701	13207.7	Y	6.41796	15152	0	36540	32733	16226.6
1	5	A07	00:40:35	37.0062	35.9866	Y	134.842	13829	999	36486	32759	12863.4	Y	5.21215	65535	1264	53675	32727	-1264
1	5	A08	00:40:35	37.0062	35.9866	Y	130.575	14125	1007	37168	32708	13149.7	Y	6.80438	23360	1042	35313	32726	23166.8
1	5	A09	00:40:35	37.0062	35.9866	Y	128.551	14234	999	36085	32716	13289.9	Y	-13.5581	17713	3050	33887	32724	-3050
1	5	A10	00:40:35	37.0062	35.9866	Y	117.935	15033	1008	36157	32740	14077.8	Y	6.84048	23185	972	35372	32726	23089.2
1	5	A11	00:40:35	37.0062	35.9866	Y	107.742	15923	999	37464	32758	14927.4	Y	7.02675	24888	997	34599	32779	24205.5
1	5	A12	00:40:35	37.0062	35.9866	Y	146.886	13111	1007	35404	32721	12118.7	Y	6.93445	24213	994	35657	32741	23584.4
1	5	B01	00:40:35	37.0062	35.9866	Y	147.903	13082	1000	35092	32748	12059.7	Y	6.9869	26536	1052	34883	32770	26438.4
1	5	B02	00:40:35	37.0062	35.9866	Y	117.652	15149	1004	35070	32711	14100	Y	6.80888	22160	1019	36102	32767	21885.2
1	5	B03	00:40:35	37.0062	35.9866	Y	113.086	15432	989	36231	32745	14469.6	Y	6.73005	20027	993	35828	32749	20432.4
1	5	B04	00:40:35	37.0062	35.9866	Y	115.58	15204	990	36604	32753	14265.3	Y	6.7362	21466	1019	35583	32760	21032.5
1	5	B05	00:40:35	37.0062	35.9866	Y	112.644	15484	1011	36469	32756	14506.4	Y	6.76652	21320	1012	34997	32742	21206.2
1	5	B06	00:40:35	37.0062	35.9866	Y	116.418	15144	1004	36356	32701	14198	Y	6.43729	15476	0	35255	32733	16783.1
1	5	B07	00:40:35	37.0062	35.9866	Y	104.204	16211	999	36491	32759	15246.8	Y	5.06812	43913	1264	34835	32727	-1264
1	5	B08	00:40:35	37.0062	35.9866	Y	120.268	14891	1007	36212	32708	13896.7	Y	6.81443	23540	1042	36726	32726	23157.1
1	5	B09	00:40:35	37.0062	35.9866	Y	116.208	15155	999	38126	32716	14214.8	Y	5.38198	17432	3050	34866	32724	-3050
1	5	B10	00:40:35	37.0062	35.9866	Y	120.105	14892	1008	35692	32740	13909.2	Y	6.81587	23315	972	35780	32726	22900.3
1	5	B11	00:40:35	37.0062	35.9866	Y	108.052	15878	999	37283	32758	14900.1	Y	6.73183	20720	997	34772	32779	20533.9
1	5	B12	00:40:35	37.0062	35.9866	Y	146.273	13138	1007	34959	32721	12154.5	Y	6.91634	23843	994	35612	32741	23297.5
1	5	C01	00:40:35	37.0062	35.9866	Y	147.933	13046	1000	36012	32748	12058	Y	7.04695	27863	1052	35983	32770	27478.7
1	5	C02	00:40:35	37.0062	35.9866	Y	105.83	16065	1004	37882	32711	15098.3	Y	6.75197	21258	1019	35399	32767	21054.8
1	5	C03	00:40:35	37.0062	35.9866	Y	116.393	15133	989	36795	32745	14200	Y	6.71062	19920	993	36532	32749	20206.6
1	5	C04	00:40:35	37.0062	35.9866	Y	141.085	13443	990	35791	32753	12466.3	Y	6.73227	21412	1019	36634	32760	21111.5
1	5	C05	00:40:35	37.0062	35.9866	Y	121.079	14813	1011	36359	32756	13834.9	Y	6.75549	21950	1012	35887	32742	21517.3
1	5	C06	00:40:35	37.0062	35.9866	Y	191.667	10944	1004	36108	32701	9972.12	Y	6.19931	12404	0	34983	32733	13468
1	5	C07	00:40:35	37.0062	35.9866	Y	112.582	15468	999	35671	32759	14511.5	Y	5.07656	35193	1264	34866	32727	-1264
1	5	C08	00:40:35	37.0062	35.9866	Y	113.143	15448	1007	35948	32708	14464.8	Y	6.76977	22897	1042	36089	32726	22447.3
1	5	C09	00:40:35	37.0062	35.9866	Y	118.412	14997	999	36253	32716	14040.4	Y	5.34159	16523	3050	34355	32724	-3050
1	5	C10	00:40:35	37.0062	35.9866	Y	127.246	14351	1008	36053	32740	13382	Y	6.74485	22217	972	35832	32726	21681.3
1	5	C11	00:40:35	37.0062	35.9866	Y	112.059	15540	999	37100	32758	14555.3	Y	6.71167	20821	997	35443	32779	20511.8
1	5	C12	00:40:35	37.0062	35.9866	Y	167.051	12059	1007	35573	32721	11047.8	Y	6.84173	22470	994	35595	32741	22113.7
1	5	D01	00:40:35	37.0062	35.9866	Y	150.371	12934	1000	36192	32748	11919	Y	6.99427	26765	1052	34960	32770	26409.6
1	5	D02	00:40:35	37.0062	35.9866	Y	110.953	15627	1004	35734	32711	14648.8	Y	6.72281	21553	1019	36165	32767	21016.1
1	5	D03	00:40:35	37.0062	35.9866	Y	112.921	15436	989	37005	32745	14483.2	Y	6.72321	20817	993	35380	32749	20615.2
1	5	D04	00:40:35	37.0062	35.9866	Y	112.833	15454	990	36244	32753	14490.6	Y	6.7326	21687	1019	35857	32760	21116.2
1	5	D05	00:40:35	37.0062	35.9866	Y	114.582	15327	1011	37299	32756	14346.4	Y	6.75622	22005	1012	36121	32742	21494.4
1	5	D06	00:40:35	37.0062	35.9866	Y	117.252	15104	1004	36522	32701	14131.6	Y	6.48815	16449	0	35421	32733	17452.6
1	5	D07	00:40:35	37.0062	35.9866	Y	128.865	14243	999	35132	32759	13268	Y	5.08286	29488	1264	34292	32727	-1264
1	5	D08	00:40:35	37.0062	35.9866	Y	117.505	15099	1007	35782	32708	14111.6	Y	6.77523	22399	1042	34945	32726	21892
1	5	D09	00:40:35	37.0062	35.9866	Y	115.622	15190	999	36142	32716	14261.9	Y	5.32533	16060	3050	34171	32724	-3050
1	5	D10	00:40:35	37.0062	35.9866	Y	115.612	15232	1008	35880	32740	14262.8	Y	6.76077	23751	972	36487	32726	23195.8
1	5	D11	00:40:35	37.0062	35.9866	Y	115.31	15262	999	35918	32758	14287.1	Y	6.72377	21213	997	35187	32779	20665.3
1	5	D12	00:40:35	37.0062	35.9866	Y	111.531	15570	1007	37788	32721	14599.9	Y	7.28659	29584	994	39516	32741	29358.5
1	5	E01	00:40:35	37.0062	35.9866	Y	150.747	12907	1000	38375	32748	11897.8	Y	7.02275	27989	1052	37399	32770	27559.8
1	5	E02	00:40:35	37.0062	35.9866	Y	113.462	15426	1004	35538	32711	14438.4	Y	6.74313	21495	1019	37117	32767	20955.3
1	5	E03	00:40:35	37.0062	35.9866	Y	114.767	15271	989	37084	32745	14331.3	Y	6.69376	20642	993	35346	32749	20229.2
1	5	E04	00:40:35	37.0062	35.9866	Y	115.854	15228	990	35653	32753	14243.3	Y	6.74927	21744	1019	36048	32760	21287.1
1	5	E05	00:40:35	37.0062	35.9866	Y	115.3	15265	1011	35901	32756	14288	Y	6.73683	21757	1012	35615	32742	21191.8
1	5	E06	00:40:35	37.0062	35.9866	Y	115.749	15193	1004	35851	32701	14251.7	Y	6.46588	16497	0	36665	32733	17050.8
1	5	E07	00:40:35	37.0062	35.9866	Y	106.561	15984	999	35785	32759	15032.5	Y	5.08539	27703	1264	34410	32727	-1264
1	5	E08	00:40:35	37.0062	35.9866	Y	113.048	15438	1007	35301	32708	14472.7	Y	6.80435	22944	1042	35096	32726	22386.1
1	5	E09	00:40:35	37.0062	35.9866	Y	125.35	14481	999	36333	32716	13518	Y	5.31956	16458	3050	36516	32724	-3050
1	5	E10	00:40:35	37.0062	35.9866	Y	116.42	15170	1008	35698	32740	14197.9	Y	6.76237	22464	972	34958	32726	21844.3
1	5	E11	00:40:35	37.0062	35.9866	Y	117.191	15094	999	35666	32758	14136.5	Y	6.73285	21203	997	35820	32779	20791.7
1	5	E12	00:40:35	37.0062	35.9866	Y	151.969	12827	1007	36724	32721	11829.6	Y	6.89511	23449	994	34394	32741	22767.1
1	5	F01	00:40:35	37.0062	35.9866	Y	148.564	13016	1000	37323	32748	12021.7	Y	6.99426	26650	1052	35154	32770	26101
1	5	F02	00:40:35	37.0062	35.9866	Y	118.264	15061	1004	35691	32711	14051.9	Y	6.69804	21018	1019	35468	32767	20294.7
1	5	F03	00:40:35	37.0062	35.9866	Y	121.75	14751	989	35414	32745	13784.1	Y	6.73458	20863	993	34460	32749	20577.2
1	5	F04	00:40:35	37.0062	35.9866	Y	114.337	15343	990	36182	32753	14366.4	Y	6.76365	22198	1019	35277	32760	21620
1	5	F05	00:40:35	37.0062	35.9866	Y	112.976	15453	1011	36969	32756	14478.7	Y	6.73689	21956	1012	35142	32742	21309.9
1	5	F06	00:40:35	37.0062	35.9866	Y	110.522	15649	1004	36938	32701	14685.6	Y	6.47741	16744	0	35908	32733	17202.8
1	5	F07	00:40:35	37.0062	35.9866	Y	116.114	15201	999	36484	32759	14222.4	Y	5.07824	29805	1264	35041	32727	-1264
1	5	F08	00:40:35	37.0062	35.9866	Y	114.186	15356	1007	35804	32708	14378.8	Y	6.79171	23150	1042	34981	32726	22518.6
1	5	F09	00:40:35	37.0062	35.9866	Y	119.303	14946	999	36445	32716	13971	Y	5.2951	15504	3050	34084	32724	-3050
1	5	F10	00:40:35	37.0062	35.9866	Y	115.972	15203	1008	35094	32740	14233.8	Y	6.76926	22700	972	35328	32726	22094.4
1	5	F11	00:40:35	37.0062	35.9866	Y	114.35	15334	999	37302	32758	14365.4	Y	6.72505	21372	997	35168	32779	20670.2
1	5	F12	00:40:35	37.0062	35.9866	Y	155.622	12624	1007	36530	32721	11630.3	Y	6.91415	23764	994	35197	32741	23050.6
1	5	G01	00:40:35	37.0062	35.9866	Y	149.137	12971	1000	35639	32748	11988.9	Y	6.98871	28132	1052	35420	32770	27483.4
1	5	G02	00:40:35	37.0062	35.9866	Y	115.729	15230	1004	36607	32711	14253.4	Y	6.73907	21639	1019	35051	32767	21103.2
1	5	G03	00:40:35	37.0062	35.9866	Y	113.035	15423	989	35849	32745	14473.8	Y	6.70941	21157	993	36371	32749	20537.8
1	5	G04	00:40:35	37.0062	35.9866	Y	142.671	13331	990	35109	32753	12369.3	Y	6.67522	21334	1019	35017	32760	20740.4
1	5	G05	00:40:35	37.0062	35.9866	Y	114.426	15341	1011	36974	32756	14359.1	Y	6.74456	22309	1012	35170	32742	21609.4
1	5	G06	00:40:35	37.0062	35.9866	Y	116.118	15193	1004	36375	32701	14222.1	Y	6.51926	17399	0	36107	32733	17811.5
1	5	G07	00:40:35	37.0062	35.9866	Y	113.481	15411	999	37722	32759	14436.8	Y	5.08703	24555	1264	34237	32727	-1264
1	5	G08	00:40:35	37.0062	35.9866	Y	142.851	13331	1007	35035	32708	12358.4	Y	6.78669	23658	1042	36057	32726	22964
1	5	G09	00:40:35	37.0062	35.9866	Y	155.841	12609	999	35663	32716	11618.6	Y	5.30401	15774	3050	35525	32724	-3050
1	5	G10	00:40:35	37.0062	35.9866	Y	119.738	14923	1008	35401	32740	13937.4	Y	6.79553	23242	972	35627	32726	22590.5
1	5	G11	00:40:35	37.0062	35.9866	Y	110.236	15703	999	35312	32758	14710.1	Y	6.80249	23440	997	35094	32779	22746.8
1	5	G12	00:40:35	37.0062	35.9866	Y	172.656	11780	1007	35085	32721	10783	Y	6.81949	22914	994	35297	32741	22180
1	5	H01	00:40:35	37.0062	35.9866	Y	163.502	12214	1000	35686	32748	11222.3	Y	6.9737	26237	1052	34692	32770	25772
1	5	H02	00:40:35	37.0062	35.9866	Y	111.481	15591	1004	35447	32711	14604.1	Y	6.7742	22241	1019	34992	32767	21711.8
1	5	H03	00:40:35	37.0062	35.9866	Y	124.321	14577	989	35651	32745	13593	Y	6.65851	20381	993	35425	32749	19806.9
1	5	H04	00:40:35	37.0062	35.9866	Y	112.389	15495	990	36167	32753	14527.7	Y	6.81662	22978	1019	34855	32760	22397.7
1	5	H05	00:40:35	37.0062	35.9866	Y	123.293	14674	1011	35267	32756	13668.8	Y	6.72451	21645	1012	35202	32742	20967.4
1	5	H06	00:40:35	37.0062	35.9866	Y	122.52	14714	1004	35405	32701	13726.3	Y	6.48542	17008	0	36449	32733	17342.1
1	5	H07	00:40:35	37.0062	35.9866	Y	144.091	13267	999	35298	32759	12283.7	Y	5.09016	21364	1264	34074	32727	-1264
1	5	H08	00:40:35	37.0062	35.9866	Y	138.659	13599	1007	35894	32708	12617.6	Y	6.78788	23457	1042	35448	32726	22768.3
1	5	H09	00:40:35	37.0062	35.9866	Y	179.501	11458	999	35373	32716	10476.2	Y	5.30095	16063	3050	35600	32724	-3050
1	5	H10	00:40:35	37.0062	35.9866	Y	128.491	14283	1008	36463	32740	13294.2	Y	6.81807	24019	972	35918	32726	23363
1	5	H11	00:40:35	37.0062	35.9866	Y	128.978	14252	999	34763	32758	13260.1	Y	6.66955	20449	997	36282	32779	19819.8
1	5	H12	00:40:35	37.0062	35.9866	Y	162.81	12264	1007	34777	32721	11257	Y	6.91012	23722	994	35499	32741	23149.5
1	6	A01	00:40:52	37.0075	35.9964	Y	169.163	11923	1000	36716	32748	10935	Y	7.07837	28006	1052	35273	32770	27994.6
1	6	A02	00:40:52	37.0075	35.9964	Y	110.701	15600	1004	39383	32711	14649.8	Y	5.1587	21941	1019	34916	32767	-1019
1	6	A03	00:40:52	37.0075	35.9964	Y	123.206	14624	989	37972	32745	13657.4	Y	6.74225	20793	993	35572	32749	20853.3
1	6	A04	00:40:52	37.0075	35.9964	Y	146.732	13033	990	36818	32753	12113.5	Y	6.68637	20693	1019	34991	32760	20536.6
1	6	A05	00:40:52	37.0075	35.9964	Y	123.644	14636	1011	37747	32756	13625	Y	6.67696	20508	1012	36229	32742	20160.6
1	6	A06	00:40:52	37.0075	35.9964	Y	127.68	14281	1004	35946	32701	13334.2	Y	6.40878	15023	0	36537	32733	16101.1
1	6	A07	00:40:52	37.0075	35.9964	Y	133.382	13913	999	36487	32759	12943.9	Y	5.21215	65535	1264	53663	32727	-1264
1	6	A08	00:40:52	37.0075	35.9964	Y	128.753	14234	1007	37168	32708	13258.9	Y	6.84707	23936	1042	35310	32726	23792.5
1	6	A09	00:40:52	37.0075	35.9964	Y	126.845	14337	999	36085	32716	13393.3	Y	-13.5581	18705	3050	33886	32724	-3050
1	6	A10	00:40:52	37.0075	35.9964	Y	116.388	15136	1008	36157	32740	14181.2	Y	6.89962	23973	972	35369	32726	23935.2
1	6	A11	00:40:52	37.0075	35.9964	Y	106.149	16040	999	37463	32758	15047.8	Y	7.01446	24697	997	34597	32779	24039.6
1	6	A12	00:40:52	37.0075	35.9964	Y	146.971	13092	1007	35404	32721	12099.6	Y	6.93596	24217	994	35655	32741	23605.3
1	6	B01	00:40:52	37.0075	35.9964	Y	147.984	13069	1000	35093	32748	12041.1	Y	7.01214	26888	1052	34882	32770	26816.3
1	6	B02	00:40:52	37.0075	35.9964	Y	116.142	15250	1004	35070	32711	14200.7	Y	6.79888	22006	1019	36099	32767	21746.5
1	6	B03	00:40:52	37.0075	35.9964	Y	111.343	15562	989	36232	32745	14595.3	Y	6.71803	19848	993	35824	32749	20268.6
1	6	B04	00:40:52	37.0075	35.9964	Y	114.215	15295	990	36604	32753	14356.6	Y	6.73634	21445	1019	35580	32760	21034.4
1	6	B05	00:40:52	37.0075	35.9964	Y	110.961	15605	1011	36469	32756	14627.6	Y	6.76209	21233	1012	34994	32742	21145
1	6	B06	00:40:52	37.0075	35.9964	Y	114.744	15259	1004	36356	32701	14313.4	Y	6.4242	15290	0	35252	32733	16601.1
1	6	B07	00:40:52	37.0075	35.9964	Y	102.84	16315	999	36491	32759	15351	Y	5.06812	45132	1264	34832	32727	-1264
1	6	B08	00:40:52	37.0075	35.9964	Y	118.664	14996	1007	36212	32708	14001.8	Y	6.81913	23583	1042	36722	32726	23225.6
1	6	B09	00:40:52	37.0075	35.9964	Y	114.747	15253	999	38126	32716	14313.2	Y	5.38198	18271	3050	34863	32724	-3050
1	6	B10	00:40:52	37.0075	35.9964	Y	118.67	14984	1008	35692	32740	14001.4	Y	6.82113	23366	972	35777	32726	22976
1	6	B11	00:40:52	37.0075	35.9964	Y	106.16	16021	999	37282	32758	15046.8	Y	6.71469	20484	997	34771	32779	20299.4
1	6	B12	00:40:52	37.0075	35.9964	Y	146.205	13122	1007	34958	32721	12144.3	Y	6.91506	23809	994	35610	32741	23279.7
1	6	C01	00:40:52	37.0075	35.9964	Y	147.917	13033	1000	36012	32748	12045	Y	7.06379	28093	1052	35981	32770	27732.2
1	6	C02	00:40:52	37.0075	35.9964	Y	103.962	16210	1004	37881	32711	15246.8	Y	6.74027	21078	1019	35396	32767	20892.8
1	6	C03	00:40:52	37.0075	35.9964	Y	115.004	15225	989	36795	32745	14292.4	Y	6.69678	19711	993	36526	32749	20017.5
1	6	C04	00:40:52	37.0075	35.9964	Y	139.121	13550	990	35791	32753	12573.4	Y	6.72631	21298	1019	36628	32760	21027.8
1	6	C05	00:40:52	37.0075	35.9964	Y	119.448	14919	1011	36359	32756	13941.1	Y	6.74965	21835	1012	35882	32742	21434.9
1	6	C06	00:40:52	37.0075	35.9964	Y	189.457	11022	1004	36108	32701	10050.4	Y	6.18812	12239	0	34979	32733	13312.5
1	6	C07	00:40:52	37.0075	35.9964	Y	110.664	15609	999	35671	32759	14652.9	Y	5.07656	36165	1264	34862	32727	-1264
1	6	C08	00:40:52	37.0075	35.9964	Y	111.18	15592	1007	35948	32708	14609.1	Y	6.76709	22825	1042	36084	32726	22408.3
1	6	C09	00:40:52	37.0075	35.9964	Y	116.694	15113	999	36253	32716	14156.7	Y	5.34159	17328	3050	34352	32724	-3050
1	6	C10	00:40:52	37.0075	35.9964	Y	125.298	14473	1008	36053	32740	13504.3	Y	6.74103	22135	972	35828	32726	21626.8
1	6	C11	00:40:52	37.0075	35.9964	Y	110.17	15676	999	37099	32758	14695.1	Y	6.69631	20592	997	35440	32779	20299.2
1	6	C12	00:40:52	37.0075	35.9964	Y	166.97	12047	1007	35572	32721	11040	Y	6.84186	22456	994	35593	32741	22115.5
1	6	D01	00:40:52	37.0075	35.9964	Y	150.48	12918	1000	36193	32748	11899.3	Y	7.00431	26874	1052	34957	32770	26559.3
1	6	D02	00:40:52	37.0075	35.9964	Y	108.803	15791	1004	35734	32711	14813.1	Y	6.70838	21323	1019	36160	32767	20813
1	6	D03	00:40:52	37.0075	35.9964	Y	111.163	15563	989	37005	32745	14610.5	Y	6.70969	20598	993	35375	32749	20428.6
1	6	D04	00:40:52	37.0075	35.9964	Y	111.189	15576	990	36245	32753	14608.3	Y	6.72234	21511	1019	35852	32760	20972
1	6	D05	00:40:52	37.0075	35.9964	Y	112.776	15459	1011	37300	32756	14475.2	Y	6.74355	21792	1012	36115	32742	21316.2
1	6	D06	00:40:52	37.0075	35.9964	Y	115.418	15231	1004	36522	32701	14258.9	Y	6.47026	16185	0	35416	32733	17204.5
1	6	D07	00:40:52	37.0075	35.9964	Y	127.185	14344	999	35132	32759	13369.2	Y	5.08286	30067	1264	34289	32727	-1264
1	6	D08	00:40:52	37.0075	35.9964	Y	115.917	15206	1007	35782	32708	14218.8	Y	6.76938	22278	1042	34941	32726	21809.3
1	6	D09	00:40:52	37.0075	35.9964	Y	114.163	15284	999	36141	32716	14360.9	Y	5.32533	16809	3050	34169	32724	-3050
1	6	D10	00:40:52	37.0075	35.9964	Y	113.988	15349	1008	35881	32740	14375.2	Y	6.75114	23577	972	36482	32726	23050.7
1	6	D11	00:40:52	37.0075	35.9964	Y	113.354	15402	999	35918	32758	14427.4	Y	6.709	20978	997	35183	32779	20460.9
1	6	D12	00:40:52	37.0075	35.9964	Y	111.395	15558	1007	37787	32721	14590.9	Y	7.28682	29561	994	39510	32741	29361.8
1	6	E01	00:40:52	37.0075	35.9964	Y	150.791	12891	1000	38375	32748	11881.8	Y	7.03348	28119	1052	37394	32770	27723.8
1	6	E02	00:40:52	37.0075	35.9964	Y	111.494	15570	1004	35538	32711	14582.5	Y	6.7301	21289	1019	37111	32767	20774.8
1	6	E03	00:40:52	37.0075	35.9964	Y	112.951	15400	989	37084	32745	14460.7	Y	6.68256	20452	993	35341	32749	20074.5
1	6	E04	00:40:52	37.0075	35.9964	Y	113.974	15361	990	35653	32753	14376.3	Y	6.73911	21566	1019	36042	32760	21145
1	6	E05	00:40:52	37.0075	35.9964	Y	113.561	15387	1011	35901	32756	14410.2	Y	6.72641	21576	1012	35610	32742	21045.5
1	6	E06	00:40:52	37.0075	35.9964	Y	114.074	15309	1004	35851	32701	14368.2	Y	6.44932	16251	0	36659	32733	16822.2
1	6	E07	00:40:52	37.0075	35.9964	Y	105.108	16093	999	35785	32759	15141.9	Y	5.08539	28190	1264	34407	32727	-1264
1	6	E08	00:40:52	37.0075	35.9964	Y	111.715	15529	1007	35301	32708	14563.9	Y	6.8003	22849	1042	35092	32726	22328.5
1	6	E09	00:40:52	37.0075	35.9964	Y	124.077	14556	999	36333	32716	13593.2	Y	5.31956	17165	3050	36512	32724	-3050
1	6	E10	00:40:52	37.0075	35.9964	Y	114.699	15289	1008	35698	32740	14317.2	Y	6.75488	22339	972	34956	32726	21737.6
1	6	E11	00:40:52	37.0075	35.9964	Y	115.366	15215	999	35665	32758	14263.1	Y	6.71887	20987	997	35816	32779	20598.1
1	6	E12	00:40:52	37.0075	35.9964	Y	152.016	12811	1007	36724	32721	11813.6	Y	6.89624	23436	994	34392	32741	22782.7
1	6	F01	00:40:52	37.0075	35.9964	Y	148.742	12992	1000	37323	32748	11997.7	Y	7.00337	26748	1052	35151	32770	26235.2
1	6	F02	00:40:52	37.0075	35.9964	Y	116.24	15202	1004	35691	32711	14192.9	Y	6.68522	20820	1019	35465	32767	20117.4
1	6	F03	00:40:52	37.0075	35.9964	Y	119.888	14874	989	35414	32745	13907.3	Y	6.72342	20691	993	34458	32749	20424.4
1	6	F04	00:40:52	37.0075	35.9964	Y	112.556	15470	990	36182	32753	14493.5	Y	6.75187	22009	1019	35274	32760	21454
1	6	F05	00:40:52	37.0075	35.9964	Y	111.158	15585	1011	36969	32756	14611	Y	6.72677	21779	1012	35138	32742	21166.9
1	6	F06	00:40:52	37.0075	35.9964	Y	108.886	15769	1004	36938	32701	14805.9	Y	6.46081	16495	0	35903	32733	16973.7
1	6	F07	00:40:52	37.0075	35.9964	Y	114.326	15326	999	36484	32759	14347.6	Y	5.07824	30214	1264	35037	32727	-1264
1	6	F08	00:40:52	37.0075	35.9964	Y	112.538	15472	1007	35804	32708	14495	Y	6.78335	22991	1042	34977	32726	22398.4
1	6	F09	00:40:52	37.0075	35.9964	Y	118.07	15023	999	36445	32716	14048.2	Y	5.2951	16206	3050	34082	32724	-3050
1	6	F10	00:40:52	37.0075	35.9964	Y	114.209	15326	1008	35094	32740	14357.1	Y	6.75954	22537	972	35325	32726	21955.2
1	6	F11	00:40:52	37.0075	35.9964	Y	112.699	15450	999	37302	32758	14481.6	Y	6.71116	21156	997	35165	32779	20478.2
1	6	F12	00:40:52	37.0075	35.9964	Y	155.692	12604	1007	36529	32721	11613.5	Y	6.91351	23736	994	35195	32741	23041.8
1	6	G01	00:40:52	37.0075	35.9964	Y	149.265	12950	1000	35639	32748	11967.9	Y	6.99426	28185	1052	35417	32770	27569.6
1	6	G02	00:40:52	37.0075	35.9964	Y	114.056	15346	1004	36607	32711	14369.6	Y	6.72504	21419	1019	35048	32767	20907.1
1	6	G03	00:40:52	37.0075	35.9964	Y	111.275	15550	989	35849	32745	14601.1	Y	6.69489	20930	993	36366	32749	20336.3
1	6	G04	00:40:52	37.0075	35.9964	Y	140.71	13436	990	35109	32753	12474.5	Y	6.66307	21126	1019	35013	32760	20566.5
1	6	G05	00:40:52	37.0075	35.9964	Y	112.763	15458	1011	36974	32756	14476.3	Y	6.73156	22090	1012	35166	32742	21424.3
1	6	G06	00:40:52	37.0075	35.9964	Y	114.39	15313	1004	36375	32701	14342.3	Y	6.50077	17124	0	36102	32733	17556
1	6	G07	00:40:52	37.0075	35.9964	Y	111.891	15520	999	37721	32759	14549.1	Y	5.08703	24869	1264	34235	32727	-1264
1	6	G08	00:40:52	37.0075	35.9964	Y	140.902	13435	1007	35035	32708	12462.6	Y	6.77621	23471	1042	36052	32726	22810.1
1	6	G09	00:40:52	37.0075	35.9964	Y	153.74	12705	999	35662	32716	11718.9	Y	5.30401	16450	3050	35522	32724	-3050
1	6	G10	00:40:52	37.0075	35.9964	Y	117.95	15043	1008	35401	32740	14057.6	Y	6.78453	23062	972	35624	32726	22432.2
1	6	G11	00:40:52	37.0075	35.9964	Y	108.47	15835	999	35312	32758	14842.2	Y	6.78802	23214	997	35092	32779	22538.2
1	6	G12	00:40:52	37.0075	35.9964	Y	172.458	11773	1007	35084	32721	10780.9	Y	6.81818	22878	994	35295	32741	22161.7
1	6	H01	00:40:52	37.0075	35.9964	Y	163.722	12191	1000	35686	32748	11199.3	Y	6.98102	26315	1052	34690	32770	25879.8
1	6	H02	00:40:52	37.0075	35.9964	Y	109.563	15734	1004	35447	32711	14747.3	Y	6.76342	22063	1019	34989	32767	21560.3
1	6	H03	00:40:52	37.0075	35.9964	Y	122.496	14694	989	35651	32745	13710.1	Y	6.64663	20197	993	35422	32749	19642.2
1	6	H04	00:40:52	37.0075	35.9964	Y	110.923	15598	990	36167	32753	14630.8	Y	6.8046	22790	1019	34853	32760	22228.3
1	6	H05	00:40:52	37.0075	35.9964	Y	121.473	14786	1011	35266	32756	13786.8	Y	6.71345	21466	1012	35199	32742	20812.2
1	6	H06	00:40:52	37.0075	35.9964	Y	120.916	14811	1004	35404	32701	13828.9	Y	6.47163	16803	0	36445	32733	17151.6
1	6	H07	00:40:52	37.0075	35.9964	Y	142.318	13354	999	35297	32759	12376	Y	5.09016	21747	1264	34071	32727	-1264
1	6	H08	00:40:52	37.0075	35.9964	Y	136.844	13699	1007	35894	32708	12717.8	Y	6.77866	23299	1042	35445	32726	22634
1	6	H09	00:40:52	37.0075	35.9964	Y	177.501	11535	999	35373	32716	10553.4	Y	5.30095	16725	3050	35597	32724	-3050
1	6	H10	00:40:52	37.0075	35.9964	Y	126.928	14380	1008	36464	32740	13387.4	Y	6.80977	23884	972	35916	32726	23241.4
1	6	H11	00:40:52	37.0075	35.9964	Y	127.452	14335	999	34762	32758	13350.3	Y	6.65822	20284	997	36280	32779	19663.6
1	6	H12	00:40:52	37.0075	35.9964	Y	162.569	12258	1007	34776	32721	11257	Y	6.91051	23710	994	35497	32741	23154.8
1	7	A01	00:41:08	37.0075	35.9964	Y	168.965	11921	1000	36716	32748	10933	Y	7.03218	27313	1052	35271	32770	27298.5
1	7	A02	00:41:08	37.0075	35.9964	Y	109.402	15688	1004	39382	32711	14740.4	Y	5.1587	21520	1019	34914	32767	-1019
1	7	A03	00:41:08	37.0075	35.9964	Y	121.849	14707	989	37972	32745	13740.5	Y	6.72836	20596	993	35570	32749	20661.6
1	7	A04	00:41:08	37.0075	35.9964	Y	145.187	13109	990	36818	32753	12189.9	Y	6.62867	19895	1019	34989	32760	19723.9
1	7	A05	00:41:08	37.0075	35.9964	Y	122.392	14708	1011	37746	32756	13699.9	Y	6.6486	20108	1012	36226	32742	19765.5
1	7	A06	00:41:08	37.0075	35.9964	Y	125.83	14395	1004	35946	32701	13448.7	Y	6.38368	14691	0	36534	32733	15757.7
1	7	A07	00:41:08	37.0075	35.9964	Y	131.931	13990	999	36486	32759	13024.8	Y	5.21215	65535	1264	53653	32727	-1264
1	7	A08	00:41:08	37.0075	35.9964	Y	127.013	14336	1007	37167	32708	13364.4	Y	6.78611	23057	1042	35308	32726	22899.1
1	7	A09	00:41:08	37.0075	35.9964	Y	125.427	14421	999	36085	32716	13477.6	Y	-13.5581	18872	3050	33885	32724	-3050
1	7	A10	00:41:08	37.0075	35.9964	Y	114.725	15250	1008	36157	32740	14295.6	Y	6.8164	22810	972	35367	32726	22744.9
1	7	A11	00:41:08	37.0075	35.9964	Y	104.905	16134	999	37464	32758	15138.4	Y	7.00052	24498	997	34596	32779	23851.5
1	7	A12	00:41:08	37.0075	35.9964	Y	147.042	13074	1007	35404	32721	12081.6	Y	6.93459	24190	994	35654	32741	23586.3
1	7	B01	00:41:08	37.0075	35.9964	Y	147.917	13059	1000	35093	32748	12031.2	Y	6.99132	26562	1052	34880	32770	26504.5
1	7	B02	00:41:08	37.0075	35.9964	Y	114.818	15344	1004	35071	32711	14288	Y	6.78004	21734	1019	36096	32767	21485.4
1	7	B03	00:41:08	37.0075	35.9964	Y	109.739	15678	989	36232	32745	14711.5	Y	6.70569	19678	993	35822	32749	20100.2
1	7	B04	00:41:08	37.0075	35.9964	Y	112.719	15398	990	36604	32753	14460	Y	6.7115	21078	1019	35576	32760	20687.7
1	7	B05	00:41:08	37.0075	35.9964	Y	109.429	15711	1011	36468	32756	14738.1	Y	6.74311	20954	1012	34991	32742	20883
1	7	B06	00:41:08	37.0075	35.9964	Y	113.277	15359	1004	36356	32701	14413.8	Y	6.4056	15034	0	35249	32733	16342.6
1	7	B07	00:41:08	37.0075	35.9964	Y	101.471	16421	999	36491	32759	15457.2	Y	5.06812	43895	1264	34829	32727	-1264
1	7	B08	00:41:08	37.0075	35.9964	Y	117.273	15086	1007	36212	32708	14091.9	Y	6.79017	23150	1042	36718	32726	22803.9
1	7	B09	00:41:08	37.0075	35.9964	Y	113.366	15346	999	38126	32716	14406.6	Y	5.38198	18571	3050	34861	32724	-3050
1	7	B10	00:41:08	37.0075	35.9964	Y	117.1	15088	1008	35692	32740	14105.6	Y	6.79213	22936	972	35774	32726	22558.5
1	7	B11	00:41:08	37.0075	35.9964	Y	104.528	16154	999	37284	32758	15172.8	Y	6.69953	20264	997	34769	32779	20091.8
1	7	B12	00:41:08	37.0075	35.9964	Y	146.19	13103	1007	34957	32721	12131.2	Y	6.91532	23796	994	35608	32741	23283.4
1	7	C01	00:41:08	37.0075	35.9964	Y	147.833	13024	1000	36012	32748	12036	Y	7.05163	27897	1052	35979	32770	27549.2
1	7	C02	00:41:08	37.0075	35.9964	Y	102.321	16340	1004	37881	32711	15377.1	Y	6.72342	20822	1019	35392	32767	20659.7
1	7	C03	00:41:08	37.0075	35.9964	Y	113.775	15309	989	36796	32745	14372.9	Y	6.68124	19486	993	36521	32749	19805.2
1	7	C04	00:41:08	37.0075	35.9964	Y	137.501	13637	990	35791	32753	12660.5	Y	6.70716	21011	1019	36623	32760	20758.9
1	7	C05	00:41:08	37.0075	35.9964	Y	118.031	15006	1011	36358	32756	14032.5	Y	6.73502	21600	1012	35877	32742	21228.8
1	7	C06	00:41:08	37.0075	35.9964	Y	187.551	11089	1004	36108	32701	10117.5	Y	6.17184	12015	0	34976	32733	13086.3
1	7	C07	00:41:08	37.0075	35.9964	Y	108.988	15732	999	35671	32759	14776.2	Y	5.07656	35468	1264	34858	32727	-1264
1	7	C08	00:41:08	37.0075	35.9964	Y	109.613	15705	1007	35948	32708	14722.2	Y	6.74458	22480	1042	36080	32726	22081.4
1	7	C09	00:41:08	37.0075	35.9964	Y	115.201	15213	999	36253	32716	14257	Y	5.34159	17691	3050	34350	32724	-3050
1	7	C10	00:41:08	37.0075	35.9964	Y	123.586	14580	1008	36053	32740	13611.6	Y	6.71966	21815	972	35825	32726	21321.7
1	7	C11	00:41:08	37.0075	35.9964	Y	108.535	15800	999	37100	32758	14815.6	Y	6.68028	20362	997	35438	32779	20077.2
1	7	C12	00:41:08	37.0075	35.9964	Y	167.041	12032	1007	35572	32721	11025	Y	6.84108	22422	994	35590	32741	22104.8
1	7	D01	00:41:08	37.0075	35.9964	Y	150.476	12901	1000	36192	32748	11886	Y	6.99947	26767	1052	34954	32770	26487.1
1	7	D02	00:41:08	37.0075	35.9964	Y	107.034	15925	1004	35734	32711	14947.3	Y	6.69337	21092	1019	36156	32767	20602
1	7	D03	00:41:08	37.0075	35.9964	Y	109.572	15678	989	37005	32745	14725.8	Y	6.69698	20398	993	35371	32749	20253
1	7	D04	00:41:08	37.0075	35.9964	Y	109.576	15693	990	36245	32753	14725.5	Y	6.70606	21253	1019	35847	32760	20743.5
1	7	D05	00:41:08	37.0075	35.9964	Y	111.167	15570	1011	37299	32756	14589.8	Y	6.72989	21566	1012	36109	32742	21124.1
1	7	D06	00:41:08	37.0075	35.9964	Y	113.797	15343	1004	36522	32701	14371.1	Y	6.45292	15929	0	35411	32733	16964
1	7	D07	00:41:08	37.0075	35.9964	Y	125.765	14428	999	35132	32759	13453.3	Y	5.08286	29648	1264	34286	32727	-1264
1	7	D08	00:41:08	37.0075	35.9964	Y	114.302	15317	1007	35782	32708	14329.9	Y	6.75342	22028	1042	34938	32726	21583.5
1	7	D09	00:41:08	37.0075	35.9964	Y	112.812	15375	999	36141	32716	14452.3	Y	5.32533	17203	3050	34167	32724	-3050
1	7	D10	00:41:08	37.0075	35.9964	Y	112.402	15455	1008	35880	32740	14486.4	Y	6.7355	23321	972	36478	32726	22815.2
1	7	D11	00:41:08	37.0075	35.9964	Y	111.597	15533	999	35919	32758	14553.7	Y	6.69461	20766	997	35181	32779	20261.8
1	7	D12	00:41:08	37.0075	35.9964	Y	111.143	15559	1007	37787	32721	14591.9	Y	7.29065	29588	994	39504	32741	29416.5
1	7	E01	00:41:08	37.0075	35.9964	Y	150.729	12881	1000	38375	32748	11871.8	Y	7.03016	28039	1052	37389	32770	27673
1	7	E02	00:41:08	37.0075	35.9964	Y	109.702	15702	1004	35538	32711	14714.7	Y	6.71489	21059	1019	37106	32767	20564.2
1	7	E03	00:41:08	37.0075	35.9964	Y	111.295	15518	989	37084	32745	14579.1	Y	6.66976	20249	993	35337	32749	19897.6
1	7	E04	00:41:08	37.0075	35.9964	Y	112.39	15472	990	35653	32753	14487.3	Y	6.72396	21327	1019	36037	32760	20932.8
1	7	E05	00:41:08	37.0075	35.9964	Y	111.909	15504	1011	35901	32756	14527.5	Y	6.71221	21351	1012	35606	32742	20845.9
1	7	E06	00:41:08	37.0075	35.9964	Y	112.472	15416	1004	35850	32701	14480.5	Y	6.43218	15998	0	36653	32733	16585.7
1	7	E07	00:41:08	37.0075	35.9964	Y	103.605	16203	999	35784	32759	15257.6	Y	5.08539	28013	1264	34404	32727	-1264
1	7	E08	00:41:08	37.0075	35.9964	Y	110.374	15622	1007	35301	32708	14657.2	Y	6.78886	22652	1042	35088	32726	22166.2
1	7	E09	00:41:08	37.0075	35.9964	Y	123.02	14616	999	36333	32716	13653.4	Y	5.31956	17591	3050	36508	32724	-3050
1	7	E10	00:41:08	37.0075	35.9964	Y	113.185	15393	1008	35698	32740	14421.4	Y	6.74272	22139	972	34953	32726	21564.6
1	7	E11	00:41:08	37.0075	35.9964	Y	113.732	15328	999	35665	32758	14376.5	Y	6.70388	20765	997	35813	32779	20390.8
1	7	E12	00:41:08	37.0075	35.9964	Y	152.116	12789	1007	36723	32721	11794.8	Y	6.89731	23422	994	34390	32741	22797.3
1	7	F01	00:41:08	37.0075	35.9964	Y	148.835	12973	1000	37323	32748	11978.7	Y	6.99876	26659	1052	35149	32770	26167.3
1	7	F02	00:41:08	37.0075	35.9964	Y	114.462	15326	1004	35691	32711	14316.9	Y	6.67075	20600	1019	35462	32767	19917.3
1	7	F03	00:41:08	37.0075	35.9964	Y	118.198	14986	989	35414	32745	14019.5	Y	6.71223	20507	993	34455	32749	20271.3
1	7	F04	00:41:08	37.0075	35.9964	Y	110.862	15592	990	36182	32753	14615.6	Y	6.73669	21765	1019	35270	32760	21240.3
1	7	F05	00:41:08	37.0075	35.9964	Y	109.477	15704	1011	36968	32756	14734	Y	6.71372	21562	1012	35134	32742	20982.7
1	7	F06	00:41:08	37.0075	35.9964	Y	107.332	15880	1004	36937	32701	14921	Y	6.44229	16221	0	35898	32733	16718.1
1	7	F07	00:41:08	37.0075	35.9964	Y	112.841	15424	999	36483	32759	14449.9	Y	5.07824	29955	1264	35034	32727	-1264
1	7	F08	00:41:08	37.0075	35.9964	Y	111.021	15579	1007	35804	32708	14602.2	Y	6.76962	22767	1042	34974	32726	22201
1	7	F09	00:41:08	37.0075	35.9964	Y	116.787	15105	999	36445	32716	14130.3	Y	5.2951	16642	3050	34080	32724	-3050
1	7	F10	00:41:08	37.0075	35.9964	Y	112.667	15433	1008	35094	32740	14464.3	Y	6.74539	22312	972	35322	32726	21752.5
1	7	F11	00:41:08	37.0075	35.9964	Y	111.186	15553	999	37301	32758	14588.2	Y	6.69842	20956	997	35162	32779	20302
1	7	F12	00:41:08	37.0075	35.9964	Y	155.827	12584	1007	36529	32721	11593.5	Y	6.91344	23706	994	35192	32741	23040.8
1	7	G01	00:41:08	37.0075	35.9964	Y	149.254	12937	1000	35639	32748	11954.9	Y	6.99258	28138	1052	35415	32770	27543.4
1	7	G02	00:41:08	37.0075	35.9964	Y	112.433	15460	1004	36607	32711	14483.8	Y	6.71007	21196	1019	35046	32767	20697.8
1	7	G03	00:41:08	37.0075	35.9964	Y	109.775	15657	989	35849	32745	14708.4	Y	6.68175	20728	993	36362	32749	20153.8
1	7	G04	00:41:08	37.0075	35.9964	Y	138.955	13530	990	35109	32753	12568.7	Y	6.65	20915	1019	35010	32760	20379.4
1	7	G05	00:41:08	37.0075	35.9964	Y	111.135	15574	1011	36974	32756	14592.5	Y	6.71837	21878	1012	35163	32742	21236.5
1	7	G06	00:41:08	37.0075	35.9964	Y	112.784	15425	1004	36375	32701	14454.6	Y	6.48364	16873	0	36098	32733	17319.3
1	7	G07	00:41:08	37.0075	35.9964	Y	110.466	15620	999	37721	32759	14649.3	Y	5.08703	24820	1264	34232	32727	-1264
1	7	G08	00:41:08	37.0075	35.9964	Y	139.208	13525	1007	35035	32708	12552.9	Y	6.7639	23265	1042	36048	32726	22629.2
1	7	G09	00:41:08	37.0075	35.9964	Y	151.895	12793	999	35662	32716	11807	Y	5.30401	16899	3050	35519	32724	-3050
1	7	G10	00:41:08	37.0075	35.9964	Y	116.34	15151	1008	35401	32740	14165.8	Y	6.7721	22862	972	35621	32726	22253.3
1	7	G11	00:41:08	37.0075	35.9964	Y	106.855	15956	999	35312	32758	14963.2	Y	6.77565	23018	997	35090	32779	22359.6
1	7	G12	00:41:08	37.0075	35.9964	Y	172.544	11758	1007	35084	32721	10765.9	Y	6.81999	22885	994	35293	32741	22186.9
1	7	H01	00:41:08	37.0075	35.9964	Y	163.865	12172	1000	35686	32748	11180.3	Y	6.9791	26260	1052	34688	32770	25851.5
1	7	H02	00:41:08	37.0075	35.9964	Y	107.816	15865	1004	35447	32711	14878.4	Y	6.74918	21838	1019	34986	32767	21360.3
1	7	H03	00:41:08	37.0075	35.9964	Y	120.965	14796	989	35652	32745	13807	Y	6.63425	19999	993	35418	32749	19470.6
1	7	H04	00:41:08	37.0075	35.9964	Y	109.493	15695	990	36166	32753	14732.6	Y	6.79159	22567	1019	34849	32760	22044.9
1	7	H05	00:41:08	37.0075	35.9964	Y	119.784	14896	1011	35266	32756	13896.9	Y	6.70061	21263	1012	35196	32742	20632.2
1	7	H06	00:41:08	37.0075	35.9964	Y	119.443	14905	1004	35404	32701	13923.1	Y	6.45651	16576	0	36440	32733	16942.7
1	7	H07	00:41:08	37.0075	35.9964	Y	140.8	13432	999	35297	32759	12454.2	Y	5.09016	21686	1264	34069	32727	-1264
1	7	H08	00:41:08	37.0075	35.9964	Y	135.11	13791	1007	35893	32708	12814.3	Y	6.76554	23077	1042	35441	32726	22443
1	7	H09	00:41:08	37.0075	35.9964	Y	175.55	11611	999	35373	32716	10629.5	Y	5.30095	17171	3050	35594	32724	-3050
1	7	H10	00:41:08	37.0075	35.9964	Y	125.651	14454	1008	36464	32740	13461.5	Y	6.79848	23691	972	35912	32726	23075.9
1	7	H11	00:41:08	37.0075	35.9964	Y	126.015	14420	999	34762	32758	13435.4	Y	6.64705	20110	997	36276	32779	19509.8
1	7	H12	00:41:08	37.0075	35.9964	Y	162.707	12245	1007	34777	32721	11238	Y	6.9102	23680	994	35494	32741	23150.5
1	8	A01	00:41:24	37.0088	35.9989	Y	168.941	11911	1000	36716	32748	10923	Y	7.06663	27802	1052	35270	32770	27817.6
1	8	A02	00:41:24	37.0088	35.9989	Y	108.079	15782	1004	39382	32711	14834.8	Y	5.1587	21493	1019	34912	32767	-1019
1	8	A03	00:41:24	37.0088	35.9989	Y	120.523	14789	989	37972	32745	13822.6	Y	6.71544	20412	993	35568	32749	20483.4
1	8	A04	00:41:24	37.0088	35.9989	Y	143.664	13185	990	36818	32753	12266.4	Y	6.65045	20162	1019	34986	32760	20030.6
1	8	A05	00:41:24	37.0088	35.9989	Y	121.154	14783	1011	37746	32756	13775	Y	6.65135	20122	1012	36222	32742	19803.9
1	8	A06	00:41:24	37.0088	35.9989	Y	124.109	14502	1004	35946	32701	13556.1	Y	6.37225	14530	0	36530	32733	15601.5
1	8	A07	00:41:24	37.0088	35.9989	Y	130.673	14059	999	36486	32759	13093.9	Y	5.21215	65535	1264	53636	32727	-1264
1	8	A08	00:41:24	37.0088	35.9989	Y	125.526	14425	1007	37167	32708	13453.6	Y	6.81326	23413	1042	35305	32726	23297
1	8	A09	00:41:24	37.0088	35.9989	Y	124.084	14501	999	36085	32716	13558	Y	-13.5581	19592	3050	33884	32724	-3050
1	8	A10	00:41:24	37.0088	35.9989	Y	113.333	15344	1008	36157	32740	14389.9	Y	6.85527	23327	972	35365	32726	23300.8
1	8	A11	00:41:24	37.0088	35.9989	Y	103.555	16236	999	37464	32758	15240.5	Y	6.9865	24298	997	34595	32779	23662.3
1	8	A12	00:41:24	37.0088	35.9989	Y	147.153	13054	1007	35404	32721	12061.6	Y	6.93385	24155	994	35651	32741	23576
1	8	B01	00:41:24	37.0088	35.9989	Y	147.804	13052	1000	35093	32748	12024.2	Y	7.01007	26820	1052	34879	32770	26785.4
1	8	B02	00:41:24	37.0088	35.9989	Y	113.506	15432	1004	35071	32711	14375.7	Y	6.76947	21573	1019	36093	32767	21338.8
1	8	B03	00:41:24	37.0088	35.9989	Y	108.149	15795	989	36232	32745	14828.6	Y	6.69414	19512	993	35819	32749	19942.7
1	8	B04	00:41:24	37.0088	35.9989	Y	111.402	15488	990	36604	32753	14550.3	Y	6.70932	21026	1019	35573	32760	20657.3
1	8	B05	00:41:24	37.0088	35.9989	Y	107.961	15822	1011	36469	32756	14845.1	Y	6.73788	20857	1012	34988	32742	20810.8
1	8	B06	00:41:24	37.0088	35.9989	Y	111.833	15459	1004	36356	32701	14514.2	Y	6.39346	14867	0	35247	32733	16173.9
1	8	B07	00:41:24	37.0088	35.9989	Y	100.196	16520	999	36491	32759	15556.4	Y	5.06812	45392	1264	34826	32727	-1264
1	8	B08	00:41:24	37.0088	35.9989	Y	115.822	15178	1007	36211	32708	14188.3	Y	6.79265	23156	1042	36713	32726	22840
1	8	B09	00:41:24	37.0088	35.9989	Y	111.993	15437	999	38125	32716	14500.8	Y	5.38198	19195	3050	34859	32724	-3050
1	8	B10	00:41:24	37.0088	35.9989	Y	115.818	15171	1008	35692	32740	14188.7	Y	6.79524	22957	972	35771	32726	22603.2
1	8	B11	00:41:24	37.0088	35.9989	Y	102.959	16273	999	37283	32758	15295.6	Y	6.68349	20033	997	34767	32779	19872.4
1	8	B12	00:41:24	37.0088	35.9989	Y	146.33	13087	1007	34958	32721	12109.3	Y	6.91492	23774	994	35606	32741	23277.9
1	8	C01	00:41:24	37.0088	35.9989	Y	147.685	13019	1000	36012	32748	12031	Y	7.0595	27995	1052	35977	32770	27667.5
1	8	C02	00:41:24	37.0088	35.9989	Y	100.697	16471	1004	37881	32711	15508.4	Y	6.71029	20624	1019	35389	32767	20478.1
1	8	C03	00:41:24	37.0088	35.9989	Y	112.314	15406	989	36795	32745	14474.1	Y	6.66635	19275	993	36517	32749	19601.8
1	8	C04	00:41:24	37.0088	35.9989	Y	135.859	13727	990	35791	32753	12750.6	Y	6.69874	20870	1019	36618	32760	20640.8
1	8	C05	00:41:24	37.0088	35.9989	Y	116.61	15099	1011	36358	32756	14125.7	Y	6.72582	21440	1012	35872	32742	21099.3
1	8	C06	00:41:24	37.0088	35.9989	Y	185.762	11149	1004	36107	32701	10181	Y	6.15891	11829	0	34972	32733	12906.8
1	8	C07	00:41:24	37.0088	35.9989	Y	107.352	15854	999	35671	32759	14898.6	Y	5.07656	36220	1264	34855	32727	-1264
1	8	C08	00:41:24	37.0088	35.9989	Y	107.866	15836	1007	35948	32708	14853.4	Y	6.73854	22368	1042	36076	32726	21993.7
1	8	C09	00:41:24	37.0088	35.9989	Y	113.756	15311	999	36253	32716	14355.3	Y	5.34159	18260	3050	34349	32724	-3050
1	8	C10	00:41:24	37.0088	35.9989	Y	121.862	14690	1008	36053	32740	13721.9	Y	6.71151	21687	972	35823	32726	21205.2
1	8	C11	00:41:24	37.0088	35.9989	Y	106.799	15928	999	37099	32758	14947.3	Y	6.66433	20126	997	35435	32779	19856.4
1	8	C12	00:41:24	37.0088	35.9989	Y	167.076	12019	1007	35572	32721	11012	Y	6.83941	22384	994	35588	32741	22081.9
1	8	D01	00:41:24	37.0088	35.9989	Y	150.826	12872	1000	36193	32748	11853.3	Y	7.00869	26876	1052	34952	32770	26624.6
1	8	D02	00:41:24	37.0088	35.9989	Y	105.209	16067	1004	35734	32711	15089.6	Y	6.67978	20887	1019	36153	32767	20410.8
1	8	D03	00:41:24	37.0088	35.9989	Y	107.915	15801	989	37005	32745	14849.1	Y	6.6846	20203	993	35367	32749	20082
1	8	D04	00:41:24	37.0088	35.9989	Y	108.23	15789	990	36245	32753	14821.6	Y	6.69581	21092	1019	35844	32760	20599.6
1	8	D05	00:41:24	37.0088	35.9989	Y	109.531	15689	1011	37299	32756	14709.1	Y	6.71864	21380	1012	36104	32742	20965.8
1	8	D06	00:41:24	37.0088	35.9989	Y	112.178	15453	1004	36521	32701	14485.4	Y	6.43592	15690	0	35408	32733	16728.2
1	8	D07	00:41:24	37.0088	35.9989	Y	124.297	14517	999	35132	32759	13542.5	Y	5.08286	30276	1264	34284	32727	-1264
1	8	D08	00:41:24	37.0088	35.9989	Y	112.882	15414	1007	35782	32708	14427.1	Y	6.74651	21903	1042	34935	32726	21485.7
1	8	D09	00:41:24	37.0088	35.9989	Y	111.588	15457	999	36141	32716	14534.7	Y	5.32533	17760	3050	34165	32724	-3050
1	8	D10	00:41:24	37.0088	35.9989	Y	110.935	15558	1008	35880	32740	14589.6	Y	6.72593	23155	972	36474	32726	22671.1
1	8	D11	00:41:24	37.0088	35.9989	Y	109.768	15663	999	35918	32758	14688.8	Y	6.68031	20547	997	35178	32779	20063.9
1	8	D12	00:41:24	37.0088	35.9989	Y	110.979	15553	1007	37787	32721	14585.9	Y	7.29346	29605	994	39499	32741	29456.5
1	8	E01	00:41:24	37.0088	35.9989	Y	150.767	12868	1000	38376	32748	11856.6	Y	7.03474	28083	1052	37385	32770	27743
1	8	E02	00:41:24	37.0088	35.9989	Y	107.964	15832	1004	35538	32711	14844.8	Y	6.70004	20839	1019	37102	32767	20358.4
1	8	E03	00:41:24	37.0088	35.9989	Y	109.749	15629	989	37084	32745	14690.4	Y	6.65588	20032	993	35333	32749	19705.7
1	8	E04	00:41:24	37.0088	35.9989	Y	110.748	15590	990	35653	32753	14605.4	Y	6.7113	21129	1019	36033	32760	20755.6
1	8	E05	00:41:24	37.0088	35.9989	Y	110.402	15611	1011	35901	32756	14634.7	Y	6.69972	21150	1012	35602	32742	20670.4
1	8	E06	00:41:24	37.0088	35.9989	Y	110.918	15526	1004	35850	32701	14591	Y	6.41499	15749	0	36648	32733	16348.4
1	8	E07	00:41:24	37.0088	35.9989	Y	102.355	16297	999	35784	32759	15351.9	Y	5.08539	28401	1264	34401	32727	-1264
1	8	E08	00:41:24	37.0088	35.9989	Y	109.12	15703	1007	35300	32708	14744.5	Y	6.78198	22528	1042	35085	32726	22068.5
1	8	E09	00:41:24	37.0088	35.9989	Y	121.974	14672	999	36332	32716	13713.6	Y	5.31956	18120	3050	36505	32724	-3050
1	8	E10	00:41:24	37.0088	35.9989	Y	111.767	15491	1008	35698	32740	14519.7	Y	6.73311	21985	972	34951	32726	21428
1	8	E11	00:41:24	37.0088	35.9989	Y	112.161	15438	999	35665	32758	14486.8	Y	6.6879	20530	997	35810	32779	20169.7
1	8	E12	00:41:24	37.0088	35.9989	Y	152.121	12779	1007	36724	32721	11781.6	Y	6.89651	23397	994	34389	32741	22786.3
1	8	F01	00:41:24	37.0088	35.9989	Y	148.843	12962	1000	37324	32748	11964.8	Y	7.00364	26707	1052	35147	32770	26239.3
1	8	F02	00:41:24	37.0088	35.9989	Y	112.679	15453	1004	35691	32711	14443.8	Y	6.65679	20395	1019	35460	32767	19724.4
1	8	F03	00:41:24	37.0088	35.9989	Y	116.662	15088	989	35414	32745	14121.6	Y	6.70094	20334	993	34453	32749	20116.7
1	8	F04	00:41:24	37.0088	35.9989	Y	109.256	15709	990	36182	32753	14732.7	Y	6.72418	21567	1019	35267	32760	21064.2
1	8	F05	00:41:24	37.0088	35.9989	Y	107.901	15820	1011	36968	32756	14850.3	Y	6.70229	21368	1012	35130	32742	20821.3
1	8	F06	00:41:24	37.0088	35.9989	Y	105.846	15991	1004	36937	32701	15032.3	Y	6.42729	15995	0	35893	32733	16511.3
1	8	F07	00:41:24	37.0088	35.9989	Y	111.405	15524	999	36483	32759	14550	Y	5.07824	30265	1264	35031	32727	-1264
1	8	F08	00:41:24	37.0088	35.9989	Y	109.516	15687	1007	35804	32708	14710.4	Y	6.75998	22601	1042	34971	32726	22062.4
1	8	F09	00:41:24	37.0088	35.9989	Y	115.558	15184	999	36445	32716	14209.4	Y	5.2951	17171	3050	34079	32724	-3050
1	8	F10	00:41:24	37.0088	35.9989	Y	111.184	15537	1008	35094	32740	14568.6	Y	6.73483	22138	972	35319	32726	21601.4
1	8	F11	00:41:24	37.0088	35.9989	Y	109.643	15664	999	37301	32758	14699.5	Y	6.68544	20762	997	35160	32779	20122.5
1	8	F12	00:41:24	37.0088	35.9989	Y	155.799	12573	1007	36529	32721	11582.5	Y	6.91235	23672	994	35190	32741	23026
1	8	G01	00:41:24	37.0088	35.9989	Y	149.284	12922	1000	35639	32748	11939.9	Y	6.99496	28153	1052	35413	32770	27580.3
1	8	G02	00:41:24	37.0088	35.9989	Y	110.848	15573	1004	36607	32711	14597	Y	6.69625	20989	1019	35044	32767	20504.6
1	8	G03	00:41:24	37.0088	35.9989	Y	108.161	15776	989	35849	32745	14827.7	Y	6.66732	20509	993	36358	32749	19953.6
1	8	G04	00:41:24	37.0088	35.9989	Y	137.275	13621	990	35109	32753	12659.9	Y	6.63653	20708	1019	35008	32760	20186.4
1	8	G05	00:41:24	37.0088	35.9989	Y	109.609	15680	1011	36973	32756	14702.5	Y	6.70479	21661	1012	35160	32742	21043.2
1	8	G06	00:41:24	37.0088	35.9989	Y	111.31	15524	1004	36374	32701	14558	Y	6.46632	16620	0	36094	32733	17079.9
1	8	G07	00:41:24	37.0088	35.9989	Y	109.083	15715	999	37720	32759	14747.7	Y	5.08703	25039	1264	34230	32727	-1264
1	8	G08	00:41:24	37.0088	35.9989	Y	137.399	13618	1007	35034	32708	12652	Y	6.75184	23070	1042	36045	32726	22452
1	8	G09	00:41:24	37.0088	35.9989	Y	150.185	12875	999	35662	32716	11889.1	Y	5.30401	17399	3050	35516	32724	-3050
1	8	G10	00:41:24	37.0088	35.9989	Y	114.856	15251	1008	35401	32740	14265.9	Y	6.76098	22681	972	35618	32726	22093.3
1	8	G11	00:41:24	37.0088	35.9989	Y	105.434	16062	999	35312	32758	15069.3	Y	6.76149	22797	997	35088	32779	22155.4
1	8	G12	00:41:24	37.0088	35.9989	Y	172.417	11753	1007	35084	32721	10760.9	Y	6.81875	22850	994	35291	32741	22169.6
1	8	H01	00:41:24	37.0088	35.9989	Y	163.875	12164	1000	35687	32748	11168.1	Y	6.98332	26307	1052	34687	32770	25913.7
1	8	H02	00:41:24	37.0088	35.9989	Y	106.033	16002	1004	35447	32711	15015.5	Y	6.73637	21643	1019	34984	32767	21180.5
1	8	H03	00:41:24	37.0088	35.9989	Y	119.287	14906	989	35652	32745	13917	Y	6.62155	19812	993	35416	32749	19294.4
1	8	H04	00:41:24	37.0088	35.9989	Y	108.194	15787	990	36166	32753	14824.8	Y	6.77853	22376	1019	34848	32760	21860.7
1	8	H05	00:41:24	37.0088	35.9989	Y	118.162	15003	1011	35266	32756	14004	Y	6.68908	21087	1012	35194	32742	20470.6
1	8	H06	00:41:24	37.0088	35.9989	Y	118.159	14986	1004	35404	32701	14004.2	Y	6.44418	16396	0	36437	32733	16772.3
1	8	H07	00:41:24	37.0088	35.9989	Y	139.254	13513	999	35297	32759	12535.3	Y	5.09016	21969	1264	34067	32727	-1264
1	8	H08	00:41:24	37.0088	35.9989	Y	133.682	13869	1007	35893	32708	12892.5	Y	6.75543	22907	1042	35438	32726	22295.8
1	8	H09	00:41:24	37.0088	35.9989	Y	173.774	11676	999	35372	32716	10699	Y	5.30095	17676	3050	35592	32724	-3050
1	8	H10	00:41:24	37.0088	35.9989	Y	124.31	14530	1008	36463	32740	13541.5	Y	6.78914	23534	972	35909	32726	22939.1
1	8	H11	00:41:24	37.0088	35.9989	Y	124.807	14490	999	34762	32758	13505.5	Y	6.63541	19947	997	36275	32779	19349.4
1	8	H12	00:41:24	37.0088	35.9989	Y	162.612	12232	1007	34776	32721	11231	Y	6.90987	23667	994	35493	32741	23146
1	9	A01	00:41:40	37.0088	35.9989	Y	169.09	11895	1000	36717	32748	10904	Y	7.0174	27066	1052	35268	32770	27075.8
1	9	A02	00:41:40	37.0088	35.9989	Y	106.832	15869	1004	39382	32711	14922.1	Y	5.1587	21103	1019	34912	32767	-1019
1	9	A03	00:41:40	37.0088	35.9989	Y	119.195	14868	989	37971	32745	13904.6	Y	6.70203	20229	993	35567	32749	20298.4
1	9	A04	00:41:40	37.0088	35.9989	Y	142.167	13256	990	36817	32753	12341	Y	6.59327	19382	1019	34985	32760	19225.4
1	9	A05	00:41:40	37.0088	35.9989	Y	120.068	14846	1011	37746	32756	13838	Y	6.6204	19694	1012	36220	32742	19372.8
1	9	A06	00:41:40	37.0088	35.9989	Y	122.408	14608	1004	35946	32701	13662.5	Y	6.34795	14213	0	36528	32733	15269.1
1	9	A07	00:41:40	37.0088	35.9989	Y	129.38	14130	999	36486	32759	13165.1	Y	5.21215	65535	1264	53635	32727	-1264
1	9	A08	00:41:40	37.0088	35.9989	Y	124.08	14511	1007	37167	32708	13539.8	Y	6.75007	22496	1042	35302	32726	22371
1	9	A09	00:41:40	37.0088	35.9989	Y	122.636	14584	999	36084	32716	13645.6	Y	-13.5581	19643	3050	33883	32724	-3050
1	9	A10	00:41:40	37.0088	35.9989	Y	111.849	15441	1008	36156	32740	14491.8	Y	6.77197	22165	972	35363	32726	22109.2
1	9	A11	00:41:40	37.0088	35.9989	Y	102.374	16322	999	37464	32758	15326.5	Y	6.97328	24109	997	34594	32779	23483.9
1	9	A12	00:41:40	37.0088	35.9989	Y	147.213	13036	1007	35404	32721	12043.6	Y	6.93478	24151	994	35649	32741	23588.9
1	9	B01	00:41:40	37.0088	35.9989	Y	147.802	13032	1000	35092	32748	12009.8	Y	6.98367	26414	1052	34877	32770	26390
1	9	B02	00:41:40	37.0088	35.9989	Y	112.123	15519	1004	35070	32711	14468.9	Y	6.74762	21268	1019	36091	32767	21036
1	9	B03	00:41:40	37.0088	35.9989	Y	106.614	15903	989	36231	32745	14941.4	Y	6.68146	19332	993	35816	32749	19769.8
1	9	B04	00:41:40	37.0088	35.9989	Y	110.104	15576	990	36604	32753	14638.6	Y	6.68132	20625	1019	35570	32760	20266.6
1	9	B05	00:41:40	37.0088	35.9989	Y	106.476	15926	1011	36468	32756	14953.6	Y	6.71449	20530	1012	34986	32742	20487.8
1	9	B06	00:41:40	37.0088	35.9989	Y	110.458	15553	1004	36356	32701	14608.6	Y	6.37246	14587	0	35245	32733	15881.9
1	9	B07	00:41:40	37.0088	35.9989	Y	98.88	16618	999	36490	32759	15659.1	Y	5.06812	42439	1264	34824	32727	-1264
1	9	B08	00:41:40	37.0088	35.9989	Y	114.411	15271	1007	36211	32708	14281.4	Y	6.75893	22657	1042	36709	32726	22348.8
1	9	B09	00:41:40	37.0088	35.9989	Y	110.699	15524	999	38125	32716	14588.1	Y	5.38198	19370	3050	34856	32724	-3050
1	9	B10	00:41:40	37.0088	35.9989	Y	114.354	15263	1008	35691	32740	14286	Y	6.76187	22467	972	35768	32726	22122.8
1	9	B11	00:41:40	37.0088	35.9989	Y	101.422	16393	999	37283	32758	15415.7	Y	6.66713	19808	997	34766	32779	19648.4
1	9	B12	00:41:40	37.0088	35.9989	Y	146.215	13079	1007	34958	32721	12101.2	Y	6.91351	23730	994	35603	32741	23258.4
1	9	C01	00:41:40	37.0088	35.9989	Y	147.677	13001	1000	36011	32748	12016.9	Y	7.04547	27772	1052	35975	32770	27456.5
1	9	C02	00:41:40	37.0088	35.9989	Y	99.2239	16588	1004	37881	32711	15625.7	Y	6.69271	20375	1019	35387	32767	20234.8
1	9	C03	00:41:40	37.0088	35.9989	Y	110.981	15496	989	36795	32745	14564.4	Y	6.65269	19080	993	36513	32749	19415.1
1	9	C04	00:41:40	37.0088	35.9989	Y	134.341	13809	990	35791	32753	12832.6	Y	6.6799	20599	1019	36615	32760	20376.2
1	9	C05	00:41:40	37.0088	35.9989	Y	115.337	15180	1011	36358	32756	14206.9	Y	6.71083	21208	1012	35868	32742	20888
1	9	C06	00:41:40	37.0088	35.9989	Y	184.037	11213	1004	36108	32701	10241.9	Y	6.1438	11621	0	34969	32733	12696.8
1	9	C07	00:41:40	37.0088	35.9989	Y	105.765	15972	999	35671	32759	15016.9	Y	5.07656	34658	1264	34853	32727	-1264
1	9	C08	00:41:40	37.0088	35.9989	Y	106.352	15947	1007	35948	32708	14964.6	Y	6.71527	22020	1042	36073	32726	21655.6
1	9	C09	00:41:40	37.0088	35.9989	Y	112.309	15409	999	36253	32716	14453.6	Y	5.34159	18522	3050	34346	32724	-3050
1	9	C10	00:41:40	37.0088	35.9989	Y	120.29	14789	1008	36053	32740	13821.2	Y	6.69035	21364	972	35819	32726	20903.1
1	9	C11	00:41:40	37.0088	35.9989	Y	105.32	16041	999	37100	32758	15056.8	Y	6.64922	19909	997	35433	32779	19647.1
1	9	C12	00:41:40	37.0088	35.9989	Y	167.077	12011	1007	35573	32721	10999.8	Y	6.84133	22386	994	35585	32741	22108.3
1	9	D01	00:41:40	37.0088	35.9989	Y	150.901	12850	1000	36192	32748	11835.1	Y	6.99746	26689	1052	34950	32770	26457.3
1	9	D02	00:41:40	37.0088	35.9989	Y	103.538	16196	1004	35734	32711	15218.8	Y	6.66236	20630	1019	36150	32767	20165.9
1	9	D03	00:41:40	37.0088	35.9989	Y	106.535	15900	989	37005	32745	14948.3	Y	6.67032	19991	993	35364	32749	19884.8
1	9	D04	00:41:40	37.0088	35.9989	Y	106.784	15889	990	36244	32753	14926.3	Y	6.67714	20816	1019	35841	32760	20337.5
1	9	D05	00:41:40	37.0088	35.9989	Y	108.027	15797	1011	37299	32756	14817.3	Y	6.70128	21111	1012	36099	32742	20721.6
1	9	D06	00:41:40	37.0088	35.9989	Y	110.634	15561	1004	36521	32701	14593.7	Y	6.41533	15399	0	35404	32733	16442.5
1	9	D07	00:41:40	37.0088	35.9989	Y	122.894	14601	999	35132	32759	13626.6	Y	5.08286	29207	1264	34281	32727	-1264
1	9	D08	00:41:40	37.0088	35.9989	Y	111.46	15506	1007	35781	32708	14524.2	Y	6.72827	21613	1042	34931	32726	21227.7
1	9	D09	00:41:40	37.0088	35.9989	Y	110.345	15540	999	36141	32716	14618.1	Y	5.32533	18060	3050	34163	32724	-3050
1	9	D10	00:41:40	37.0088	35.9989	Y	109.678	15643	1008	35880	32740	14674.9	Y	6.70806	22867	972	36470	32726	22401.9
1	9	D11	00:41:40	37.0088	35.9989	Y	108.145	15781	999	35918	32758	14807	Y	6.66504	20324	997	35176	32779	19852.7
1	9	D12	00:41:40	37.0088	35.9989	Y	110.892	15539	1007	37787	32721	14571.9	Y	7.29338	29582	994	39494	32741	29455.4
1	9	E01	00:41:40	37.0088	35.9989	Y	150.743	12853	1000	38375	32748	11843.9	Y	7.02972	27984	1052	37381	32770	27666.3
1	9	E02	00:41:40	37.0088	35.9989	Y	106.314	15955	1004	35538	32711	14967.9	Y	6.68538	20622	1019	37098	32767	20155.3
1	9	E03	00:41:40	37.0088	35.9989	Y	108.228	15738	989	37084	32745	14799.8	Y	6.64385	19848	993	35330	32749	19539.4
1	9	E04	00:41:40	37.0088	35.9989	Y	109.158	15704	990	35653	32753	14719.4	Y	6.69552	20889	1019	36029	32760	20534.6
1	9	E05	00:41:40	37.0088	35.9989	Y	108.873	15720	1011	35901	32756	14744	Y	6.68515	20921	1012	35598	32742	20465.7
1	9	E06	00:41:40	37.0088	35.9989	Y	109.507	15624	1004	35850	32701	14689.5	Y	6.39919	15519	0	36643	32733	16130.2
1	9	E07	00:41:40	37.0088	35.9989	Y	101.057	16395	999	35784	32759	15450.2	Y	5.08539	27678	1264	34399	32727	-1264
1	9	E08	00:41:40	37.0088	35.9989	Y	107.93	15784	1007	35300	32708	14825.7	Y	6.76835	22311	1042	35082	32726	21875.1
1	9	E09	00:41:40	37.0088	35.9989	Y	120.958	14729	999	36332	32716	13770.7	Y	5.31956	18441	3050	36502	32724	-3050
1	9	E10	00:41:40	37.0088	35.9989	Y	110.368	15582	1008	35697	32740	14616.2	Y	6.72005	21783	972	34949	32726	21242.2
1	9	E11	00:41:40	37.0088	35.9989	Y	110.7	15539	999	35665	32758	14588.1	Y	6.67445	20336	997	35808	32779	19983.5
1	9	E12	00:41:40	37.0088	35.9989	Y	151.883	12775	1007	36723	32721	11780.8	Y	6.89825	23392	994	34387	32741	22810.1
1	9	F01	00:41:40	37.0088	35.9989	Y	148.996	12939	1000	37324	32748	11941.8	Y	6.99791	26602	1052	35145	32770	26154.8
1	9	F02	00:41:40	37.0088	35.9989	Y	110.977	15574	1004	35691	32711	14564.8	Y	6.64205	20172	1019	35457	32767	19520.4
1	9	F03	00:41:40	37.0088	35.9989	Y	115.102	15192	989	35414	32745	14225.8	Y	6.68863	20148	993	34451	32749	19948.1
1	9	F04	00:41:40	37.0088	35.9989	Y	107.681	15819	990	36181	32753	14847.5	Y	6.70888	21331	1019	35264	32760	20848.7
1	9	F05	00:41:40	37.0088	35.9989	Y	106.374	15932	1011	36968	32756	14962.6	Y	6.68814	21137	1012	35126	32742	20621.5
1	9	F06	00:41:40	37.0088	35.9989	Y	104.371	16101	1004	36937	32701	15142.6	Y	6.40709	15705	0	35889	32733	16232.5
1	9	F07	00:41:40	37.0088	35.9989	Y	110.029	15623	999	36484	32759	14645	Y	5.07824	29697	1264	35028	32727	-1264
1	9	F08	00:41:40	37.0088	35.9989	Y	108.115	15786	1007	35804	32708	14809.6	Y	6.74419	22349	1042	34968	32726	21835.3
1	9	F09	00:41:40	37.0088	35.9989	Y	114.447	15253	999	36445	32716	14278.5	Y	5.2951	17509	3050	34077	32724	-3050
1	9	F10	00:41:40	37.0088	35.9989	Y	109.748	15637	1008	35094	32740	14668.9	Y	6.71973	21909	972	35317	32726	21385.2
1	9	F11	00:41:40	37.0088	35.9989	Y	108.154	15767	999	37300	32758	14806.2	Y	6.67089	20547	997	35158	32779	19921.4
1	9	F12	00:41:40	37.0088	35.9989	Y	155.81	12559	1007	36529	32721	11568.5	Y	6.91112	23636	994	35188	32741	23009
1	9	G01	00:41:40	37.0088	35.9989	Y	149.315	12906	1000	35639	32748	11923.9	Y	6.99117	28074	1052	35411	32770	27521.6
1	9	G02	00:41:40	37.0088	35.9989	Y	109.324	15681	1004	36607	32711	14705.2	Y	6.68181	20774	1019	35042	32767	20302.9
1	9	G03	00:41:40	37.0088	35.9989	Y	106.777	15875	989	35849	32745	14926.9	Y	6.65542	20319	993	36353	32749	19788.3
1	9	G04	00:41:40	37.0088	35.9989	Y	135.582	13713	990	35109	32753	12752.1	Y	6.62361	20500	1019	35005	32760	20001.5
1	9	G05	00:41:40	37.0088	35.9989	Y	108.203	15783	1011	36974	32756	14801.9	Y	6.69125	21445	1012	35157	32742	20850.4
1	9	G06	00:41:40	37.0088	35.9989	Y	109.911	15625	1004	36375	32701	14655	Y	6.44836	16359	0	36090	32733	16831.7
1	9	G07	00:41:40	37.0088	35.9989	Y	107.724	15814	999	37721	32759	14843.7	Y	5.08703	24652	1264	34229	32727	-1264
1	9	G08	00:41:40	37.0088	35.9989	Y	135.782	13705	1007	35034	32708	12739.2	Y	6.73836	22848	1042	36041	32726	22254
1	9	G09	00:41:40	37.0088	35.9989	Y	148.391	12962	999	35662	32716	11976.2	Y	5.30401	17751	3050	35512	32724	-3050
1	9	G10	00:41:40	37.0088	35.9989	Y	113.227	15357	1008	35400	32740	14377.9	Y	6.74793	22473	972	35615	32726	21905.5
1	9	G11	00:41:40	37.0088	35.9989	Y	103.98	16171	999	35312	32758	15178.3	Y	6.74907	22601	997	35086	32779	21976.3
1	9	G12	00:41:40	37.0088	35.9989	Y	172.448	11740	1007	35084	32721	10747.9	Y	6.82041	22846	994	35288	32741	22192.9
1	9	H01	00:41:40	37.0088	35.9989	Y	163.963	12143	1000	35686	32748	11151.3	Y	6.9801	26247	1052	34686	32770	25866.2
1	9	H02	00:41:40	37.0088	35.9989	Y	104.426	16124	1004	35447	32711	15137.7	Y	6.72179	21424	1019	34982	32767	20975.7
1	9	H03	00:41:40	37.0088	35.9989	Y	117.778	14998	989	35651	32745	14014.2	Y	6.60826	19610	993	35413	32749	19110.2
1	9	H04	00:41:40	37.0088	35.9989	Y	106.89	15879	990	36166	32753	14916.9	Y	6.76437	22149	1019	34845	32760	21661.2
1	9	H05	00:41:40	37.0088	35.9989	Y	116.631	15103	1011	35266	32756	14104	Y	6.67494	20867	1012	35191	32742	20272.5
1	9	H06	00:41:40	37.0088	35.9989	Y	116.704	15080	1004	35404	32701	14098.3	Y	6.42645	16139	0	36433	32733	16527.2
1	9	H07	00:41:40	37.0088	35.9989	Y	137.724	13593	999	35297	32759	12615.4	Y	5.09016	21671	1264	34066	32727	-1264
1	9	H08	00:41:40	37.0088	35.9989	Y	132.101	13957	1007	35893	32708	12980.7	Y	6.74079	22681	1042	35436	32726	22082.6
1	9	H09	00:41:40	37.0088	35.9989	Y	172.073	11742	999	35372	32716	10765.1	Y	5.30095	18041	3050	35589	32724	-3050
1	9	H10	00:41:40	37.0088	35.9989	Y	123.125	14598	1008	36463	32740	13609.6	Y	6.77705	23345	972	35907	32726	22762
1	9	H11	00:41:40	37.0088	35.9989	Y	123.504	14559	999	34761	32758	13581.8	Y	6.62366	19777	997	36273	32779	19187.5
1	9	H12	00:41:40	37.0088	35.9989	Y	162.539	12223	1007	34776	32721	11221.9	Y	6.90929	23642	994	35491	32741	23138
1	10	A01	00:41:57	37.0088	36.0026	Y	168.969	11888	1000	36716	32748	10900	Y	7.07362	27870	1052	35267	32770	27923
1	10	A02	00:41:57	37.0088	36.0026	Y	105.62	15958	1004	39382	32711	15011.4	Y	5.1587	21229	1019	34911	32767	-1019
1	10	A03	00:41:57	37.0088	36.0026	Y	117.896	14955	989	37972	32745	13988.9	Y	6.68931	20048	993	35565	32749	20122.9
1	10	A04	00:41:57	37.0088	36.0026	Y	140.737	13330	990	36817	32753	12415.4	Y	6.64207	20031	1019	34984	32760	19912.7
1	10	A05	00:41:57	37.0088	36.0026	Y	119.075	14906	1011	37746	32756	13898	Y	6.6332	19849	1012	36217	32742	19551
1	10	A06	00:41:57	37.0088	36.0026	Y	120.695	14720	1004	35946	32701	13775	Y	6.34098	14113	0	36525	32733	15173.7
1	10	A07	00:41:57	37.0088	36.0026	Y	128.086	14205	999	36486	32759	13240.3	Y	5.21215	65535	1264	53627	32727	-1264
1	10	A08	00:41:57	37.0088	36.0026	Y	122.546	14608	1007	37167	32708	13637	Y	6.80611	23267	1042	35300	32726	23192.2
1	10	A09	00:41:57	37.0088	36.0026	Y	121.34	14669	999	36085	32716	13726.6	Y	-13.5581	20438	3050	33882	32724	-3050
1	10	A10	00:41:57	37.0088	36.0026	Y	110.458	15540	1008	36156	32740	14591.1	Y	6.85397	23265	972	35360	32726	23282.2
1	10	A11	00:41:57	37.0088	36.0026	Y	101.144	16418	999	37464	32758	15422.5	Y	6.95741	23898	997	34594	32779	23269.7
1	10	A12	00:41:57	37.0088	36.0026	Y	147.303	13019	1007	35404	32721	12026.6	Y	6.9334	24124	994	35648	32741	23569.8
1	10	B01	00:41:57	37.0088	36.0026	Y	147.788	13021	1000	35092	32748	11998.8	Y	7.01085	26793	1052	34876	32770	26796.9
1	10	B02	00:41:57	37.0088	36.0026	Y	110.874	15613	1004	35071	32711	14556.1	Y	6.74179	21171	1019	36088	32767	20955.2
1	10	B03	00:41:57	37.0088	36.0026	Y	105.094	16020	989	36231	32745	15058.6	Y	6.66914	19163	993	35814	32749	19601.8
1	10	B04	00:41:57	37.0088	36.0026	Y	108.794	15666	990	36603	32753	14733	Y	6.68821	20696	1019	35567	32760	20362.7
1	10	B05	00:41:57	37.0088	36.0026	Y	105.135	16027	1011	36468	32756	15054.9	Y	6.71261	20487	1012	34984	32742	20461.9
1	10	B06	00:41:57	37.0088	36.0026	Y	109.027	15657	1004	36356	32701	14713	Y	6.36221	14439	0	35242	32733	15739.6
1	10	B07	00:41:57	37.0088	36.0026	Y	97.7106	16712	999	36490	32759	15753.3	Y	5.06812	45015	1264	34821	32727	-1264
1	10	B08	00:41:57	37.0088	36.0026	Y	113.163	15360	1007	36212	32708	14366.2	Y	6.77338	22838	1042	36705	32726	22559.4
1	10	B09	00:41:57	37.0088	36.0026	Y	109.442	15610	999	38124	32716	14677.4	Y	5.38198	20011	3050	34854	32724	-3050
1	10	B10	00:41:57	37.0088	36.0026	Y	113.165	15348	1008	35692	32740	14366	Y	6.77693	22663	972	35766	32726	22339.6
1	10	B11	00:41:57	37.0088	36.0026	Y	99.898	16518	999	37283	32758	15540.9	Y	6.65218	19592	997	34764	32779	19443.8
1	10	B12	00:41:57	37.0088	36.0026	Y	146.15	13065	1007	34957	32721	12093.1	Y	6.91429	23724	994	35601	32741	23269.2
1	10	C01	00:41:57	37.0088	36.0026	Y	147.593	12998	1000	36012	32748	12009.9	Y	7.06092	27981	1052	35973	32770	27689
1	10	C02	00:41:57	37.0088	36.0026	Y	97.6728	16719	1004	37881	32711	15757	Y	6.68226	20221	1019	35385	32767	20090.2
1	10	C03	00:41:57	37.0088	36.0026	Y	109.661	15590	989	36795	32745	14658.7	Y	6.63837	18882	993	36510	32749	19219.4
1	10	C04	00:41:57	37.0088	36.0026	Y	132.75	13900	990	35791	32753	12923.7	Y	6.67703	20539	1019	36611	32760	20336
1	10	C05	00:41:57	37.0088	36.0026	Y	114.109	15262	1011	36358	32756	14289.1	Y	6.70542	21114	1012	35865	32742	20811.9
1	10	C06	00:41:57	37.0088	36.0026	Y	182.123	11281	1004	36107	32701	10313.4	Y	6.13407	11487	0	34967	32733	12561.7
1	10	C07	00:41:57	37.0088	36.0026	Y	104.269	16088	999	35671	32759	15133.2	Y	5.07656	36271	1264	34850	32727	-1264
1	10	C08	00:41:57	37.0088	36.0026	Y	104.792	16068	1007	35948	32708	15085.8	Y	6.71643	22010	1042	36069	32726	21672.5
1	10	C09	00:41:57	37.0088	36.0026	Y	110.912	15508	999	36253	32716	14552.8	Y	5.34159	19105	3050	34345	32724	-3050
1	10	C10	00:41:57	37.0088	36.0026	Y	118.619	14896	1008	36052	32740	13933	Y	6.68934	21343	972	35818	32726	20888.7
1	10	C11	00:41:57	37.0088	36.0026	Y	103.701	16169	999	37100	32758	15184.9	Y	6.6337	19687	997	35431	32779	19432.3
1	10	C12	00:41:57	37.0088	36.0026	Y	167.033	11999	1007	35572	32721	10992	Y	6.84026	22356	994	35583	32741	22093.6
1	10	D01	00:41:57	37.0088	36.0026	Y	151.122	12830	1000	36193	32748	11811.4	Y	7.00885	26829	1052	34948	32770	26627
1	10	D02	00:41:57	37.0088	36.0026	Y	101.847	16328	1004	35733	32711	15356.4	Y	6.6501	20444	1019	36147	32767	19993.6
1	10	D03	00:41:57	37.0088	36.0026	Y	104.983	16020	989	37005	32745	15068.6	Y	6.65774	19802	993	35361	32749	19711.2
1	10	D04	00:41:57	37.0088	36.0026	Y	105.318	16001	990	36244	32753	15038.5	Y	6.67006	20699	1019	35838	32760	20238.2
1	10	D05	00:41:57	37.0088	36.0026	Y	106.553	15908	1011	37299	32756	14928.5	Y	6.69169	20955	1012	36095	32742	20586.7
1	10	D06	00:41:57	37.0088	36.0026	Y	109.132	15671	1004	36521	32701	14703.9	Y	6.40215	15205	0	35400	32733	16259.7
1	10	D07	00:41:57	37.0088	36.0026	Y	121.485	14690	999	35132	32759	13715.8	Y	5.08286	30255	1264	34279	32727	-1264
1	10	D08	00:41:57	37.0088	36.0026	Y	110.148	15604	1007	35782	32708	14617.3	Y	6.72445	21541	1042	34929	32726	21173.7
1	10	D09	00:41:57	37.0088	36.0026	Y	109.266	15614	999	36141	32716	14692.5	Y	5.32533	18602	3050	34161	32724	-3050
1	10	D10	00:41:57	37.0088	36.0026	Y	108.271	15746	1008	35880	32740	14778.1	Y	6.70128	22755	972	36468	32726	22299.9
1	10	D11	00:41:57	37.0088	36.0026	Y	106.477	15909	999	35918	32758	14935.2	Y	6.6495	20106	997	35175	32779	19637.7
1	10	D12	00:41:57	37.0088	36.0026	Y	110.59	15544	1007	37786	32721	14580	Y	7.29569	29592	994	39489	32741	29488.2
1	10	E01	00:41:57	37.0088	36.0026	Y	150.811	12840	1000	38376	32748	11828.6	Y	7.03727	28078	1052	37378	32770	27781.6
1	10	E02	00:41:57	37.0088	36.0026	Y	104.667	16084	1004	35538	32711	15097.1	Y	6.67271	20437	1019	37095	32767	19979.9
1	10	E03	00:41:57	37.0088	36.0026	Y	106.67	15856	989	37084	32745	14918.2	Y	6.6312	19656	993	35327	32749	19364.5
1	10	E04	00:41:57	37.0088	36.0026	Y	107.681	15814	990	35653	32753	14829.5	Y	6.68626	20738	1019	36025	32760	20405
1	10	E05	00:41:57	37.0088	36.0026	Y	107.374	15832	1011	35901	32756	14856.2	Y	6.67512	20762	1012	35595	32742	20324.9
1	10	E06	00:41:57	37.0088	36.0026	Y	108.124	15725	1004	35850	32701	14790.9	Y	6.38561	15327	0	36640	32733	15942.9
1	10	E07	00:41:57	37.0088	36.0026	Y	99.7814	16502	999	35785	32759	15552.1	Y	5.08539	28441	1264	34397	32727	-1264
1	10	E08	00:41:57	37.0088	36.0026	Y	106.74	15870	1007	35300	32708	14912	Y	6.76379	22229	1042	35080	32726	21810.2
1	10	E09	00:41:57	37.0088	36.0026	Y	119.955	14789	999	36332	32716	13830.9	Y	5.31956	18955	3050	36499	32724	-3050
1	10	E10	00:41:57	37.0088	36.0026	Y	109.045	15677	1008	35697	32740	14711.4	Y	6.71385	21677	972	34947	32726	21154
1	10	E11	00:41:57	37.0088	36.0026	Y	109.266	15643	999	35665	32758	14692.4	Y	6.66043	20128	997	35805	32779	19789.5
1	10	E12	00:41:57	37.0088	36.0026	Y	151.968	12759	1007	36723	32721	11764.8	Y	6.89834	23379	994	34386	32741	22811.4
1	10	F01	00:41:57	37.0088	36.0026	Y	149.038	12925	1000	37324	32748	11927.8	Y	7.00412	26669	1052	35143	32770	26246.4
1	10	F02	00:41:57	37.0088	36.0026	Y	109.31	15698	1004	35691	32711	14688.7	Y	6.62974	19990	1019	35455	32767	19350.3
1	10	F03	00:41:57	37.0088	36.0026	Y	113.607	15296	989	35414	32745	14329.9	Y	6.67705	19972	993	34449	32749	19789.6
1	10	F04	00:41:57	37.0088	36.0026	Y	106.345	15923	990	36182	32753	14946.9	Y	6.69853	21172	1019	35262	32760	20703
1	10	F05	00:41:57	37.0088	36.0026	Y	104.857	16049	1011	36968	32756	15079.9	Y	6.67775	20976	1012	35124	32742	20474.8
1	10	F06	00:41:57	37.0088	36.0026	Y	103.037	16204	1004	36937	32701	15245.9	Y	6.39365	15506	0	35885	32733	16047.1
1	10	F07	00:41:57	37.0088	36.0026	Y	108.628	15721	999	36483	32759	14747.3	Y	5.07824	30203	1264	35025	32727	-1264
1	10	F08	00:41:57	37.0088	36.0026	Y	106.731	15889	1007	35804	32708	14912.8	Y	6.73656	22222	1042	34966	32726	21725.6
1	10	F09	00:41:57	37.0088	36.0026	Y	113.279	15331	999	36445	32716	14356.7	Y	5.2951	18021	3050	34075	32724	-3050
1	10	F10	00:41:57	37.0088	36.0026	Y	108.387	15736	1008	35094	32740	14768.1	Y	6.71134	21766	972	35314	32726	21265
1	10	F11	00:41:57	37.0088	36.0026	Y	106.774	15873	999	37301	32758	14908.9	Y	6.65817	20357	997	35156	32779	19745.4
1	10	F12	00:41:57	37.0088	36.0026	Y	155.811	12548	1007	36529	32721	11557.5	Y	6.91117	23627	994	35187	32741	23009.7
1	10	G01	00:41:57	37.0088	36.0026	Y	149.428	12888	1000	35639	32748	11905.8	Y	6.99506	28112	1052	35409	32770	27582
1	10	G02	00:41:57	37.0088	36.0026	Y	107.831	15792	1004	36607	32711	14816.4	Y	6.66875	20569	1019	35039	32767	20120.4
1	10	G03	00:41:57	37.0088	36.0026	Y	105.263	15986	989	35848	32745	15043.4	Y	6.64111	20108	993	36350	32749	19589.6
1	10	G04	00:41:57	37.0088	36.0026	Y	133.987	13803	990	35109	32753	12842.3	Y	6.61237	20316	1019	35002	32760	19840.7
1	10	G05	00:41:57	37.0088	36.0026	Y	106.729	15890	1011	36973	32756	14912.9	Y	6.67839	21239	1012	35154	32742	20667.3
1	10	G06	00:41:57	37.0088	36.0026	Y	108.475	15726	1004	36374	32701	14760.5	Y	6.43386	16145	0	36086	32733	16631.3
1	10	G07	00:41:57	37.0088	36.0026	Y	106.504	15903	999	37721	32759	14932.8	Y	5.08703	25047	1264	34226	32727	-1264
1	10	G08	00:41:57	37.0088	36.0026	Y	134.152	13797	1007	35034	32708	12831.5	Y	6.72757	22672	1042	36038	32726	22095.5
1	10	G09	00:41:57	37.0088	36.0026	Y	146.751	13044	999	35662	32716	12058.3	Y	5.30401	18244	3050	35509	32724	-3050
1	10	G10	00:41:57	37.0088	36.0026	Y	111.783	15459	1008	35400	32740	14480.1	Y	6.73678	22300	972	35613	32726	21745.1
1	10	G11	00:41:57	37.0088	36.0026	Y	102.534	16285	999	35312	32758	15292.4	Y	6.73465	22377	997	35084	32779	21768.3
1	10	G12	00:41:57	37.0088	36.0026	Y	172.308	11732	1007	35083	32721	10744.9	Y	6.81917	22820	994	35287	32741	22175.6
1	10	H01	00:41:57	37.0088	36.0026	Y	164.143	12124	1000	35686	32748	11132.3	Y	6.9841	26277	1052	34684	32770	25925.2
1	10	H02	00:41:57	37.0088	36.0026	Y	102.767	16257	1004	35447	32711	15270.8	Y	6.70909	21231	1019	34980	32767	20797.2
1	10	H03	00:41:57	37.0088	36.0026	Y	116.362	15098	989	35652	32745	14109	Y	6.59561	19417	993	35410	32749	18934.8
1	10	H04	00:41:57	37.0088	36.0026	Y	105.669	15969	990	36166	32753	15007.1	Y	6.75254	21965	1019	34843	32760	21494.3
1	10	H05	00:41:57	37.0088	36.0026	Y	115.241	15197	1011	35266	32756	14198.1	Y	6.66377	20688	1012	35188	32742	20115.8
1	10	H06	00:41:57	37.0088	36.0026	Y	115.462	15162	1004	35404	32701	14180.4	Y	6.41476	15964	0	36429	32733	16365.7
1	10	H07	00:41:57	37.0088	36.0026	Y	136.256	13673	999	35297	32759	12695.5	Y	5.09016	21999	1264	34064	32727	-1264
1	10	H08	00:41:57	37.0088	36.0026	Y	130.628	14042	1007	35893	32708	13065.9	Y	6.73085	22514	1042	35433	32726	21937.7
1	10	H09	00:41:57	37.0088	36.0026	Y	170.373	11811	999	35372	32716	10834.2	Y	5.30095	18509	3050	35586	32724	-3050
1	10	H10	00:41:57	37.0088	36.0026	Y	121.848	14677	1008	36463	32740	13688.7	Y	6.76809	23194	972	35904	32726	22630.7
1	10	H11	00:41:57	37.0088	36.0026	Y	122.349	14636	999	34762	32758	13651.6	Y	6.61246	19609	997	36270	32779	19033.3
1	10	H12	00:41:57	37.0088	36.0026	Y	162.634	12208	1007	34776	32721	11206.9	Y	6.90924	23624	994	35489	32741	23137.2
1	11	A01	00:42:13	37.0088	36.0026	Y	169.071	11874	1000	36716	32748	10886	Y	7.02117	27088	1052	35265	32770	27132.5
1	11	A02	00:42:13	37.0088	36.0026	Y	104.597	16032	1004	39382	32711	15085.7	Y	5.1587	20760	1019	34909	32767	-1019
1	11	A03	00:42:13	37.0088	36.0026	Y	116.674	15035	989	37972	32745	14069	Y	6.67572	19856	993	35563	32749	19935.5
1	11	A04	00:42:13	37.0088	36.0026	Y	139.46	13396	990	36817	32753	12481.8	Y	6.57375	19093	1019	34982	32760	18950.5
1	11	A05	00:42:13	37.0088	36.0026	Y	117.944	14981	1011	37747	32756	13970	Y	6.6009	19398	1012	36214	32742	19101.1
1	11	A06	00:42:13	37.0088	36.0026	Y	119.193	14814	1004	35945	32701	13873.9	Y	6.31412	13764	0	36523	32733	14806.3
1	11	A07	00:42:13	37.0088	36.0026	Y	126.943	14271	999	36486	32759	13306.5	Y	5.21215	65535	1264	53617	32727	-1264
1	11	A08	00:42:13	37.0088	36.0026	Y	121.095	14701	1007	37167	32708	13730.3	Y	6.73165	22202	1042	35298	32726	22100.9
1	11	A09	00:42:13	37.0088	36.0026	Y	120.084	14744	999	36084	32716	13806.3	Y	-13.5581	20385	3050	33882	32724	-3050
1	11	A10	00:42:13	37.0088	36.0026	Y	109.221	15628	1008	36156	32740	14679.5	Y	6.7533	21867	972	35358	32726	21842.1
1	11	A11	00:42:13	37.0088	36.0026	Y	99.9881	16509	999	37464	32758	15513.5	Y	6.94417	23709	997	34593	32779	23091
1	11	A12	00:42:13	37.0088	36.0026	Y	147.368	13004	1007	35404	32721	12011.5	Y	6.9318	24094	994	35647	32741	23547.7
1	11	B01	00:42:13	37.0088	36.0026	Y	148.039	13001	1000	35093	32748	11973.3	Y	6.98767	26434	1052	34874	32770	26449.9
1	11	B02	00:42:13	37.0088	36.0026	Y	109.71	15695	1004	35071	32711	14637.8	Y	6.72037	20866	1019	36085	32767	20658.2
1	11	B03	00:42:13	37.0088	36.0026	Y	103.879	16112	989	36231	32745	15150.7	Y	6.65704	18997	993	35812	32749	19436.7
1	11	B04	00:42:13	37.0088	36.0026	Y	107.671	15750	990	36604	32753	14813.2	Y	6.65797	20273	1019	35565	32760	19940.6
1	11	B05	00:42:13	37.0088	36.0026	Y	103.831	16127	1011	36468	32756	15155.1	Y	6.69128	20188	1012	34982	32742	20167.4
1	11	B06	00:42:13	37.0088	36.0026	Y	107.796	15746	1004	36356	32701	14802.3	Y	6.34341	14188	0	35240	32733	15478.3
1	11	B07	00:42:13	37.0088	36.0026	Y	96.5627	16806	999	36490	32759	15847.5	Y	5.06812	43193	1264	34819	32727	-1264
1	11	B08	00:42:13	37.0088	36.0026	Y	111.898	15448	1007	36212	32708	14454.2	Y	6.73671	22310	1042	36703	32726	22025.3
1	11	B09	00:42:13	37.0088	36.0026	Y	108.311	15690	999	38124	32716	14757.7	Y	5.38198	20096	3050	34852	32724	-3050
1	11	B10	00:42:13	37.0088	36.0026	Y	111.981	15424	1008	35691	32740	14447.4	Y	6.74018	22134	972	35764	32726	21810.4
1	11	B11	00:42:13	37.0088	36.0026	Y	98.5736	16623	999	37282	32758	15649.7	Y	6.63738	19388	997	34763	32779	19241.2
1	11	B12	00:42:13	37.0088	36.0026	Y	146.179	13052	1007	34957	32721	12080	Y	6.91345	23696	994	35599	32741	23257.5
1	11	C01	00:42:13	37.0088	36.0026	Y	147.571	12988	1000	36012	32748	11999.9	Y	7.04656	27762	1052	35972	32770	27473
1	11	C02	00:42:13	37.0088	36.0026	Y	96.3343	16832	1004	37881	32711	15870.3	Y	6.66483	19967	1019	35382	32767	19849
1	11	C03	00:42:13	37.0088	36.0026	Y	108.353	15685	989	36795	32745	14754.1	Y	6.62512	18693	993	36506	32749	19038.4
1	11	C04	00:42:13	37.0088	36.0026	Y	131.427	13975	990	35791	32753	12998.8	Y	6.65554	20233	1019	36608	32760	20034.3
1	11	C05	00:42:13	37.0088	36.0026	Y	112.99	15337	1011	36358	32756	14364.3	Y	6.68904	20864	1012	35861	32742	20581.1
1	11	C06	00:42:13	37.0088	36.0026	Y	180.603	11337	1004	36107	32701	10369.6	Y	6.11826	11271	0	34964	32733	12342
1	11	C07	00:42:13	37.0088	36.0026	Y	102.812	16203	999	35671	32759	15248.5	Y	5.07656	35162	1264	34848	32727	-1264
1	11	C08	00:42:13	37.0088	36.0026	Y	103.417	16175	1007	35948	32708	15193	Y	6.69039	21624	1042	36066	32726	21294.2
1	11	C09	00:42:13	37.0088	36.0026	Y	109.636	15599	999	36253	32716	14644.1	Y	5.34159	19274	3050	34344	32724	-3050
1	11	C10	00:42:13	37.0088	36.0026	Y	117.168	14993	1008	36052	32740	14030.3	Y	6.66534	20988	972	35815	32726	20546
1	11	C11	00:42:13	37.0088	36.0026	Y	102.31	16279	999	37100	32758	15295	Y	6.61907	19477	997	35429	32779	19229.7
1	11	C12	00:42:13	37.0088	36.0026	Y	167.024	11990	1007	35572	32721	10983	Y	6.84017	22339	994	35581	32741	22092.3
1	11	D01	00:42:13	37.0088	36.0026	Y	151.178	12816	1000	36193	32748	11797.4	Y	7.00002	26677	1052	34946	32770	26495.4
1	11	D02	00:42:13	37.0088	36.0026	Y	100.443	16447	1004	35734	32711	15470.2	Y	6.63519	20216	1019	36143	32767	19783.8
1	11	D03	00:42:13	37.0088	36.0026	Y	103.595	16124	989	37004	32745	15176.6	Y	6.64583	19622	993	35358	32749	19546.5
1	11	D04	00:42:13	37.0088	36.0026	Y	104.199	16084	990	36244	32753	15121.6	Y	6.65243	20438	1019	35835	32760	19990.6
1	11	D05	00:42:13	37.0088	36.0026	Y	105.208	16010	1011	37299	32756	15030.7	Y	6.67586	20708	1012	36090	32742	20364
1	11	D06	00:42:13	37.0088	36.0026	Y	107.717	15776	1004	36521	32701	14809.2	Y	6.38541	14971	0	35397	32733	16027.5
1	11	D07	00:42:13	37.0088	36.0026	Y	120.218	14764	999	35131	32759	13796.1	Y	5.08286	29532	1264	34277	32727	-1264
1	11	D08	00:42:13	37.0088	36.0026	Y	108.895	15694	1007	35782	32708	14707.4	Y	6.70571	21255	1042	34926	32726	20908.6
1	11	D09	00:42:13	37.0088	36.0026	Y	108.152	15688	999	36140	32716	14771.5	Y	5.32533	18814	3050	34159	32724	-3050
1	11	D10	00:42:13	37.0088	36.0026	Y	107.051	15830	1008	35879	32740	14867.4	Y	6.68384	22468	972	36463	32726	22037.1
1	11	D11	00:42:13	37.0088	36.0026	Y	104.989	16024	999	35918	32758	15050.4	Y	6.63598	19907	997	35173	32779	19450.5
1	11	D12	00:42:13	37.0088	36.0026	Y	110.441	15540	1007	37786	32721	14576	Y	7.29875	29608	994	39483	32741	29531.8
1	11	E01	00:42:13	37.0088	36.0026	Y	150.723	12834	1000	38376	32748	11822.6	Y	7.03137	27966	1052	37374	32770	27691.5
1	11	E02	00:42:13	37.0088	36.0026	Y	103.196	16200	1004	35538	32711	15213.2	Y	6.65711	20208	1019	37091	32767	19763.8
1	11	E03	00:42:13	37.0088	36.0026	Y	105.326	15954	989	37083	32745	15020.2	Y	6.61839	19470	993	35325	32749	19187.5
1	11	E04	00:42:13	37.0088	36.0026	Y	106.323	15916	990	35653	32753	14931.5	Y	6.6695	20492	1019	36022	32760	20170.3
1	11	E05	00:42:13	37.0088	36.0026	Y	106.143	15923	1011	35901	32756	14947.4	Y	6.65988	20532	1012	35592	32742	20110.7
1	11	E06	00:42:13	37.0088	36.0026	Y	106.881	15816	1004	35850	32701	14882.3	Y	6.36898	15087	0	36635	32733	15713.4
1	11	E07	00:42:13	37.0088	36.0026	Y	98.6756	16584	999	35784	32759	15639.8	Y	5.08539	27973	1264	34395	32727	-1264
1	11	E08	00:42:13	37.0088	36.0026	Y	105.706	15944	1007	35300	32708	14986.2	Y	6.74902	21997	1042	35077	32726	21600.6
1	11	E09	00:42:13	37.0088	36.0026	Y	119.022	14845	999	36332	32716	13887.1	Y	5.31956	19205	3050	36496	32724	-3050
1	11	E10	00:42:13	37.0088	36.0026	Y	107.792	15768	1008	35697	32740	14802.7	Y	6.69895	21450	972	34945	32726	20942
1	11	E11	00:42:13	37.0088	36.0026	Y	107.941	15740	999	35665	32758	14789.7	Y	6.64656	19929	997	35803	32779	19597.6
1	11	E12	00:42:13	37.0088	36.0026	Y	151.808	12757	1007	36723	32721	11762.8	Y	6.89791	23359	994	34385	32741	22805.5
1	11	F01	00:42:13	37.0088	36.0026	Y	148.983	12917	1000	37324	32748	11919.8	Y	7.00012	26589	1052	35141	32770	26187.4
1	11	F02	00:42:13	37.0088	36.0026	Y	107.838	15808	1004	35691	32711	14798.7	Y	6.61454	19769	1019	35453	32767	19140.1
1	11	F03	00:42:13	37.0088	36.0026	Y	112.156	15393	989	35413	32745	14432.8	Y	6.66552	19797	993	34447	32749	19631.8
1	11	F04	00:42:13	37.0088	36.0026	Y	104.993	16026	990	36182	32753	15050	Y	6.68273	20930	1019	35259	32760	20480.5
1	11	F05	00:42:13	37.0088	36.0026	Y	103.524	16152	1011	36968	32756	15183.2	Y	6.66355	20754	1012	35121	32742	20274.2
1	11	F06	00:42:13	37.0088	36.0026	Y	101.781	16302	1004	36937	32701	15344.2	Y	6.37681	15262	0	35881	32733	15814.7
1	11	F07	00:42:13	37.0088	36.0026	Y	107.312	15818	999	36483	32759	14844.5	Y	5.07824	29790	1264	35022	32727	-1264
1	11	F08	00:42:13	37.0088	36.0026	Y	105.406	15989	1007	35804	32708	15013	Y	6.72107	21975	1042	34963	32726	21502.8
1	11	F09	00:42:13	37.0088	36.0026	Y	112.157	15407	999	36445	32716	14432.8	Y	5.2951	18288	3050	34073	32724	-3050
1	11	F10	00:42:13	37.0088	36.0026	Y	107.143	15827	1008	35094	32740	14859.3	Y	6.69569	21530	972	35312	32726	21040.9
1	11	F11	00:42:13	37.0088	36.0026	Y	105.561	15963	999	37301	32758	14999.1	Y	6.64453	20155	997	35154	32779	19556.9
1	11	F12	00:42:13	37.0088	36.0026	Y	155.898	12533	1007	36529	32721	11542.5	Y	6.91094	23595	994	35184	32741	23006.6
1	11	G01	00:42:13	37.0088	36.0026	Y	149.428	12877	1000	35639	32748	11894.8	Y	6.99265	28054	1052	35407	32770	27544.6
1	11	G02	00:42:13	37.0088	36.0026	Y	106.469	15894	1004	36607	32711	14918.6	Y	6.65375	20356	1019	35038	32767	19910.7
1	11	G03	00:42:13	37.0088	36.0026	Y	104.001	16082	989	35848	32745	15139.6	Y	6.62821	19911	993	36346	32749	19410.7
1	11	G04	00:42:13	37.0088	36.0026	Y	132.469	13884	990	35108	32753	12929.4	Y	6.59874	20108	1019	35000	32760	19645.6
1	11	G05	00:42:13	37.0088	36.0026	Y	105.528	15979	1011	36973	32756	15002.1	Y	6.66437	21026	1012	35152	32742	20467.7
1	11	G06	00:42:13	37.0088	36.0026	Y	107.16	15823	1004	36374	32701	14857.8	Y	6.41621	15894	0	36083	32733	16387.4
1	11	G07	00:42:13	37.0088	36.0026	Y	105.328	15990	999	37721	32759	15020	Y	5.08703	24812	1264	34225	32727	-1264
1	11	G08	00:42:13	37.0088	36.0026	Y	132.719	13878	1007	35034	32708	12912.8	Y	6.713	22442	1042	36035	32726	21881.5
1	11	G09	00:42:13	37.0088	36.0026	Y	145.124	13127	999	35662	32716	12141.4	Y	5.30401	18528	3050	35506	32724	-3050
1	11	G10	00:42:13	37.0088	36.0026	Y	110.545	15546	1008	35400	32740	14567.2	Y	6.72354	22090	972	35610	32726	21554.6
1	11	G11	00:42:13	37.0088	36.0026	Y	101.267	16385	999	35312	32758	15392.4	Y	6.72155	22172	997	35082	32779	21579.4
1	11	G12	00:42:13	37.0088	36.0026	Y	172.199	11728	1007	35083	32721	10740.9	Y	6.81997	22813	994	35285	32741	22186.7
1	11	H01	00:42:13	37.0088	36.0026	Y	164.316	12110	1000	35687	32748	11114.1	Y	6.98199	26233	1052	34683	32770	25894.1
1	11	H02	00:42:13	37.0088	36.0026	Y	101.25	16380	1004	35447	32711	15394	Y	6.69468	21015	1019	34978	32767	20594.8
1	11	H03	00:42:13	37.0088	36.0026	Y	114.968	15188	989	35651	32745	14204.2	Y	6.5833	19229	993	35407	32749	18764.1
1	11	H04	00:42:13	37.0088	36.0026	Y	104.48	16058	990	36166	32753	15096.2	Y	6.73792	21743	1019	34841	32760	21288.2
1	11	H05	00:42:13	37.0088	36.0026	Y	113.863	15292	1011	35266	32756	14293.2	Y	6.64915	20479	1012	35187	32742	19910.9
1	11	H06	00:42:13	37.0088	36.0026	Y	114.341	15236	1004	35404	32701	14254.5	Y	6.39993	15747	0	36425	32733	16160.7
1	11	H07	00:42:13	37.0088	36.0026	Y	135.031	13739	999	35297	32759	12761.7	Y	5.09016	21833	1264	34062	32727	-1264
1	11	H08	00:42:13	37.0088	36.0026	Y	129.336	14112	1007	35892	32708	13140.5	Y	6.71688	22290	1042	35430	32726	21734.4
1	11	H09	00:42:13	37.0088	36.0026	Y	168.892	11871	999	35372	32716	10894.3	Y	5.30095	18808	3050	35584	32724	-3050
1	11	H10	00:42:13	37.0088	36.0026	Y	120.901	14733	1008	36463	32740	13744.8	Y	6.75571	22994	972	35901	32726	22449.3
1	11	H11	00:42:13	37.0088	36.0026	Y	121.25	14703	999	34762	32758	13718.7	Y	6.60164	19452	997	36268	32779	18884.3
1	11	H12	00:42:13	37.0088	36.0026	Y	162.518	12204	1007	34776	32721	11202.9	Y	6.90839	23604	994	35488	32741	23125.6
2	12	A01	00:43:54	37.0114	35.9964	Y	170.576	12074	999	36715	32748	11090.2	Y	6.98924	26830	1377	35255	32770	26651.4
2	12	A02	00:43:54	37.0114	35.9964	Y	124.533	14854	1005	39380	32711	13906.9	Y	5.15779	21622	1031	34914	32767	-1031
2	12	A03	00:43:54	37.0114	35.9964	Y	137.344	13957	992	37971	32745	12989	Y	6.73695	20649	992	35562	32749	20780.1
2	12	A04	00:43:54	37.0114	35.9964	Y	162.776	12404	993	36815	32752	11484.3	Y	6.65426	20303	1084	34989	32760	20084.3
2	12	A05	00:43:54	37.0114	35.9964	Y	136.117	14079	1013	37746	32757	13071.6	Y	6.64247	20046	1063	36221	32742	19680.2
2	12	A06	00:43:54	37.0114	35.9964	Y	144.972	13445	1001	35945	32700	12497.9	Y	6.37703	14587	0	36529	32733	15666.8
2	12	A07	00:43:54	37.0114	35.9964	Y	145.373	13436	999	36486	32760	12473.1	Y	4.64778	65535	3380	53645	32728	-3380
2	12	A08	00:43:54	37.0114	35.9964	Y	144.804	13482	1010	37166	32708	12508.3	Y	6.78171	23012	1190	35294	32726	22834.6
2	12	A09	00:43:54	37.0114	35.9964	Y	142.918	13571	1001	36084	32716	12626.4	Y	-88.8058	15509	8730	33881	32724	-8730
2	12	A10	00:43:54	37.0114	35.9964	Y	131.851	14323	1006	36156	32739	13367.3	Y	6.85713	23417	1076	35361	32726	23327.4
2	12	A11	00:43:54	37.0114	35.9964	Y	121.997	15101	1000	37464	32758	14104.2	Y	7.01501	24717	996	34598	32779	24047.1
2	12	A12	00:43:54	37.0114	35.9964	Y	149.766	13200	1007	35404	32721	12207.8	Y	6.93782	24184	994	35649	32742	23630.9
2	12	B01	00:43:54	37.0114	35.9964	Y	149.731	13237	999	35093	32748	12209.8	Y	6.90503	25472	1377	34867	32770	25212.5
2	12	B02	00:43:54	37.0114	35.9964	Y	126.648	14808	1005	35072	32711	13746.6	Y	6.75951	21445	1031	36092	32767	21200.9
2	12	B03	00:43:54	37.0114	35.9964	Y	127.481	14647	992	36230	32745	13684.4	Y	6.6724	19216	992	35816	32749	19646.2
2	12	B04	00:43:54	37.0114	35.9964	Y	126.023	14733	993	36602	32752	13793.6	Y	6.68915	20816	1084	35573	32760	20375.8
2	12	B05	00:43:54	37.0114	35.9964	Y	125.134	14830	1013	36467	32757	13861	Y	6.70059	20441	1063	34991	32742	20296
2	12	B06	00:43:54	37.0114	35.9964	Y	128.574	14545	1001	36354	32700	13603.7	Y	6.37059	14569	0	35246	32733	15856
2	12	B07	00:43:54	37.0114	35.9964	Y	118.238	15365	999	36490	32760	14407.2	Y	5.31271	40003	3380	34822	32728	-3380
2	12	B08	00:43:54	37.0114	35.9964	Y	127.505	14680	1010	36212	32708	13682.6	Y	6.75309	22661	1190	36699	32726	22263.8
2	12	B09	00:43:54	37.0114	35.9964	Y	126.881	14665	1001	38123	32716	13729.1	Y	6.47145	15156	8730	34851	32724	-8730
2	12	B10	00:43:54	37.0114	35.9964	Y	132.092	14332	1006	35691	32739	13350.3	Y	6.77087	22724	1076	35772	32726	22252.3
2	12	B11	00:43:54	37.0114	35.9964	Y	124.937	14853	1000	37282	32758	13876	Y	6.68302	20046	996	34769	32779	19865.9
2	12	B12	00:43:54	37.0114	35.9964	Y	147.706	13308	1007	34958	32721	12330.7	Y	6.92591	23881	994	35602	32742	23429.8
2	12	C01	00:43:54	37.0114	35.9964	Y	150.217	13164	999	36011	32748	12181.1	Y	6.98134	27174	1377	35978	32770	26491.6
2	12	C02	00:43:54	37.0114	35.9964	Y	120.765	15169	1005	37881	32711	14202.1	Y	6.69623	20519	1031	35398	32767	20283.5
2	12	C03	00:43:54	37.0114	35.9964	Y	127.093	14651	992	36795	32745	13713.3	Y	6.66606	19347	992	36532	32749	19597.7
2	12	C04	00:43:54	37.0114	35.9964	Y	156.208	12823	993	35791	32752	11838.4	Y	6.68302	20822	1084	36637	32760	20420.1
2	12	C05	00:43:54	37.0114	35.9964	Y	132.882	14268	1013	36358	32757	13294.6	Y	6.69572	21186	1063	35888	32742	20675.2
2	12	C06	00:43:54	37.0114	35.9964	Y	207.296	10515	1001	36106	32700	9547.96	Y	6.14596	11711	0	34981	32733	12726.9
2	12	C07	00:43:54	37.0114	35.9964	Y	127.106	14671	999	35672	32760	13712.3	Y	5.27377	31395	3380	34860	32728	-3380
2	12	C08	00:43:54	37.0114	35.9964	Y	127.289	14686	1010	35948	32708	13698.7	Y	6.69961	21969	1190	36077	32726	21428
2	12	C09	00:43:54	37.0114	35.9964	Y	128.716	14549	1001	36252	32716	13593.3	Y	6.26826	14345	8730	34348	32724	-8730
2	12	C10	00:43:54	37.0114	35.9964	Y	141.698	13677	1006	36053	32739	12704	Y	6.68064	21399	1076	35829	32726	20764.4
2	12	C11	00:43:54	37.0114	35.9964	Y	126.674	14731	1000	37100	32758	13744.6	Y	6.65747	20056	996	35438	32779	19761.5
2	12	C12	00:43:54	37.0114	35.9964	Y	169.403	12159	1007	35573	32721	11147.7	Y	6.85584	22571	994	35585	32742	22307.4
2	12	D01	00:43:54	37.0114	35.9964	Y	150.61	13180	999	36194	32748	12158.1	Y	6.93678	26199	1377	34956	32770	25553.1
2	12	D02	00:43:54	37.0114	35.9964	Y	126.146	14760	1005	35733	32711	13784.3	Y	6.66881	20828	1031	36166	32767	20256.6
2	12	D03	00:43:54	37.0114	35.9964	Y	125.281	14807	992	37005	32745	13849.8	Y	6.64492	19767	992	35379	32749	19534.1
2	12	D04	00:43:54	37.0114	35.9964	Y	126.791	14712	993	36245	32752	13735.8	Y	6.66334	20798	1084	35857	32760	20143.8
2	12	D05	00:43:54	37.0114	35.9964	Y	125.96	14782	1013	37300	32757	13798.3	Y	6.65686	20676	1063	36119	32742	20096.7
2	12	D06	00:43:54	37.0114	35.9964	Y	128.369	14593	1001	36522	32700	13618.7	Y	6.38307	15064	0	35419	32733	15995
2	12	D07	00:43:54	37.0114	35.9964	Y	139.745	13806	999	35133	32760	12830.3	Y	5.24468	25406	3380	34288	32728	-3380
2	12	D08	00:43:54	37.0114	35.9964	Y	130.565	14455	1010	35783	32708	13459.1	Y	6.67681	21117	1190	34938	32726	20499.8
2	12	D09	00:43:54	37.0114	35.9964	Y	126.577	14680	1001	36141	32716	13751.9	Y	6.18649	13945	8730	34168	32724	-8730
2	12	D10	00:43:54	37.0114	35.9964	Y	127.221	14677	1006	35880	32739	13703.7	Y	6.68557	22710	1076	36482	32726	22063.3
2	12	D11	00:43:54	37.0114	35.9964	Y	129.281	14529	1000	35918	32758	13552	Y	6.65898	20275	996	35180	32779	19768.8
2	12	D12	00:43:54	37.0114	35.9964	Y	101.973	16844	1007	37786	32721	15883.6	Y	7.44095	31616	994	39493	32742	31558.6
2	12	E01	00:43:54	37.0114	35.9964	Y	150.458	13180	999	38377	32748	12167	Y	6.965	27420	1377	37395	32770	26677.4
2	12	E02	00:43:54	37.0114	35.9964	Y	126.553	14743	1005	35538	32711	13753.6	Y	6.69705	20868	1031	37114	32767	20317.1
2	12	E03	00:43:54	37.0114	35.9964	Y	126.832	14674	992	37083	32745	13732.7	Y	6.63365	19810	992	35343	32749	19398.4
2	12	E04	00:43:54	37.0114	35.9964	Y	128.775	14587	993	35654	32752	13589	Y	6.66794	20666	1084	36043	32760	20148.5
2	12	E05	00:43:54	37.0114	35.9964	Y	126.944	14700	1013	35901	32757	13724.4	Y	6.65494	20658	1063	35612	32742	20041.3
2	12	E06	00:43:54	37.0114	35.9964	Y	128.347	14552	1001	35848	32700	13620.3	Y	6.38904	15459	0	36662	32733	15990.2
2	12	E07	00:43:54	37.0114	35.9964	Y	117.431	15422	999	35785	32760	14474	Y	5.23299	23688	3380	34405	32728	-3380
2	12	E08	00:43:54	37.0114	35.9964	Y	122.414	15035	1010	35300	32708	14071.4	Y	6.72342	21899	1190	35089	32726	21237.2
2	12	E09	00:43:54	37.0114	35.9964	Y	133.732	14201	1001	36333	32716	13235.3	Y	6.15746	14418	8730	36510	32724	-8730
2	12	E10	00:43:54	37.0114	35.9964	Y	128.535	14583	1006	35698	32739	13606.6	Y	6.66843	21222	1076	34955	32726	20507.8
2	12	E11	00:43:54	37.0114	35.9964	Y	127.306	14647	1000	35664	32758	13697.4	Y	6.66996	20315	996	35814	32779	19921.4
2	12	E12	00:43:54	37.0114	35.9964	Y	153.219	13001	1007	36723	32721	12007	Y	6.9094	23542	994	34388	32742	22962.8
2	12	F01	00:43:54	37.0114	35.9964	Y	149.154	13243	999	37325	32748	12244	Y	6.93638	26099	1377	35151	32770	25248.1
2	12	F02	00:43:54	37.0114	35.9964	Y	130.493	14479	1005	35692	32711	13464.3	Y	6.6224	19991	1031	35467	32767	19248.8
2	12	F03	00:43:54	37.0114	35.9964	Y	131.552	14359	992	35414	32745	13388.5	Y	6.65193	19733	992	34457	32749	19445.8
2	12	F04	00:43:54	37.0114	35.9964	Y	126.982	14706	993	36182	32752	13721.6	Y	6.6811	21080	1084	35272	32760	20457.5
2	12	F05	00:43:54	37.0114	35.9964	Y	125.222	14825	1013	36968	32757	13854.2	Y	6.65439	20808	1063	35136	32742	20144.8
2	12	F06	00:43:54	37.0114	35.9964	Y	123.214	14971	1001	36937	32700	14008.9	Y	6.37784	15368	0	35900	32733	15829
2	12	F07	00:43:54	37.0114	35.9964	Y	127.141	14685	999	36484	32760	13709.7	Y	5.26599	25500	3380	35033	32728	-3380
2	12	F08	00:43:54	37.0114	35.9964	Y	125.15	14841	1010	35804	32708	13859.8	Y	6.69522	21864	1190	34974	32726	21131.1
2	12	F09	00:43:54	37.0114	35.9964	Y	125.623	14801	1001	36445	32716	13823.8	Y	6.03439	13540	8730	34079	32724	-8730
2	12	F10	00:43:54	37.0114	35.9964	Y	127.768	14638	1006	35094	32739	13663.1	Y	6.68343	21543	1076	35322	32726	20865.3
2	12	F11	00:43:54	37.0114	35.9964	Y	125.689	14783	1000	37300	32758	13818.8	Y	6.64972	20301	996	35163	32779	19628.6
2	12	F12	00:43:54	37.0114	35.9964	Y	156.833	12794	1007	36529	32721	11803.8	Y	6.91801	23729	994	35189	32742	23103.5
2	12	G01	00:43:54	37.0114	35.9964	Y	150.276	13163	999	35640	32748	12177.7	Y	6.93122	27521	1377	35415	32770	26591.4
2	12	G02	00:43:54	37.0114	35.9964	Y	125.798	14789	1005	36607	32711	13810.6	Y	6.67103	20657	1031	35044	32767	20152.2
2	12	G03	00:43:54	37.0114	35.9964	Y	124.345	14875	992	35849	32745	13921.3	Y	6.6544	20338	992	36359	32749	19774.2
2	12	G04	00:43:54	37.0114	35.9964	Y	156.041	12819	993	35109	32752	11847.8	Y	6.60208	20281	1084	35007	32760	19693.4
2	12	G05	00:43:54	37.0114	35.9964	Y	126.636	14729	1013	36974	32757	13747.4	Y	6.68555	21442	1063	35160	32742	20769.2
2	12	G06	00:43:54	37.0114	35.9964	Y	128.015	14614	1001	36374	32700	13644.8	Y	6.4402	16264	0	36093	32733	16719
2	12	G07	00:43:54	37.0114	35.9964	Y	125.122	14831	999	37721	32760	13861.9	Y	5.22543	20629	3380	34229	32728	-3380
2	12	G08	00:43:54	37.0114	35.9964	Y	156.649	12791	1010	35035	32708	11814	Y	6.70464	22521	1190	36043	32726	21758.7
2	12	G09	00:43:54	37.0114	35.9964	Y	169.492	12132	1001	35662	32716	11143.4	Y	6.07924	13863	8730	35513	32724	-8730
2	12	G10	00:43:54	37.0114	35.9964	Y	130.724	14432	1006	35400	32739	13447.7	Y	6.72961	22324	1076	35616	32726	21642
2	12	G11	00:43:54	37.0114	35.9964	Y	121.875	15102	1000	35311	32758	14113.8	Y	6.74253	22517	996	35087	32779	21882
2	12	G12	00:43:54	37.0114	35.9964	Y	173.589	11937	1007	35084	32721	10945.2	Y	6.82965	22964	994	35288	32742	22321.8
2	12	H01	00:43:54	37.0114	35.9964	Y	163.544	12439	999	35687	32748	11444.2	Y	6.9186	25681	1377	34686	32770	24960.8
2	12	H02	00:43:54	37.0114	35.9964	Y	124.384	14907	1005	35447	32711	13918.3	Y	6.7381	21649	1031	34981	32767	21204.7
2	12	H03	00:43:54	37.0114	35.9964	Y	136.644	14028	992	35652	32745	13036	Y	6.60651	19578	992	35412	32749	19085.9
2	12	H04	00:43:54	37.0114	35.9964	Y	124.94	14847	993	36166	32752	13875.7	Y	6.75414	22061	1084	34844	32760	21516.9
2	12	H05	00:43:54	37.0114	35.9964	Y	135.628	14101	1013	35266	32757	13104.9	Y	6.67102	20846	1063	35189	32742	20217.5
2	12	H06	00:43:54	37.0114	35.9964	Y	133.366	14246	1001	35404	32700	13260.8	Y	6.41961	16038	0	36431	32733	16432.7
2	12	H07	00:43:54	37.0114	35.9964	Y	156.935	12772	999	35297	32760	11798.2	Y	5.21099	17682	3380	34064	32728	-3380
2	12	H08	00:43:54	37.0114	35.9964	Y	151.97	13056	1010	35892	32708	12078.8	Y	6.70826	22345	1190	35434	32726	21608.8
2	12	H09	00:43:54	37.0114	35.9964	Y	190.226	11192	1001	35373	32716	10207.8	Y	6.06385	14224	8730	35586	32724	-8730
2	12	H10	00:43:54	37.0114	35.9964	Y	138.704	13886	1006	36462	32739	12898.6	Y	6.76815	23297	1076	35904	32726	22631.5
2	12	H11	00:43:54	37.0114	35.9964	Y	139.341	13836	1000	34761	32758	12856.7	Y	6.65107	20123	996	36269	32779	19565.2
2	12	H12	00:43:54	37.0114	35.9964	Y	162.038	12530	1007	34777	32721	11523	Y	6.91493	23675	994	35487	32742	23215.7
2	13	A01	00:44:10	37.0114	35.9964	Y	171.372	12000	999	36716	32748	11013.1	Y	7.02106	27322	1377	35258	32770	27131
2	13	A02	00:44:10	37.0114	35.9964	Y	120.394	15112	1005	39379	32711	14168.2	Y	5.15779	21630	1031	34907	32767	-1031
2	13	A03	00:44:10	37.0114	35.9964	Y	132.79	14213	992	37971	32745	13245.5	Y	6.74041	20709	992	35564	32749	20827.9
2	13	A04	00:44:10	37.0114	35.9964	Y	158.347	12593	993	36814	32752	11677.5	Y	6.66351	20373	1084	34983	32760	20214.6
2	13	A05	00:44:10	37.0114	35.9964	Y	132.099	14301	1013	37746	32757	13293.7	Y	6.65409	20185	1063	36218	32742	19842.1
2	13	A06	00:44:10	37.0114	35.9964	Y	139.178	13757	1001	35944	32700	12815.4	Y	6.38067	14618	0	36525	32733	15716.7
2	13	A07	00:44:10	37.0114	35.9964	Y	141.19	13648	999	36486	32760	12685.6	Y	4.64778	65535	3380	53609	32728	-3380
2	13	A08	00:44:10	37.0114	35.9964	Y	139.722	13753	1010	37166	32708	12780	Y	6.80016	23262	1190	35293	32726	23105.1
2	13	A09	00:44:10	37.0114	35.9964	Y	138.136	13823	1001	36083	32716	12883.6	Y	-88.8058	17631	8730	33880	32724	-8730
2	13	A10	00:44:10	37.0114	35.9964	Y	127.155	14600	1006	36155	32739	13649.6	Y	6.87103	23572	1076	35357	32726	23526.3
2	13	A11	00:44:10	37.0114	35.9964	Y	117.901	15363	1000	37463	32758	14369.5	Y	7.01251	24643	996	34595	32779	24013.4
2	13	A12	00:44:10	37.0114	35.9964	Y	149.477	13175	1007	35405	32721	12177.8	Y	6.9383	24174	994	35647	32742	23637.7
2	13	B01	00:44:10	37.0114	35.9964	Y	149.29	13216	999	35093	32748	12188.8	Y	6.9412	26028	1377	34870	32770	25754.1
2	13	B02	00:44:10	37.0114	35.9964	Y	122.763	15038	1005	35071	32711	13982	Y	6.77313	21588	1031	36086	32767	21389.6
2	13	B03	00:44:10	37.0114	35.9964	Y	122.728	14951	992	36231	32745	13984.7	Y	6.67876	19303	992	35817	32749	19732.9
2	13	B04	00:44:10	37.0114	35.9964	Y	122.18	14966	993	36602	32752	14027.4	Y	6.70436	21007	1084	35571	32760	20588.1
2	13	B05	00:44:10	37.0114	35.9964	Y	120.423	15134	1013	36467	32757	14165.9	Y	6.71994	20669	1063	34988	32742	20563.1
2	13	B06	00:44:10	37.0114	35.9964	Y	124.143	14816	1001	36354	32700	13875.8	Y	6.37919	14673	0	35245	32733	15975.6
2	13	B07	00:44:10	37.0114	35.9964	Y	114.214	15635	999	36490	32760	14677.9	Y	5.31271	42962	3380	34820	32728	-3380
2	13	B08	00:44:10	37.0114	35.9964	Y	123.254	14937	1010	36211	32708	13944.1	Y	6.77664	23004	1190	36701	32726	22606.8
2	13	B09	00:44:10	37.0114	35.9964	Y	123.036	14893	1001	38122	32716	13960.9	Y	6.47145	17229	8730	34851	32724	-8730
2	13	B10	00:44:10	37.0114	35.9964	Y	128.065	14564	1006	35691	32739	13582.7	Y	6.78381	22868	1076	35767	32726	22438.7
2	13	B11	00:44:10	37.0114	35.9964	Y	119.989	15177	1000	37282	32758	14200.5	Y	6.68121	19992	996	34766	32779	19841.2
2	13	B12	00:44:10	37.0114	35.9964	Y	147.526	13271	1007	34958	32721	12293.7	Y	6.92609	23875	994	35601	32742	23432.2
2	13	C01	00:44:10	37.0114	35.9964	Y	149.677	13153	999	36012	32748	12166.1	Y	7.00968	27564	1377	35975	32770	26918
2	13	C02	00:44:10	37.0114	35.9964	Y	115.904	15501	1005	37881	32711	14535	Y	6.70709	20593	1031	35389	32767	20433.8
2	13	C03	00:44:10	37.0114	35.9964	Y	123.632	14852	992	36795	32745	13915	Y	6.65991	19212	992	36521	32749	19513.7
2	13	C04	00:44:10	37.0114	35.9964	Y	151.559	13041	993	35791	32752	12056.6	Y	6.68869	20829	1084	36624	32760	20499.7
2	13	C05	00:44:10	37.0114	35.9964	Y	129.018	14486	1013	36358	32757	13513.2	Y	6.71295	21334	1063	35875	32742	20917.9
2	13	C06	00:44:10	37.0114	35.9964	Y	202.08	10677	1001	36106	32700	9710.48	Y	6.15041	11726	0	34973	32733	12788.7
2	13	C07	00:44:10	37.0114	35.9964	Y	122.194	14979	999	35671	32760	14026.3	Y	5.27377	33911	3380	34852	32728	-3380
2	13	C08	00:44:10	37.0114	35.9964	Y	122.311	15004	1010	35948	32708	14017.2	Y	6.71738	22180	1190	36071	32726	21686.2
2	13	C09	00:44:10	37.0114	35.9964	Y	124.455	14807	1001	36252	32716	13852.1	Y	6.26826	16325	8730	34346	32724	-8730
2	13	C10	00:44:10	37.0114	35.9964	Y	136.624	13952	1006	36052	32739	12983.9	Y	6.68939	21466	1076	35821	32726	20889.4
2	13	C11	00:44:10	37.0114	35.9964	Y	121.619	15054	1000	37099	32758	14071.3	Y	6.65389	19978	996	35434	32779	19711.9
2	13	C12	00:44:10	37.0114	35.9964	Y	169.197	12130	1007	35573	32721	11118.7	Y	6.85605	22558	994	35583	32742	22310.4
2	13	D01	00:44:10	37.0114	35.9964	Y	151.116	13104	999	36194	32748	12082.2	Y	6.9638	26542	1377	34952	32770	25955.7
2	13	D02	00:44:10	37.0114	35.9964	Y	120.862	15106	1005	35733	32711	14131	Y	6.67048	20802	1031	36158	32767	20280.2
2	13	D03	00:44:10	37.0114	35.9964	Y	120.794	15093	992	37005	32745	14136.4	Y	6.6418	19673	992	35372	32749	19491
2	13	D04	00:44:10	37.0114	35.9964	Y	122.642	14963	993	36244	32752	13991.4	Y	6.66793	20814	1084	35850	32760	20208.3
2	13	D05	00:44:10	37.0114	35.9964	Y	121.315	15075	1013	37299	32757	14095.2	Y	6.66409	20720	1063	36110	32742	20198.4
2	13	D06	00:44:10	37.0114	35.9964	Y	123.734	14877	1001	36521	32700	13907.1	Y	6.38375	15028	0	35411	32733	16004.4
2	13	D07	00:44:10	37.0114	35.9964	Y	135.677	14017	999	35132	32760	13047.5	Y	5.24468	27759	3380	34284	32728	-3380
2	13	D08	00:44:10	37.0114	35.9964	Y	126.098	14719	1010	35782	32708	13728.2	Y	6.69208	21279	1190	34933	32726	20715.7
2	13	D09	00:44:10	37.0114	35.9964	Y	122.941	14891	1001	36140	32716	13968.3	Y	6.18649	15843	8730	34165	32724	-8730
2	13	D10	00:44:10	37.0114	35.9964	Y	122.788	14948	1006	35879	32739	13980.1	Y	6.69163	22751	1076	36474	32726	22154.5
2	13	D11	00:44:10	37.0114	35.9964	Y	124.344	14837	1000	35918	32758	13860.5	Y	6.65563	20196	996	35176	32779	19722.4
2	13	D12	00:44:10	37.0114	35.9964	Y	101.304	16828	1007	37785	32721	15870.8	Y	7.44445	31641	994	39488	32742	31608.5
2	13	E01	00:44:10	37.0114	35.9964	Y	150.608	13127	999	38378	32748	12111.7	Y	6.99219	27778	1377	37387	32770	27092.9
2	13	E02	00:44:10	37.0114	35.9964	Y	121.623	15060	1005	35538	32711	14071	Y	6.69196	20756	1031	37105	32767	20246.5
2	13	E03	00:44:10	37.0114	35.9964	Y	122.484	14944	992	37083	32745	14003.7	Y	6.63486	19788	992	35338	32749	19415.1
2	13	E04	00:44:10	37.0114	35.9964	Y	124.311	14856	993	35653	32752	13863	Y	6.67052	20657	1084	36036	32760	20184.6
2	13	E05	00:44:10	37.0114	35.9964	Y	122.582	14971	1013	35901	32757	13996.1	Y	6.65998	20684	1063	35606	32742	20112.1
2	13	E06	00:44:10	37.0114	35.9964	Y	124.213	14801	1001	35848	32700	13870.5	Y	6.38509	15371	0	36653	32733	15935.6
2	13	E07	00:44:10	37.0114	35.9964	Y	113.679	15671	999	35785	32760	14723.8	Y	5.23299	25919	3380	34402	32728	-3380
2	13	E08	00:44:10	37.0114	35.9964	Y	118.95	15247	1010	35300	32708	14284.1	Y	6.73535	22027	1190	35085	32726	21406.6
2	13	E09	00:44:10	37.0114	35.9964	Y	130.895	14340	1001	36332	32716	13378.7	Y	6.15746	16253	8730	36505	32724	-8730
2	13	E10	00:44:10	37.0114	35.9964	Y	124.56	14815	1006	35697	32739	13844.1	Y	6.67531	21280	1076	34951	32726	20605.7
2	13	E11	00:44:10	37.0114	35.9964	Y	123.083	14906	1000	35664	32758	13957.3	Y	6.66344	20194	996	35809	32779	19831.1
2	13	E12	00:44:10	37.0114	35.9964	Y	153.514	12939	1007	36723	32721	11944.9	Y	6.91019	23524	994	34386	32742	22973.6
2	13	F01	00:44:10	37.0114	35.9964	Y	149.627	13168	999	37325	32748	12169	Y	6.96321	26442	1377	35147	32770	25643.5
2	13	F02	00:44:10	37.0114	35.9964	Y	125.632	14773	1005	35691	32711	13763	Y	6.62446	19982	1031	35462	32767	19277.2
2	13	F03	00:44:10	37.0114	35.9964	Y	127.387	14608	992	35415	32745	13632.4	Y	6.65463	19734	992	34454	32749	19482.7
2	13	F04	00:44:10	37.0114	35.9964	Y	122.659	14970	993	36181	32752	13990.1	Y	6.68448	21093	1084	35268	32760	20505.2
2	13	F05	00:44:10	37.0114	35.9964	Y	120.976	15092	1013	36968	32757	14122	Y	6.66035	20847	1063	35131	32742	20229
2	13	F06	00:44:10	37.0114	35.9964	Y	119.098	15230	1001	36936	32700	14272.1	Y	6.37687	15321	0	35893	32733	15815.5
2	13	F07	00:44:10	37.0114	35.9964	Y	123.319	14910	999	36483	32760	13939	Y	5.26599	27577	3380	35029	32728	-3380
2	13	F08	00:44:10	37.0114	35.9964	Y	121.063	15091	1010	35803	32708	14115.1	Y	6.70786	21993	1190	34969	32726	21312.9
2	13	F09	00:44:10	37.0114	35.9964	Y	122.582	14969	1001	36444	32716	13996.1	Y	6.03439	15329	8730	34076	32724	-8730
2	13	F10	00:44:10	37.0114	35.9964	Y	123.728	14882	1006	35094	32739	13907.6	Y	6.69144	21614	1076	35317	32726	20980.1
2	13	F11	00:44:10	37.0114	35.9964	Y	121.682	15030	1000	37300	32758	14066.4	Y	6.6477	20231	996	35158	32779	19600.7
2	13	F12	00:44:10	37.0114	35.9964	Y	156.837	12750	1007	36529	32721	11759.7	Y	6.91854	23707	994	35186	32742	23110.7
2	13	G01	00:44:10	37.0114	35.9964	Y	150.506	13103	999	35640	32748	12117.6	Y	6.95455	27835	1377	35411	32770	26953.4
2	13	G02	00:44:10	37.0114	35.9964	Y	121.522	15053	1005	36606	32711	14078.9	Y	6.67736	20716	1031	35041	32767	20240.7
2	13	G03	00:44:10	37.0114	35.9964	Y	120.298	15124	992	35848	32745	14175.9	Y	6.65957	20380	992	36354	32749	19845.9
2	13	G04	00:44:10	37.0114	35.9964	Y	151.246	13040	993	35108	32752	12074.7	Y	6.60488	20293	1084	35004	32760	19733.5
2	13	G05	00:44:10	37.0114	35.9964	Y	122.499	14980	1013	36973	32757	14002.5	Y	6.69447	21540	1063	35157	32742	20896.2
2	13	G06	00:44:10	37.0114	35.9964	Y	123.822	14869	1001	36374	32700	13900.4	Y	6.4438	16293	0	36089	32733	16768.8
2	13	G07	00:44:10	37.0114	35.9964	Y	121.326	15063	999	37721	32760	14094.4	Y	5.22543	22681	3380	34227	32728	-3380
2	13	G08	00:44:10	37.0114	35.9964	Y	151.844	13011	1010	35034	32708	12040.2	Y	6.71333	22619	1190	36039	32726	21886.4
2	13	G09	00:44:10	37.0114	35.9964	Y	164.742	12330	1001	35662	32716	11341.6	Y	6.07924	15607	8730	35509	32724	-8730
2	13	G10	00:44:10	37.0114	35.9964	Y	126.582	14676	1006	35400	32739	13692.1	Y	6.73593	22390	1076	35613	32726	21732.8
2	13	G11	00:44:10	37.0114	35.9964	Y	117.846	15362	1000	35311	32758	14374	Y	6.74218	22473	996	35083	32779	21876.9
2	13	G12	00:44:10	37.0114	35.9964	Y	173.49	11904	1007	35084	32721	10912.1	Y	6.83148	22962	994	35285	32742	22347.2
2	13	H01	00:44:10	37.0114	35.9964	Y	164.007	12374	999	35687	32748	11379.2	Y	6.94285	26002	1377	34684	32770	25317.8
2	13	H02	00:44:10	37.0114	35.9964	Y	119.862	15199	1005	35447	32711	14210.7	Y	6.73631	21605	1031	34979	32767	21179.6
2	13	H03	00:44:10	37.0114	35.9964	Y	132.282	14268	992	35651	32745	13280.9	Y	6.60874	19586	992	35409	32749	19116.8
2	13	H04	00:44:10	37.0114	35.9964	Y	121.406	15059	993	36166	32752	14088.1	Y	6.75706	22080	1084	34842	32760	21558.1
2	13	H05	00:44:10	37.0114	35.9964	Y	131.467	14334	1013	35266	32757	13338.1	Y	6.67627	20901	1063	35187	32742	20291.1
2	13	H06	00:44:10	37.0114	35.9964	Y	129.45	14467	1001	35404	32700	13482.1	Y	6.4206	16034	0	36427	32733	16446.4
2	13	H07	00:44:10	37.0114	35.9964	Y	152.377	12983	999	35297	32760	12009.6	Y	5.21099	19640	3380	34063	32728	-3380
2	13	H08	00:44:10	37.0114	35.9964	Y	147.582	13267	1010	35892	32708	12290.3	Y	6.72169	22520	1190	35432	32726	21804.4
2	13	H09	00:44:10	37.0114	35.9964	Y	185.56	11350	1001	35372	32716	10370.4	Y	6.06385	15903	8730	35585	32724	-8730
2	13	H10	00:44:10	37.0114	35.9964	Y	135.288	14061	1006	36462	32739	13073.9	Y	6.77468	23369	1076	35901	32726	22727.3
2	13	H11	00:44:10	37.0114	35.9964	Y	135.923	14010	1000	34761	32758	13031	Y	6.64538	20029	996	36266	32779	19486.8
2	13	H12	00:44:10	37.0114	35.9964	Y	162.081	12486	1007	34777	32721	11479	Y	6.91669	23690	994	35486	32742	23239.9
2	14	A01	00:44:26	37.0075	36.0087	Y	170.168	12032	999	36716	32748	11045.1	Y	7.01871	27299	1377	35259	32770	27095.6
2	14	A02	00:44:26	37.0075	36.0087	Y	117.653	15291	1005	39380	32711	14345.6	Y	5.15779	21522	1031	34906	32767	-1031
2	14	A03	00:44:26	37.0075	36.0087	Y	129.708	14392	992	37971	32745	13424.8	Y	6.73837	20675	992	35563	32749	20799.8
2	14	A04	00:44:26	37.0075	36.0087	Y	155.293	12736	993	36816	32752	11815.1	Y	6.64756	20149	1084	34982	32760	19989.9
2	14	A05	00:44:26	37.0075	36.0087	Y	129.54	14444	1013	37746	32757	13436.8	Y	6.65247	20140	1063	36214	32742	19819.5
2	14	A06	00:44:26	37.0075	36.0087	Y	135.457	13971	1001	35945	32700	13026	Y	6.37356	14516	0	36522	32733	15619.4
2	14	A07	00:44:26	37.0075	36.0087	Y	138.245	13803	999	36486	32760	12841	Y	4.64778	65535	3380	53598	32728	-3380
2	14	A08	00:44:26	37.0075	36.0087	Y	136.33	13940	1010	37166	32708	12967.5	Y	6.78983	23108	1190	35292	32726	22953.6
2	14	A09	00:44:26	37.0075	36.0087	Y	135.007	13995	1001	36083	32716	13056.3	Y	-88.8058	18760	8730	33880	32724	-8730
2	14	A10	00:44:26	37.0075	36.0087	Y	124.017	14794	1006	36155	32739	13844.3	Y	6.85101	23271	1076	35354	32726	23239.9
2	14	A11	00:44:26	37.0075	36.0087	Y	115.038	15559	1000	37464	32758	14562.3	Y	7.00801	24556	996	34593	32779	23952.6
2	14	A12	00:44:26	37.0075	36.0087	Y	149.586	13137	1007	35405	32721	12139.8	Y	6.93813	24155	994	35645	32742	23635.3
2	14	B01	00:44:26	37.0075	36.0087	Y	149.073	13197	999	35093	32748	12169.9	Y	6.94966	26162	1377	34871	32770	25880.8
2	14	B02	00:44:26	37.0075	36.0087	Y	120.253	15193	1005	35071	32711	14136.5	Y	6.7747	21596	1031	36084	32767	21411.4
2	14	B03	00:44:26	37.0075	36.0087	Y	119.366	15173	992	36231	32745	14207.1	Y	6.67946	19293	992	35814	32749	19742.5
2	14	B04	00:44:26	37.0075	36.0087	Y	119.693	15123	993	36603	32752	14181.1	Y	6.7048	20983	1084	35567	32760	20594.2
2	14	B05	00:44:26	37.0075	36.0087	Y	117.227	15348	1013	36467	32757	14380.5	Y	6.72585	20710	1063	34984	32742	20644.6
2	14	B06	00:44:26	37.0075	36.0087	Y	121.254	14997	1001	36354	32700	14057.6	Y	6.37964	14667	0	35243	32733	15981.8
2	14	B07	00:44:26	37.0075	36.0087	Y	111.257	15844	999	36490	32760	14887.5	Y	5.31271	43776	3380	34817	32728	-3380
2	14	B08	00:44:26	37.0075	36.0087	Y	120.665	15101	1010	36212	32708	14103.9	Y	6.77705	23004	1190	36700	32726	22612.8
2	14	B09	00:44:26	37.0075	36.0087	Y	120.502	15051	1001	38123	32716	14116.8	Y	6.47145	18370	8730	34850	32724	-8730
2	14	B10	00:44:26	37.0075	36.0087	Y	125.32	14727	1006	35691	32739	13745.9	Y	6.77853	22764	1076	35763	32726	22362.6
2	14	B11	00:44:26	37.0075	36.0087	Y	116.664	15403	1000	37282	32758	14426.8	Y	6.67764	19915	996	34763	32779	19792.3
2	14	B12	00:44:26	37.0075	36.0087	Y	147.474	13236	1007	34957	32721	12264.5	Y	6.9277	23880	994	35599	32742	23454.4
2	14	C01	00:44:26	37.0075	36.0087	Y	149.342	13141	999	36012	32748	12154.1	Y	7.01686	27652	1377	35973	32770	27026.1
2	14	C02	00:44:26	37.0075	36.0087	Y	112.469	15744	1005	37880	32711	14781.6	Y	6.70945	20585	1031	35384	32767	20466.4
2	14	C03	00:44:26	37.0075	36.0087	Y	120.875	15020	992	36794	32745	14087.4	Y	6.6508	19060	992	36514	32749	19389.3
2	14	C04	00:44:26	37.0075	36.0087	Y	148.16	13208	993	35791	32752	12223.7	Y	6.68305	20715	1084	36617	32760	20420.5
2	14	C05	00:44:26	37.0075	36.0087	Y	126.195	14653	1013	36358	32757	13680.7	Y	6.71703	21342	1063	35868	32742	20975.4
2	14	C06	00:44:26	37.0075	36.0087	Y	198.283	10800	1001	36106	32700	9833.88	Y	6.14751	11663	0	34968	32733	12748.4
2	14	C07	00:44:26	37.0075	36.0087	Y	118.758	15208	999	35671	32760	14256	Y	5.27377	34697	3380	34849	32728	-3380
2	14	C08	00:44:26	37.0075	36.0087	Y	118.988	15224	1010	35948	32708	14237.5	Y	6.71749	22155	1190	36067	32726	21687.8
2	14	C09	00:44:26	37.0075	36.0087	Y	121.624	14983	1001	36252	32716	14028.6	Y	6.26826	17449	8730	34344	32724	-8730
2	14	C10	00:44:26	37.0075	36.0087	Y	133.262	14143	1006	36052	32739	13175.4	Y	6.6855	21384	1076	35817	32726	20833.8
2	14	C11	00:44:26	37.0075	36.0087	Y	118.225	15285	1000	37100	32758	14299.1	Y	6.64738	19861	996	35430	32779	19621.7
2	14	C12	00:44:26	37.0075	36.0087	Y	169.209	12103	1007	35573	32721	11091.8	Y	6.85574	22538	994	35581	32742	22306.1
2	14	D01	00:44:26	37.0075	36.0087	Y	151.476	13052	999	36194	32748	12030.3	Y	6.9738	26650	1377	34949	32770	26104.7
2	14	D02	00:44:26	37.0075	36.0087	Y	117.177	15354	1005	35732	32711	14384.6	Y	6.66544	20690	1031	36151	32767	20209.3
2	14	D03	00:44:26	37.0075	36.0087	Y	117.642	15299	992	37004	32745	14346.5	Y	6.63682	19562	992	35366	32749	19422.1
2	14	D04	00:44:26	37.0075	36.0087	Y	119.848	15140	993	36244	32752	14168.7	Y	6.66351	20713	1084	35844	32760	20146.2
2	14	D05	00:44:26	37.0075	36.0087	Y	118.317	15271	1013	37299	32757	14291.6	Y	6.66242	20648	1063	36102	32742	20174.9
2	14	D06	00:44:26	37.0075	36.0087	Y	120.517	15085	1001	36521	32700	14115.6	Y	6.38018	14948	0	35405	32733	15955
2	14	D07	00:44:26	37.0075	36.0087	Y	132.893	14170	999	35132	32760	13200.9	Y	5.24468	28654	3380	34281	32728	-3380
2	14	D08	00:44:26	37.0075	36.0087	Y	123.139	14902	1010	35782	32708	13911.4	Y	6.69295	21262	1190	34930	32726	20728
2	14	D09	00:44:26	37.0075	36.0087	Y	120.524	15037	1001	36140	32716	14115	Y	6.18649	16967	8730	34162	32724	-8730
2	14	D10	00:44:26	37.0075	36.0087	Y	119.736	15145	1006	35879	32739	14177.6	Y	6.6884	22667	1076	36468	32726	22105.9
2	14	D11	00:44:26	37.0075	36.0087	Y	120.831	15067	1000	35918	32758	14090.8	Y	6.64886	20088	996	35174	32779	19628.8
2	14	D12	00:44:26	37.0075	36.0087	Y	101.069	16801	1007	37786	32721	15840.4	Y	7.44725	31661	994	39484	32742	31648.5
2	14	E01	00:44:26	37.0075	36.0087	Y	150.751	13085	999	38377	32748	12072.1	Y	7.00342	27903	1377	37380	32770	27264.4
2	14	E02	00:44:26	37.0075	36.0087	Y	118.322	15280	1005	35538	32711	14291.2	Y	6.68282	20604	1031	37099	32767	20120
2	14	E03	00:44:26	37.0075	36.0087	Y	119.326	15150	992	37083	32745	14210.4	Y	6.63388	19729	992	35332	32749	19401.5
2	14	E04	00:44:26	37.0075	36.0087	Y	121.159	15058	993	35653	32752	14065	Y	6.66675	20568	1084	36030	32760	20131.9
2	14	E05	00:44:26	37.0075	36.0087	Y	119.535	15168	1013	35901	32757	14193.6	Y	6.65869	20623	1063	35600	32742	20094
2	14	E06	00:44:26	37.0075	36.0087	Y	121.256	14987	1001	35848	32700	14057.4	Y	6.3794	15268	0	36646	32733	15857.2
2	14	E07	00:44:26	37.0075	36.0087	Y	111.05	15847	999	35784	32760	14905.6	Y	5.23299	26829	3380	34399	32728	-3380
2	14	E08	00:44:26	37.0075	36.0087	Y	116.644	15391	1010	35300	32708	14428.5	Y	6.73653	22006	1190	35081	32726	21423.4
2	14	E09	00:44:26	37.0075	36.0087	Y	128.717	14457	1001	36332	32716	13496	Y	6.15746	17356	8730	36500	32724	-8730
2	14	E10	00:44:26	37.0075	36.0087	Y	121.767	14988	1006	35697	32739	14017.5	Y	6.67497	21237	1076	34947	32726	20600.8
2	14	E11	00:44:26	37.0075	36.0087	Y	120.146	15093	1000	35664	32758	14144.9	Y	6.65729	20085	996	35805	32779	19746.1
2	14	E12	00:44:26	37.0075	36.0087	Y	153.648	12901	1007	36723	32721	11906.9	Y	6.91171	23530	994	34385	32742	22994.3
2	14	F01	00:44:26	37.0075	36.0087	Y	149.856	13123	999	37325	32748	12124	Y	6.97079	26529	1377	35145	32770	25755.2
2	14	F02	00:44:26	37.0075	36.0087	Y	122.327	14989	1005	35692	32711	13973.9	Y	6.61899	19878	1031	35458	32767	19201.6
2	14	F03	00:44:26	37.0075	36.0087	Y	124.348	14789	992	35414	32745	13819.2	Y	6.65362	19686	992	34451	32749	19468.9
2	14	F04	00:44:26	37.0075	36.0087	Y	119.695	15165	993	36182	32752	14180.8	Y	6.67958	20992	1084	35264	32760	20436.2
2	14	F05	00:44:26	37.0075	36.0087	Y	117.874	15297	1013	36968	32757	14327.6	Y	6.65822	20774	1063	35126	32742	20199
2	14	F06	00:44:26	37.0075	36.0087	Y	116.194	15423	1001	36936	32700	14465.7	Y	6.37095	15213	0	35887	32733	15733.9
2	14	F07	00:44:26	37.0075	36.0087	Y	120.419	15094	999	36483	32760	14123.4	Y	5.26599	28480	3380	35025	32728	-3380
2	14	F08	00:44:26	37.0075	36.0087	Y	118.207	15276	1010	35803	32708	14300.5	Y	6.70704	21952	1190	34966	32726	21301
2	14	F09	00:44:26	37.0075	36.0087	Y	120.457	15093	1001	36444	32716	14120.3	Y	6.03439	16410	8730	34074	32724	-8730
2	14	F10	00:44:26	37.0075	36.0087	Y	120.854	15063	1006	35094	32739	14089	Y	6.68961	21555	1076	35313	32726	20953.9
2	14	F11	00:44:26	37.0075	36.0087	Y	118.718	15219	1000	37299	32758	14259.2	Y	6.64251	20135	996	35155	32779	19528.8
2	14	F12	00:44:26	37.0075	36.0087	Y	157.104	12706	1007	36529	32721	11715.7	Y	6.91827	23684	994	35184	32742	23107
2	14	G01	00:44:26	37.0075	36.0087	Y	150.691	13061	999	35640	32748	12075.5	Y	6.96164	27922	1377	35409	32770	27063.4
2	14	G02	00:44:26	37.0075	36.0087	Y	118.617	15245	1005	36607	32711	14267.4	Y	6.67635	20684	1031	35039	32767	20226.5
2	14	G03	00:44:26	37.0075	36.0087	Y	117.301	15322	992	35848	32745	14374.4	Y	6.66003	20358	992	36349	32749	19852.3
2	14	G04	00:44:26	37.0075	36.0087	Y	147.801	13210	993	35108	32752	12245	Y	6.60102	20221	1084	35002	32760	19678.2
2	14	G05	00:44:26	37.0075	36.0087	Y	119.505	15173	1013	36973	32757	14196	Y	6.69488	21519	1063	35154	32742	20902.1
2	14	G06	00:44:26	37.0075	36.0087	Y	120.843	15054	1001	36373	32700	14089.9	Y	6.44136	16236	0	36084	32733	16735
2	14	G07	00:44:26	37.0075	36.0087	Y	118.638	15234	999	37721	32760	14265.7	Y	5.22543	23545	3380	34225	32728	-3380
2	14	G08	00:44:26	37.0075	36.0087	Y	148.55	13171	1010	35034	32708	12200.6	Y	6.71224	22576	1190	36035	32726	21870.4
2	14	G09	00:44:26	37.0075	36.0087	Y	161.107	12490	1001	35662	32716	11501.7	Y	6.07924	16672	8730	35506	32724	-8730
2	14	G10	00:44:26	37.0075	36.0087	Y	123.636	14857	1006	35400	32739	13873.3	Y	6.73515	22348	1076	35609	32726	21721.6
2	14	G11	00:44:26	37.0075	36.0087	Y	114.981	15561	1000	35312	32758	14567.1	Y	6.7396	22417	996	35081	32779	21839.7
2	14	G12	00:44:26	37.0075	36.0087	Y	173.737	11867	1007	35084	32721	10875.1	Y	6.83236	22956	994	35283	32742	22359.5
2	14	H01	00:44:26	37.0075	36.0087	Y	164.366	12328	999	35687	32748	11333.2	Y	6.95217	26122	1377	34683	32770	25455.1
2	14	H02	00:44:26	37.0075	36.0087	Y	116.53	15426	1005	35447	32711	14437.9	Y	6.73064	21508	1031	34977	32767	21099.9
2	14	H03	00:44:26	37.0075	36.0087	Y	129.314	14445	992	35652	32745	13453	Y	6.60598	19534	992	35407	32749	19078.5
2	14	H04	00:44:26	37.0075	36.0087	Y	118.729	15229	993	36166	32752	14258.3	Y	6.75223	22003	1084	34841	32760	21490
2	14	H05	00:44:26	37.0075	36.0087	Y	128.394	14515	1013	35266	32757	13519.4	Y	6.67511	20868	1063	35185	32742	20274.8
2	14	H06	00:44:26	37.0075	36.0087	Y	126.627	14628	1001	35403	32700	13648.6	Y	6.41763	15981	0	36424	32733	16405.3
2	14	H07	00:44:26	37.0075	36.0087	Y	149.226	13134	999	35297	32760	12160.9	Y	5.21099	20588	3380	34062	32728	-3380
2	14	H08	00:44:26	37.0075	36.0087	Y	144.285	13434	1010	35892	32708	12457.8	Y	6.72554	22550	1190	35429	32726	21860.6
2	14	H09	00:44:26	37.0075	36.0087	Y	182.372	11464	1001	35372	32716	10484.6	Y	6.06385	16960	8730	35582	32724	-8730
2	14	H10	00:44:26	37.0075	36.0087	Y	132.76	14197	1006	36462	32739	13210.1	Y	6.77327	23334	1076	35899	32726	22706.6
2	14	H11	00:44:26	37.0075	36.0087	Y	133.498	14138	1000	34761	32758	13159.2	Y	6.63858	19926	996	36264	32779	19393.1
2	14	H12	00:44:26	37.0075	36.0087	Y	162.096	12451	1007	34776	32721	11450.1	Y	6.91752	23684	994	35484	32742	23251.4
2	15	A01	00:44:43	37.0075	36.0087	Y	170.096	12015	999	36717	32748	11025.1	Y	7.03726	27567	1377	35259	32770	27375.1
2	15	A02	00:44:43	37.0075	36.0087	Y	115.521	15426	1005	39380	32711	14481.1	Y	5.15779	21539	1031	34905	32767	-1031
2	15	A03	00:44:43	37.0075	36.0087	Y	127.183	14539	992	37971	32745	13572	Y	6.73374	20607	992	35562	32749	20735.8
2	15	A04	00:44:43	37.0075	36.0087	Y	152.788	12845	993	36815	32752	11927.9	Y	6.65879	20282	1084	34980	32760	20148.1
2	15	A05	00:44:43	37.0075	36.0087	Y	127.486	14560	1013	37747	32757	13549.9	Y	6.65527	20166	1063	36212	32742	19858.5
2	15	A06	00:44:43	37.0075	36.0087	Y	132.447	14138	1001	35944	32700	13198	Y	6.36826	14441	0	36520	32733	15546.9
2	15	A07	00:44:43	37.0075	36.0087	Y	135.995	13919	999	36486	32760	12957.4	Y	4.64778	65535	3380	53596	32728	-3380
2	15	A08	00:44:43	37.0075	36.0087	Y	133.731	14082	1010	37166	32708	13109.9	Y	6.80381	23295	1190	35291	32726	23158.5
2	15	A09	00:44:43	37.0075	36.0087	Y	132.622	14124	1001	36083	32716	13185.9	Y	-88.8058	19711	8730	33880	32724	-8730
2	15	A10	00:44:43	37.0075	36.0087	Y	121.609	14941	1006	36155	32739	13991.9	Y	6.87058	23521	1076	35352	32726	23519.8
2	15	A11	00:44:43	37.0075	36.0087	Y	112.715	15715	1000	37464	32758	14718.3	Y	7.00247	24469	996	34592	32779	23877.9
2	15	A12	00:44:43	37.0075	36.0087	Y	149.46	13111	1007	35404	32721	12118.7	Y	6.93916	24169	994	35645	32742	23649.6
2	15	B01	00:44:43	37.0075	36.0087	Y	149.028	13171	999	35093	32748	12143.9	Y	6.96156	26333	1377	34871	32770	26059
2	15	B02	00:44:43	37.0075	36.0087	Y	118.349	15313	1005	35072	32711	14249.6	Y	6.77478	21571	1031	36080	32767	21412.5
2	15	B03	00:44:43	37.0075	36.0087	Y	116.692	15350	992	36231	32745	14384.4	Y	6.67698	19249	992	35812	32749	19708.7
2	15	B04	00:44:43	37.0075	36.0087	Y	117.696	15244	993	36603	32752	14302.5	Y	6.70898	21017	1084	35564	32760	20652.6
2	15	B05	00:44:43	37.0075	36.0087	Y	114.792	15509	1013	36467	32757	14542	Y	6.72887	20722	1063	34981	32742	20686.3
2	15	B06	00:44:43	37.0075	36.0087	Y	118.891	15145	1001	36354	32700	14206.2	Y	6.3774	14621	0	35240	32733	15950.7
2	15	B07	00:44:43	37.0075	36.0087	Y	109.087	15993	999	36490	32760	15036.9	Y	5.31271	44436	3380	34815	32728	-3380
2	15	B08	00:44:43	37.0075	36.0087	Y	118.531	15232	1010	36212	32708	14235	Y	6.78227	23060	1190	36697	32726	22688.8
2	15	B09	00:44:43	37.0075	36.0087	Y	118.392	15177	1001	38122	32716	14246.2	Y	6.47145	19285	8730	34848	32724	-8730
2	15	B10	00:44:43	37.0075	36.0087	Y	123.177	14852	1006	35691	32739	13871.2	Y	6.78143	22782	1076	35760	32726	22404.3
2	15	B11	00:44:43	37.0075	36.0087	Y	113.92	15588	1000	37281	32758	14615.6	Y	6.6707	19794	996	34760	32779	19697.3
2	15	B12	00:44:43	37.0075	36.0087	Y	147.627	13198	1007	34957	32721	12226.4	Y	6.92716	23856	994	35597	32742	23446.9
2	15	C01	00:44:43	37.0075	36.0087	Y	149.282	13116	999	36012	32748	12129.1	Y	7.02804	27807	1377	35972	32770	27194.2
2	15	C02	00:44:43	37.0075	36.0087	Y	109.789	15936	1005	37880	32711	14974.2	Y	6.70882	20553	1031	35381	32767	20457.7
2	15	C03	00:44:43	37.0075	36.0087	Y	118.507	15169	992	36794	32745	14236.9	Y	6.64307	18931	992	36508	32749	19283.7
2	15	C04	00:44:43	37.0075	36.0087	Y	145.518	13337	993	35791	32752	12352.8	Y	6.68199	20663	1084	36610	32760	20405.5
2	15	C05	00:44:43	37.0075	36.0087	Y	124.034	14778	1013	36358	32757	13806	Y	6.72077	21352	1063	35862	32742	21028.1
2	15	C06	00:44:43	37.0075	36.0087	Y	195.416	10895	1001	36107	32700	9925.98	Y	6.14506	11611	0	34964	32733	12714.3
2	15	C07	00:44:43	37.0075	36.0087	Y	116.01	15392	999	35671	32760	14440.6	Y	5.27377	35687	3380	34846	32728	-3380
2	15	C08	00:44:43	37.0075	36.0087	Y	116.153	15415	1010	35948	32708	14428.8	Y	6.72068	22180	1190	36064	32726	21734.2
2	15	C09	00:44:43	37.0075	36.0087	Y	119.264	15126	1001	36251	32716	14176.3	Y	6.26826	18372	8730	34342	32724	-8730
2	15	C10	00:44:43	37.0075	36.0087	Y	130.529	14299	1006	36052	32739	13331.8	Y	6.68626	21367	1076	35813	32726	20844.7
2	15	C11	00:44:43	37.0075	36.0087	Y	115.447	15473	1000	37100	32758	14487.3	Y	6.6401	19749	996	35428	32779	19520.9
2	15	C12	00:44:43	37.0075	36.0087	Y	169.214	12079	1007	35573	32721	11067.8	Y	6.85656	22533	994	35579	32742	22317.4
2	15	D01	00:44:43	37.0075	36.0087	Y	151.687	13012	999	36194	32748	11990.3	Y	6.98581	26799	1377	34947	32770	26283.7
2	15	D02	00:44:43	37.0075	36.0087	Y	114.271	15560	1005	35733	32711	14585.9	Y	6.65824	20567	1031	36147	32767	20108
2	15	D03	00:44:43	37.0075	36.0087	Y	115.091	15469	992	37004	32745	14517	Y	6.63162	19456	992	35361	32749	19350.4
2	15	D04	00:44:43	37.0075	36.0087	Y	117.309	15305	993	36244	32752	14333.9	Y	6.65946	20624	1084	35839	32760	20089.3
2	15	D05	00:44:43	37.0075	36.0087	Y	115.751	15441	1013	37299	32757	14462	Y	6.66015	20574	1063	36095	32742	20143
2	15	D06	00:44:43	37.0075	36.0087	Y	117.875	15257	1001	36521	32700	14287.9	Y	6.37363	14835	0	35400	32733	15864
2	15	D07	00:44:43	37.0075	36.0087	Y	130.482	14304	999	35132	32760	13335.2	Y	5.24468	29577	3380	34278	32728	-3380
2	15	D08	00:44:43	37.0075	36.0087	Y	120.703	15053	1010	35782	32708	14062.6	Y	6.69605	21266	1190	34926	32726	20772
2	15	D09	00:44:43	37.0075	36.0087	Y	118.455	15158	1001	36139	32716	14241.1	Y	6.18649	17878	8730	34160	32724	-8730
2	15	D10	00:44:43	37.0075	36.0087	Y	117.259	15305	1006	35879	32739	14338	Y	6.68618	22604	1076	36463	32726	22072.4
2	15	D11	00:44:43	37.0075	36.0087	Y	117.872	15264	1000	35918	32758	14288.2	Y	6.64211	19972	996	35171	32779	19535.4
2	15	D12	00:44:43	37.0075	36.0087	Y	100.739	16782	1007	37785	32721	15824.7	Y	7.44902	31662	994	39479	32742	31673.7
2	15	E01	00:44:43	37.0075	36.0087	Y	150.783	13055	999	38377	32748	12042.1	Y	7.01144	27998	1377	37376	32770	27386.9
2	15	E02	00:44:43	37.0075	36.0087	Y	115.433	15477	1005	35538	32711	14488.4	Y	6.67284	20441	1031	37093	32767	19981.7
2	15	E03	00:44:43	37.0075	36.0087	Y	116.697	15323	992	37083	32745	14384	Y	6.62737	19604	992	35327	32749	19311.6
2	15	E04	00:44:43	37.0075	36.0087	Y	118.494	15231	993	35653	32752	14238	Y	6.66216	20468	1084	36024	32760	20067.5
2	15	E05	00:44:43	37.0075	36.0087	Y	117.137	15322	1013	35901	32757	14348	Y	6.6546	20531	1063	35595	32742	20036.5
2	15	E06	00:44:43	37.0075	36.0087	Y	118.854	15138	1001	35848	32700	14209.1	Y	6.36789	15088	0	36639	32733	15698.3
2	15	E07	00:44:43	37.0075	36.0087	Y	108.715	16011	999	35784	32760	15070.2	Y	5.23299	27581	3380	34395	32728	-3380
2	15	E08	00:44:43	37.0075	36.0087	Y	114.591	15521	1010	35300	32708	14558.9	Y	6.73779	21986	1190	35077	32726	21441.3
2	15	E09	00:44:43	37.0075	36.0087	Y	126.989	14547	1001	36332	32716	13586.2	Y	6.15746	18248	8730	36496	32724	-8730
2	15	E10	00:44:43	37.0075	36.0087	Y	119.346	15140	1006	35697	32739	14169.8	Y	6.6724	21182	1076	34945	32726	20564.2
2	15	E11	00:44:43	37.0075	36.0087	Y	117.72	15248	1000	35664	32758	14300.5	Y	6.64859	19942	996	35801	32779	19625.7
2	15	E12	00:44:43	37.0075	36.0087	Y	153.767	12867	1007	36723	32721	11872.9	Y	6.9132	23507	994	34382	32742	23014.7
2	15	F01	00:44:43	37.0075	36.0087	Y	149.921	13088	999	37324	32748	12091.9	Y	6.98007	26629	1377	35142	32770	25891.9
2	15	F02	00:44:43	37.0075	36.0087	Y	119.509	15172	1005	35692	32711	14156.8	Y	6.61384	19786	1031	35455	32767	19130.4
2	15	F03	00:44:43	37.0075	36.0087	Y	121.757	14950	992	35414	32745	13980.4	Y	6.65223	19633	992	34448	32749	19449.9
2	15	F04	00:44:43	37.0075	36.0087	Y	116.99	15344	993	36182	32752	14359.9	Y	6.67546	20902	1084	35260	32760	20378.2
2	15	F05	00:44:43	37.0075	36.0087	Y	115.306	15468	1013	36968	32757	14499.1	Y	6.65526	20707	1063	35123	32742	20157.1
2	15	F06	00:44:43	37.0075	36.0087	Y	113.744	15591	1001	36937	32700	14630.5	Y	6.36443	15102	0	35882	32733	15643.9
2	15	F07	00:44:43	37.0075	36.0087	Y	118.039	15245	999	36483	32760	14274.7	Y	5.26599	29168	3380	35022	32728	-3380
2	15	F08	00:44:43	37.0075	36.0087	Y	115.764	15436	1010	35803	32708	14460.9	Y	6.70776	21923	1190	34962	32726	21311.5
2	15	F09	00:44:43	37.0075	36.0087	Y	118.675	15200	1001	36445	32716	14223.5	Y	6.03439	17299	8730	34072	32724	-8730
2	15	F10	00:44:43	37.0075	36.0087	Y	118.26	15224	1006	35093	32739	14256.8	Y	6.68864	21508	1076	35309	32726	20939.9
2	15	F11	00:44:43	37.0075	36.0087	Y	116.329	15377	1000	37300	32758	14414.2	Y	6.63715	20037	996	35152	32779	19454.7
2	15	F12	00:44:43	37.0075	36.0087	Y	157.206	12674	1007	36529	32721	11683.6	Y	6.91949	23681	994	35182	32742	23123.7
2	15	G01	00:44:43	37.0075	36.0087	Y	150.663	13030	999	35639	32748	12049	Y	6.96803	27998	1377	35407	32770	27162.5
2	15	G02	00:44:43	37.0075	36.0087	Y	116.203	15398	1005	36606	32711	14424.6	Y	6.67261	20615	1031	35037	32767	20174.3
2	15	G03	00:44:43	37.0075	36.0087	Y	114.757	15492	992	35848	32745	14544.9	Y	6.6555	20274	992	36345	32749	19789.4
2	15	G04	00:44:43	37.0075	36.0087	Y	145.096	13343	993	35108	32752	12378.3	Y	6.59556	20118	1084	34999	32760	19600.1
2	15	G05	00:44:43	37.0075	36.0087	Y	117.009	15335	1013	36973	32757	14358.4	Y	6.69006	21425	1063	35151	32742	20833.4
2	15	G06	00:44:43	37.0075	36.0087	Y	118.281	15223	1001	36374	32700	14255.1	Y	6.43461	16131	0	36081	32733	16641.7
2	15	G07	00:44:43	37.0075	36.0087	Y	116.247	15389	999	37721	32760	14421	Y	5.22543	24159	3380	34223	32728	-3380
2	15	G08	00:44:43	37.0075	36.0087	Y	145.583	13313	1010	35033	32708	12348.8	Y	6.70824	22498	1190	36032	32726	21811.6
2	15	G09	00:44:43	37.0075	36.0087	Y	158.186	12619	1001	35662	32716	11630.9	Y	6.07924	17538	8730	35503	32724	-8730
2	15	G10	00:44:43	37.0075	36.0087	Y	121.181	15003	1006	35399	32739	14025.2	Y	6.73162	22275	1076	35606	32726	21670.8
2	15	G11	00:44:43	37.0075	36.0087	Y	112.496	15731	1000	35312	32758	14737.2	Y	6.73313	22306	996	35079	32779	21746.4
2	15	G12	00:44:43	37.0075	36.0087	Y	173.42	11854	1007	35083	32721	10867.1	Y	6.83236	22938	994	35281	32742	22359.6
2	15	H01	00:44:43	37.0075	36.0087	Y	164.67	12292	999	35688	32748	11293	Y	6.96085	26219	1377	34681	32770	25582.9
2	15	H02	00:44:43	37.0075	36.0087	Y	113.666	15625	1005	35447	32711	14637.1	Y	6.72334	21389	1031	34975	32767	20997.3
2	15	H03	00:44:43	37.0075	36.0087	Y	126.692	14600	992	35652	32745	13608	Y	6.6019	19457	992	35404	32749	19022
2	15	H04	00:44:43	37.0075	36.0087	Y	116.435	15376	993	36166	32752	14405.5	Y	6.74857	21921	1084	34838	32760	21438.3
2	15	H05	00:44:43	37.0075	36.0087	Y	125.788	14676	1013	35267	32757	13674.7	Y	6.67103	20795	1063	35183	32742	20217.6
2	15	H06	00:44:43	37.0075	36.0087	Y	124.315	14764	1001	35403	32700	13784.8	Y	6.41034	15870	0	36421	32733	16304.6
2	15	H07	00:44:43	37.0075	36.0087	Y	146.491	13267	999	35297	32760	12294.1	Y	5.21099	21228	3380	34060	32728	-3380
2	15	H08	00:44:43	37.0075	36.0087	Y	141.671	13566	1010	35892	32708	12590.1	Y	6.72545	22532	1190	35427	32726	21859.2
2	15	H09	00:44:43	37.0075	36.0087	Y	179.608	11564	1001	35372	32716	10584.8	Y	6.06385	17808	8730	35580	32724	-8730
2	15	H10	00:44:43	37.0075	36.0087	Y	130.766	14302	1006	36462	32739	13315.2	Y	6.77105	23280	1076	35896	32726	22674
2	15	H11	00:44:43	37.0075	36.0087	Y	131.348	14253	1000	34761	32758	13274.3	Y	6.63185	19824	996	36262	32779	19300.4
2	15	H12	00:44:43	37.0075	36.0087	Y	162.246	12424	1007	34777	32721	11417	Y	6.91779	23679	994	35483	32742	23255.2
2	16	A01	00:44:59	37.0075	36.021	Y	170.189	11988	999	36717	32748	10998.1	Y	7.04446	27671	1377	35259	32770	27483.6
2	16	A02	00:44:59	37.0075	36.021	Y	113.379	15566	1005	39380	32711	14621.7	Y	5.15779	21451	1031	34905	32767	-1031
2	16	A03	00:44:59	37.0075	36.021	Y	124.841	14677	992	37971	32745	13710.3	Y	6.72591	20490	992	35560	32749	20627.8
2	16	A04	00:44:59	37.0075	36.021	Y	150.394	12954	993	36815	32752	12037.5	Y	6.65092	20167	1084	34979	32760	20037.3
2	16	A05	00:44:59	37.0075	36.021	Y	125.64	14661	1013	37747	32757	13650.9	Y	6.64957	20072	1063	36209	32742	19779
2	16	A06	00:44:59	37.0075	36.021	Y	129.68	14298	1001	35944	32700	13358.7	Y	6.35579	14275	0	36518	32733	15376.3
2	16	A07	00:44:59	37.0075	36.021	Y	133.869	14030	999	36486	32760	13068.7	Y	4.64778	65535	3380	53593	32728	-3380
2	16	A08	00:44:59	37.0075	36.021	Y	131.311	14216	1010	37166	32708	13244.3	Y	6.79896	23218	1190	35290	32726	23087.5
2	16	A09	00:44:59	37.0075	36.021	Y	130.307	14252	1001	36083	32716	13314.5	Y	-88.8058	20254	8730	33879	32724	-8730
2	16	A10	00:44:59	37.0075	36.021	Y	119.26	15088	1006	36155	32739	14139.4	Y	6.86385	23420	1076	35351	32726	23423.6
2	16	A11	00:44:59	37.0075	36.021	Y	110.552	15862	1000	37464	32758	14865.4	Y	6.9946	24351	996	34591	32779	23771.6
2	16	A12	00:44:59	37.0075	36.021	Y	149.353	13090	1007	35404	32721	12097.6	Y	6.93855	24144	994	35643	32742	23641
2	16	B01	00:44:59	37.0075	36.021	Y	148.997	13151	999	35094	32748	12118.4	Y	6.96898	26427	1377	34870	32770	26170
2	16	B02	00:44:59	37.0075	36.021	Y	116.518	15424	1005	35072	32711	14360.2	Y	6.76753	21468	1031	36079	32767	21312.1
2	16	B03	00:44:59	37.0075	36.021	Y	114.232	15515	992	36231	32745	14549.7	Y	6.67223	19170	992	35809	32749	19643.9
2	16	B04	00:44:59	37.0075	36.021	Y	115.841	15357	993	36603	32752	14415.8	Y	6.7036	20922	1084	35561	32760	20577.5
2	16	B05	00:44:59	37.0075	36.021	Y	112.551	15663	1013	36468	32757	14692.2	Y	6.72396	20639	1063	34979	32742	20618.6
2	16	B06	00:44:59	37.0075	36.021	Y	116.732	15281	1001	36354	32700	14342.7	Y	6.36984	14513	0	35238	32733	15845.5
2	16	B07	00:44:59	37.0075	36.021	Y	107.001	16139	999	36490	32760	15183.3	Y	5.31271	44065	3380	34813	32728	-3380
2	16	B08	00:44:59	37.0075	36.021	Y	116.641	15347	1010	36212	32708	14350.1	Y	6.77568	22950	1190	36694	32726	22592.9
2	16	B09	00:44:59	37.0075	36.021	Y	116.291	15309	1001	38122	32716	14378.8	Y	6.47145	19819	8730	34847	32724	-8730
2	16	B10	00:44:59	37.0075	36.021	Y	121.082	14977	1006	35691	32739	13996.4	Y	6.77291	22648	1076	35758	32726	22281.6
2	16	B11	00:44:59	37.0075	36.021	Y	111.516	15757	1000	37282	32758	14781.4	Y	6.66183	19668	996	34759	32779	19575.9
2	16	B12	00:44:59	37.0075	36.021	Y	147.752	13163	1007	34957	32721	12191.3	Y	6.92577	23829	994	35596	32742	23427.8
2	16	C01	00:44:59	37.0075	36.021	Y	149.019	13104	999	36012	32748	12117	Y	7.0323	27852	1377	35970	32770	27258.3
2	16	C02	00:44:59	37.0075	36.021	Y	107.249	16122	1005	37880	32711	15160.7	Y	6.70409	20467	1031	35378	32767	20392.3
2	16	C03	00:44:59	37.0075	36.021	Y	116.417	15300	992	36794	32745	14368.5	Y	6.63202	18770	992	36504	32749	19132.6
2	16	C04	00:44:59	37.0075	36.021	Y	142.906	13468	993	35791	32752	12483.9	Y	6.67337	20520	1084	36605	32760	20284.6
2	16	C05	00:44:59	37.0075	36.021	Y	121.909	14904	1013	36358	32757	13932.4	Y	6.71573	21256	1063	35858	32742	20957
2	16	C06	00:44:59	37.0075	36.021	Y	192.301	10996	1001	36106	32700	10030.5	Y	6.13753	11500	0	34961	32733	12609.7
2	16	C07	00:44:59	37.0075	36.021	Y	113.373	15573	999	35671	32760	14622.1	Y	5.27377	35543	3380	34843	32728	-3380
2	16	C08	00:44:59	37.0075	36.021	Y	113.634	15586	1010	35948	32708	14600.1	Y	6.71339	22051	1190	36060	32726	21628.2
2	16	C09	00:44:59	37.0075	36.021	Y	117.227	15256	1001	36252	32716	14302.5	Y	6.26826	18910	8730	34340	32724	-8730
2	16	C10	00:44:59	37.0075	36.021	Y	127.881	14454	1006	36052	32739	13487.3	Y	6.67755	21232	1076	35811	32726	20720.4
2	16	C11	00:44:59	37.0075	36.021	Y	112.9	15648	1000	37100	32758	14662.4	Y	6.63179	19616	996	35425	32779	19405.8
2	16	C12	00:44:59	37.0075	36.021	Y	169.24	12055	1007	35573	32721	11043.8	Y	6.85708	22524	994	35577	32742	22324.5
2	16	D01	00:44:59	37.0075	36.021	Y	151.797	12979	999	36194	32748	11957.4	Y	6.98928	26812	1377	34944	32770	26335.3
2	16	D02	00:44:59	37.0075	36.021	Y	111.621	15746	1005	35733	32711	14772.3	Y	6.64744	20395	1031	36143	32767	19956
2	16	D03	00:44:59	37.0075	36.021	Y	112.713	15630	992	37004	32745	14678.4	Y	6.62327	19316	992	35357	32749	19235
2	16	D04	00:44:59	37.0075	36.021	Y	115.04	15453	993	36244	32752	14482.1	Y	6.65088	20480	1084	35835	32760	19968.8
2	16	D05	00:44:59	37.0075	36.021	Y	113.513	15589	1013	37299	32757	14610.3	Y	6.6514	20424	1063	36090	32742	20019.8
2	16	D06	00:44:59	37.0075	36.021	Y	115.412	15420	1001	36521	32700	14451.3	Y	6.36315	14677	0	35396	32733	15718.7
2	16	D07	00:44:59	37.0075	36.021	Y	128.254	14429	999	35132	32760	13460.4	Y	5.24468	29461	3380	34275	32728	-3380
2	16	D08	00:44:59	37.0075	36.021	Y	118.439	15195	1010	35782	32708	14204.8	Y	6.68977	21151	1190	34923	32726	20683
2	16	D09	00:44:59	37.0075	36.021	Y	116.523	15276	1001	36139	32716	14359.8	Y	6.18649	18411	8730	34157	32724	-8730
2	16	D10	00:44:59	37.0075	36.021	Y	115.074	15446	1006	35879	32739	14479.4	Y	6.67687	22443	1076	36459	32726	21932.1
2	16	D11	00:44:59	37.0075	36.021	Y	115.217	15443	1000	35918	32758	14467.4	Y	6.63319	19827	996	35168	32779	19412
2	16	D12	00:44:59	37.0075	36.021	Y	100.463	16763	1007	37785	32721	15805.7	Y	7.44959	31651	994	39475	32742	31681.8
2	16	E01	00:44:59	37.0075	36.021	Y	150.86	13026	999	38378	32748	12010.8	Y	7.01665	28045	1377	37371	32770	27466.5
2	16	E02	00:44:59	37.0075	36.021	Y	112.839	15656	1005	35538	32711	14667.6	Y	6.66278	20282	1031	37088	32767	19842.4
2	16	E03	00:44:59	37.0075	36.021	Y	114.322	15477	992	37082	32745	14542.1	Y	6.62268	19511	992	35323	32749	19246.7
2	16	E04	00:44:59	37.0075	36.021	Y	116.122	15391	993	35654	32752	14392.7	Y	6.65383	20324	1084	36019	32760	19950.9
2	16	E05	00:44:59	37.0075	36.021	Y	114.821	15474	1013	35901	32757	14500.4	Y	6.64696	20398	1063	35591	32742	19929.3
2	16	E06	00:44:59	37.0075	36.021	Y	116.695	15274	1001	35848	32700	14345.8	Y	6.35773	14934	0	36634	32733	15558
2	16	E07	00:44:59	37.0075	36.021	Y	106.679	16153	999	35784	32760	15212.8	Y	5.23299	27619	3380	34393	32728	-3380
2	16	E08	00:44:59	37.0075	36.021	Y	112.749	15631	1010	35299	32708	14675.3	Y	6.73397	21896	1190	35073	32726	21387
2	16	E09	00:44:59	37.0075	36.021	Y	125.43	14627	1001	36332	32716	13666.5	Y	6.15746	18781	8730	36492	32724	-8730
2	16	E10	00:44:59	37.0075	36.021	Y	117.169	15277	1006	35697	32739	14307.2	Y	6.66849	21099	1076	34942	32726	20508.6
2	16	E11	00:44:59	37.0075	36.021	Y	115.464	15394	1000	35664	32758	14447	Y	6.64042	19813	996	35798	32779	19512.7
2	16	E12	00:44:59	37.0075	36.021	Y	153.747	12842	1007	36723	32721	11847.8	Y	6.91449	23510	994	34381	32742	23032.4
2	16	F01	00:44:59	37.0075	36.021	Y	150.125	13052	999	37325	32748	12053	Y	6.98519	26669	1377	35139	32770	25967.4
2	16	F02	00:44:59	37.0075	36.021	Y	116.99	15337	1005	35692	32711	14321.7	Y	6.60661	19666	1031	35452	32767	19030.5
2	16	F03	00:44:59	37.0075	36.021	Y	119.459	15093	992	35414	32745	14123.6	Y	6.64851	19561	992	34446	32749	19398.9
2	16	F04	00:44:59	37.0075	36.021	Y	114.723	15488	993	36181	32752	14508.6	Y	6.66654	20763	1084	35258	32760	20252.5
2	16	F05	00:44:59	37.0075	36.021	Y	112.91	15630	1013	36968	32757	14661.5	Y	6.64858	20589	1063	35120	32742	20062.8
2	16	F06	00:44:59	37.0075	36.021	Y	111.525	15737	1001	36936	32700	14780.6	Y	6.35505	14958	0	35878	32733	15514.5
2	16	F07	00:44:59	37.0075	36.021	Y	115.84	15386	999	36483	32760	14415.9	Y	5.26599	29242	3380	35019	32728	-3380
2	16	F08	00:44:59	37.0075	36.021	Y	113.537	15583	1010	35803	32708	14608.2	Y	6.70152	21816	1190	34960	32726	21221.7
2	16	F09	00:44:59	37.0075	36.021	Y	116.916	15300	1001	36444	32716	14327.7	Y	6.03439	17844	8730	34070	32724	-8730
2	16	F10	00:44:59	37.0075	36.021	Y	116.086	15369	1006	35094	32739	14395.6	Y	6.68189	21397	1076	35307	32726	20843.3
2	16	F11	00:44:59	37.0075	36.021	Y	113.954	15532	1000	37299	32758	14573	Y	6.62946	19916	996	35150	32779	19348.4
2	16	F12	00:44:59	37.0075	36.021	Y	157.219	12648	1007	36529	32721	11657.6	Y	6.91922	23658	994	35180	32742	23120.1
2	16	G01	00:44:59	37.0075	36.021	Y	150.717	13000	999	35639	32748	12019	Y	6.97269	28037	1377	35404	32770	27234.8
2	16	G02	00:44:59	37.0075	36.021	Y	113.979	15548	1005	36607	32711	14570.9	Y	6.66784	20523	1031	35034	32767	20107.6
2	16	G03	00:44:59	37.0075	36.021	Y	112.479	15645	992	35848	32745	14698.4	Y	6.64933	20168	992	36341	32749	19703.8
2	16	G04	00:44:59	37.0075	36.021	Y	142.474	13475	993	35108	32752	12510.6	Y	6.58808	19987	1084	34996	32760	19493
2	16	G05	00:44:59	37.0075	36.021	Y	114.769	15481	1013	36973	32757	14504.7	Y	6.68329	21313	1063	35149	32742	20737
2	16	G06	00:44:59	37.0075	36.021	Y	115.93	15376	1001	36374	32700	14408.5	Y	6.42523	15991	0	36078	32733	16512.1
2	16	G07	00:44:59	37.0075	36.021	Y	114.141	15525	999	37721	32760	14557.3	Y	5.22543	24285	3380	34222	32728	-3380
2	16	G08	00:44:59	37.0075	36.021	Y	143.058	13444	1010	35034	32708	12474.5	Y	6.70108	22368	1190	36028	32726	21706.4
2	16	G09	00:44:59	37.0075	36.021	Y	155.519	12738	1001	35662	32716	11750	Y	6.07924	18088	8730	35500	32724	-8730
2	16	G10	00:44:59	37.0075	36.021	Y	118.953	15147	1006	35400	32739	14163.8	Y	6.72538	22164	1076	35603	32726	21581
2	16	G11	00:44:59	37.0075	36.021	Y	110.085	15894	1000	35311	32758	14906.5	Y	6.727	22200	996	35077	32779	21658
2	16	G12	00:44:59	37.0075	36.021	Y	173.573	11825	1007	35083	32721	10838	Y	6.83237	22929	994	35280	32742	22359.6
2	16	H01	00:44:59	37.0075	36.021	Y	164.713	12262	999	35687	32748	11267.2	Y	6.96461	26259	1377	34680	32770	25638.1
2	16	H02	00:44:59	37.0075	36.021	Y	111.136	15802	1005	35447	32711	14814.3	Y	6.71515	21258	1031	34973	32767	20882.3
2	16	H03	00:44:59	37.0075	36.021	Y	124.309	14742	992	35652	32745	13750	Y	6.59497	19349	992	35402	32749	18925.9
2	16	H04	00:44:59	37.0075	36.021	Y	114.446	15502	993	36166	32752	14531.7	Y	6.74033	21787	1084	34836	32760	21322.2
2	16	H05	00:44:59	37.0075	36.021	Y	123.318	14820	1013	35266	32757	13824.7	Y	6.66358	20676	1063	35181	32742	20113.2
2	16	H06	00:44:59	37.0075	36.021	Y	122.272	14889	1001	35404	32700	13904.5	Y	6.40378	15769	0	36418	32733	16214
2	16	H07	00:44:59	37.0075	36.021	Y	144.036	13387	999	35297	32760	12414.4	Y	5.21099	21376	3380	34059	32728	-3380
2	16	H08	00:44:59	37.0075	36.021	Y	139.275	13688	1010	35892	32708	12712.4	Y	6.72109	22445	1190	35424	32726	21795.7
2	16	H09	00:44:59	37.0075	36.021	Y	177.105	11655	1001	35372	32716	10675.9	Y	6.06385	18357	8730	35578	32724	-8730
2	16	H10	00:44:59	37.0075	36.021	Y	128.883	14402	1006	36462	32739	13415.3	Y	6.76441	23170	1076	35894	32726	22576.7
2	16	H11	00:44:59	37.0075	36.021	Y	129.387	14358	1000	34761	32758	13379.5	Y	6.62358	19707	996	36261	32779	19186.4
2	16	H12	00:44:59	37.0075	36.021	Y	162.242	12400	1007	34777	32721	11393	Y	6.91821	23676	994	35482	32742	23260.9
2	17	A01	00:45:15	37.0075	36.021	Y	170.281	11967	999	36717	32748	10977	Y	7.04385	27651	1377	35258	32770	27474.3
2	17	A02	00:45:15	37.0075	36.021	Y	111.658	15683	1005	39380	32711	14739.1	Y	5.15779	21295	1031	34903	32767	-1031
2	17	A03	00:45:15	37.0075	36.021	Y	122.896	14797	992	37971	32745	13830.5	Y	6.7169	20365	992	35559	32749	20503.6
2	17	A04	00:45:15	37.0075	36.021	Y	148.154	13060	993	36814	32752	12147.4	Y	6.63999	20002	1084	34977	32760	19883.4
2	17	A05	00:45:15	37.0075	36.021	Y	124.057	14753	1013	37747	32757	13743	Y	6.64385	19978	1063	36206	32742	19699.4
2	17	A06	00:45:15	37.0075	36.021	Y	127.354	14439	1001	35944	32700	13500.3	Y	6.34501	14127	0	36515	32733	15228.9
2	17	A07	00:45:15	37.0075	36.021	Y	132.054	14130	999	36486	32760	13168.9	Y	4.64778	65535	3380	53582	32728	-3380
2	17	A08	00:45:15	37.0075	36.021	Y	129.124	14345	1010	37166	32708	13373.6	Y	6.79212	23095	1190	35287	32726	22987.2
2	17	A09	00:45:15	37.0075	36.021	Y	128.332	14367	1001	36083	32716	13430	Y	-88.8058	20832	8730	33878	32724	-8730
2	17	A10	00:45:15	37.0075	36.021	Y	117.42	15207	1006	36155	32739	14258.9	Y	6.85278	23242	1076	35348	32726	23265.2
2	17	A11	00:45:15	37.0075	36.021	Y	108.791	15987	1000	37464	32758	14990.4	Y	6.98472	24220	996	34591	32779	23638.4
2	17	A12	00:45:15	37.0075	36.021	Y	149.387	13068	1007	35404	32721	12075.6	Y	6.93889	24132	994	35641	32742	23645.8
2	17	B01	00:45:15	37.0075	36.021	Y	148.812	13136	999	35093	32748	12109	Y	6.9748	26498	1377	34869	32770	26257.2
2	17	B02	00:45:15	37.0075	36.021	Y	114.848	15527	1005	35071	32711	14469.4	Y	6.76133	21366	1031	36076	32767	21226.1
2	17	B03	00:45:15	37.0075	36.021	Y	112.29	15650	992	36231	32745	14684.9	Y	6.66801	19104	992	35807	32749	19586.3
2	17	B04	00:45:15	37.0075	36.021	Y	114.25	15460	993	36603	32752	14519.2	Y	6.69932	20842	1084	35558	32760	20517.8
2	17	B05	00:45:15	37.0075	36.021	Y	110.811	15783	1013	36468	32757	14812.5	Y	6.72226	20589	1063	34976	32742	20595.1
2	17	B06	00:45:15	37.0075	36.021	Y	114.837	15408	1001	36354	32700	14470.3	Y	6.3646	14429	0	35235	32733	15772.7
2	17	B07	00:45:15	37.0075	36.021	Y	105.263	16267	999	36490	32760	15311.6	Y	5.31271	45182	3380	34811	32728	-3380
2	17	B08	00:45:15	37.0075	36.021	Y	115.03	15451	1010	36212	32708	14454.2	Y	6.77229	22885	1190	36691	32726	22543.4
2	17	B09	00:45:15	37.0075	36.021	Y	114.692	15412	1001	38122	32716	14482.3	Y	6.47145	20423	8730	34844	32724	-8730
2	17	B10	00:45:15	37.0075	36.021	Y	119.304	15089	1006	35691	32739	14108.6	Y	6.76827	22561	1076	35755	32726	22214.9
2	17	B11	00:45:15	37.0075	36.021	Y	109.221	15924	1000	37281	32758	14952.2	Y	6.65333	19537	996	34757	32779	19459.6
2	17	B12	00:45:15	37.0075	36.021	Y	147.712	13145	1007	34957	32721	12173.3	Y	6.92657	23823	994	35594	32742	23438.8
2	17	C01	00:45:15	37.0075	36.021	Y	149.017	13084	999	36012	32748	12097	Y	7.03447	27875	1377	35969	32770	27290.9
2	17	C02	00:45:15	37.0075	36.021	Y	105.161	16282	1005	37880	32711	15321.1	Y	6.69514	20333	1031	35376	32767	20268.4
2	17	C03	00:45:15	37.0075	36.021	Y	114.528	15427	992	36794	32745	14496	Y	6.62094	18604	992	36499	32749	18981.3
2	17	C04	00:45:15	37.0075	36.021	Y	140.731	13582	993	35791	32752	12597.9	Y	6.66434	20377	1084	36601	32760	20157.7
2	17	C05	00:45:15	37.0075	36.021	Y	120.193	15010	1013	36358	32757	14038.7	Y	6.71015	21153	1063	35854	32742	20878.5
2	17	C06	00:45:15	37.0075	36.021	Y	189.965	11079	1001	36107	32700	10110.5	Y	6.12943	11382	0	34958	32733	12497.2
2	17	C07	00:45:15	37.0075	36.021	Y	111.294	15721	999	35671	32760	14770.6	Y	5.27377	36037	3380	34841	32728	-3380
2	17	C08	00:45:15	37.0075	36.021	Y	111.529	15736	1010	35948	32708	14750.3	Y	6.706	21921	1190	36056	32726	21520.9
2	17	C09	00:45:15	37.0075	36.021	Y	115.422	15375	1001	36252	32716	14421.8	Y	6.26826	19489	8730	34338	32724	-8730
2	17	C10	00:45:15	37.0075	36.021	Y	125.841	14577	1006	36052	32739	13610.6	Y	6.66924	21089	1076	35807	32726	20601.7
2	17	C11	00:45:15	37.0075	36.021	Y	110.654	15808	1000	37099	32758	14826.2	Y	6.62052	19444	996	35422	32779	19249.9
2	17	C12	00:45:15	37.0075	36.021	Y	169.432	12029	1007	35573	32721	11017.8	Y	6.85504	22481	994	35575	32742	22296.4
2	17	D01	00:45:15	37.0075	36.021	Y	151.945	12951	999	36194	32748	11929.5	Y	6.99474	26866	1377	34942	32770	26416.7
2	17	D02	00:45:15	37.0075	36.021	Y	109.454	15905	1005	35733	32711	14931.6	Y	6.63807	20249	1031	36140	32767	19824.3
2	17	D03	00:45:15	37.0075	36.021	Y	110.832	15762	992	37004	32745	14810.7	Y	6.61686	19202	992	35353	32749	19146.5
2	17	D04	00:45:15	37.0075	36.021	Y	113.179	15580	993	36244	32752	14609.3	Y	6.64352	20353	1084	35831	32760	19865.5
2	17	D05	00:45:15	37.0075	36.021	Y	111.514	15730	1013	37299	32757	14751.6	Y	6.64556	20314	1063	36085	32742	19937.7
2	17	D06	00:45:15	37.0075	36.021	Y	113.424	15557	1001	36521	32700	14588.6	Y	6.35519	14552	0	35392	32733	15608.2
2	17	D07	00:45:15	37.0075	36.021	Y	126.579	14525	999	35132	32760	13556.6	Y	5.24468	30041	3380	34273	32728	-3380
2	17	D08	00:45:15	37.0075	36.021	Y	116.518	15322	1010	35782	32708	14331.9	Y	6.68712	21086	1190	34920	32726	20645.6
2	17	D09	00:45:15	37.0075	36.021	Y	114.829	15382	1001	36138	32716	14470.9	Y	6.18649	19006	8730	34156	32724	-8730
2	17	D10	00:45:15	37.0075	36.021	Y	113.257	15569	1006	35879	32739	14602.7	Y	6.67033	22323	1076	36455	32726	21833.7
2	17	D11	00:45:15	37.0075	36.021	Y	112.927	15601	1000	35917	32758	14630.6	Y	6.624	19687	996	35166	32779	19284.8
2	17	D12	00:45:15	37.0075	36.021	Y	100.255	16746	1007	37784	32721	15791.9	Y	7.4533	31674	994	39469	32742	31734.7
2	17	E01	00:45:15	37.0075	36.021	Y	150.893	13002	999	38377	32748	11989.1	Y	7.02118	28094	1377	37368	32770	27535.7
2	17	E02	00:45:15	37.0075	36.021	Y	110.716	15809	1005	35538	32711	14820.8	Y	6.65042	20097	1031	37084	32767	19671.2
2	17	E03	00:45:15	37.0075	36.021	Y	112.329	15616	992	37082	32745	14681.6	Y	6.61379	19370	992	35320	32749	19123.9
2	17	E04	00:45:15	37.0075	36.021	Y	114.061	15528	993	35653	32752	14535	Y	6.64635	20198	1084	36015	32760	19846.2
2	17	E05	00:45:15	37.0075	36.021	Y	112.844	15611	1013	35901	32757	14637.7	Y	6.63975	20271	1063	35587	32742	19827.9
2	17	E06	00:45:15	37.0075	36.021	Y	114.811	15400	1001	35848	32700	14472.4	Y	6.34767	14778	0	36628	32733	15419.2
2	17	E07	00:45:15	37.0075	36.021	Y	105.021	16274	999	35784	32760	15334.2	Y	5.23299	28083	3380	34390	32728	-3380
2	17	E08	00:45:15	37.0075	36.021	Y	111.166	15737	1010	35299	32708	14781.7	Y	6.73004	21814	1190	35070	32726	21331.3
2	17	E09	00:45:15	37.0075	36.021	Y	124.021	14706	1001	36332	32716	13745.7	Y	6.15746	19374	8730	36489	32724	-8730
2	17	E10	00:45:15	37.0075	36.021	Y	115.327	15394	1006	35696	32739	14429.6	Y	6.66353	21011	1076	34940	32726	20438
2	17	E11	00:45:15	37.0075	36.021	Y	113.588	15516	1000	35663	32758	14574.8	Y	6.63014	19656	996	35795	32779	19370.4
2	17	E12	00:45:15	37.0075	36.021	Y	153.761	12822	1007	36723	32721	11827.8	Y	6.91492	23487	994	34379	32742	23038.2
2	17	F01	00:45:15	37.0075	36.021	Y	150.213	13027	999	37325	32748	12028	Y	6.98821	26701	1377	35138	32770	26011.8
2	17	F02	00:45:15	37.0075	36.021	Y	114.794	15484	1005	35691	32711	14473.8	Y	6.59743	19527	1031	35450	32767	18903.6
2	17	F03	00:45:15	37.0075	36.021	Y	117.445	15226	992	35414	32745	14256.8	Y	6.64295	19465	992	34444	32749	19322.8
2	17	F04	00:45:15	37.0075	36.021	Y	112.75	15625	993	36181	32752	14645.7	Y	6.65828	20625	1084	35255	32760	20136.2
2	17	F05	00:45:15	37.0075	36.021	Y	110.979	15766	1013	36968	32757	14797.9	Y	6.64208	20465	1063	35116	32742	19971
2	17	F06	00:45:15	37.0075	36.021	Y	109.574	15877	1001	36936	32700	14921	Y	6.34541	14811	0	35874	32733	15381.6
2	17	F07	00:45:15	37.0075	36.021	Y	114.011	15509	999	36483	32760	14539.2	Y	5.26599	29599	3380	35016	32728	-3380
2	17	F08	00:45:15	37.0075	36.021	Y	111.711	15704	1010	35802	32708	14734.6	Y	6.69618	21712	1190	34957	32726	21144.8
2	17	F09	00:45:15	37.0075	36.021	Y	115.641	15380	1001	36445	32716	14403.7	Y	6.03439	18433	8730	34069	32724	-8730
2	17	F10	00:45:15	37.0075	36.021	Y	114.162	15493	1006	35093	32739	14526.5	Y	6.67643	21296	1076	35304	32726	20765.2
2	17	F11	00:45:15	37.0075	36.021	Y	112.18	15653	1000	37299	32758	14694.4	Y	6.6219	19797	996	35148	32779	19243.9
2	17	F12	00:45:15	37.0075	36.021	Y	157.301	12625	1007	36529	32721	11634.6	Y	6.91858	23630	994	35178	32742	23111.3
2	17	G01	00:45:15	37.0075	36.021	Y	150.738	12979	999	35639	32748	11998	Y	6.97626	28070	1377	35402	32770	27290.2
2	17	G02	00:45:15	37.0075	36.021	Y	112.03	15680	1005	36606	32711	14707.2	Y	6.66025	20402	1031	35032	32767	20001.5
2	17	G03	00:45:15	37.0075	36.021	Y	110.521	15784	992	35848	32745	14837.8	Y	6.64177	20049	992	36338	32749	19598.9
2	17	G04	00:45:15	37.0075	36.021	Y	140.352	13586	993	35108	32752	12621.8	Y	6.58051	19864	1084	34994	32760	19384.6
2	17	G05	00:45:15	37.0075	36.021	Y	112.722	15624	1013	36973	32757	14648.1	Y	6.67585	21183	1063	35146	32742	20631.1
2	17	G06	00:45:15	37.0075	36.021	Y	114.04	15504	1001	36374	32700	14536.8	Y	6.41632	15848	0	36073	32733	16388.9
2	17	G07	00:45:15	37.0075	36.021	Y	112.41	15639	999	37720	32760	14674.7	Y	5.22543	24645	3380	34219	32728	-3380
2	17	G08	00:45:15	37.0075	36.021	Y	140.847	13554	1010	35033	32708	12590.6	Y	6.69489	22259	1190	36025	32726	21615.5
2	17	G09	00:45:15	37.0075	36.021	Y	153.217	12846	1001	35662	32716	11858.1	Y	6.07924	18667	8730	35498	32724	-8730
2	17	G10	00:45:15	37.0075	36.021	Y	116.89	15279	1006	35399	32739	14301.7	Y	6.71759	22039	1076	35601	32726	21468.9
2	17	G11	00:45:15	37.0075	36.021	Y	108.108	16039	1000	35311	32758	15051.6	Y	6.71912	22079	996	35076	32779	21544.4
2	17	G12	00:45:15	37.0075	36.021	Y	173.464	11814	1007	35083	32721	10827	Y	6.83266	22915	994	35278	32742	22363.8
2	17	H01	00:45:15	37.0075	36.021	Y	164.765	12242	999	35687	32748	11247.2	Y	6.96781	26291	1377	34679	32770	25685.2
2	17	H02	00:45:15	37.0075	36.021	Y	108.871	15965	1005	35446	32711	14983.3	Y	6.70396	21096	1031	34972	32767	20725.1
2	17	H03	00:45:15	37.0075	36.021	Y	122.259	14871	992	35652	32745	13879	Y	6.58745	19226	992	35399	32749	18821.7
2	17	H04	00:45:15	37.0075	36.021	Y	112.748	15616	993	36166	32752	14645.9	Y	6.73117	21651	1084	34835	32760	21193.1
2	17	H05	00:45:15	37.0075	36.021	Y	121.414	14945	1013	35267	32757	13943.9	Y	6.65568	20551	1063	35179	32742	20002.4
2	17	H06	00:45:15	37.0075	36.021	Y	120.565	14994	1001	35404	32700	14009.6	Y	6.39446	15631	0	36415	32733	16085.2
2	17	H07	00:45:15	37.0075	36.021	Y	142.048	13488	999	35297	32760	12515.6	Y	5.21099	21723	3380	34057	32728	-3380
2	17	H08	00:45:15	37.0075	36.021	Y	137.27	13795	1010	35892	32708	12819.7	Y	6.71523	22345	1190	35422	32726	21710.3
2	17	H09	00:45:15	37.0075	36.021	Y	174.803	11744	1001	35372	32716	10765.1	Y	6.06385	18927	8730	35575	32724	-8730
2	17	H10	00:45:15	37.0075	36.021	Y	127.242	14495	1006	36462	32739	13508.5	Y	6.75755	23057	1076	35892	32726	22476.2
2	17	H11	00:45:15	37.0075	36.021	Y	127.766	14449	1000	34761	32758	13470.6	Y	6.61564	19589	996	36259	32779	19077.1
2	17	H12	00:45:15	37.0075	36.021	Y	162.168	12380	1007	34776	32721	11379	Y	6.91846	23662	994	35480	32742	23264.3
2	18	A01	00:45:34	37.0075	36.0272	Y	170.308	11944	999	36716	32748	10957	Y	7.02688	27384	1377	35256	32770	27218.7
2	18	A02	00:45:34	37.0075	36.0272	Y	109.856	15805	1005	39380	32711	14861.6	Y	5.15779	21117	1031	34905	32767	-1031
2	18	A03	00:45:34	37.0075	36.0272	Y	117.972	15149	992	37971	32745	14183.1	Y	6.70545	20201	992	35557	32749	20345.7
2	18	A04	00:45:34	37.0075	36.0272	Y	145.908	13172	993	36815	32752	12256.8	Y	6.61974	19730	1084	34977	32760	19598.2
2	18	A05	00:45:34	37.0075	36.0272	Y	122.405	14848	1013	37747	32757	13838	Y	6.62696	19746	1063	36205	32742	19464.2
2	18	A06	00:45:34	37.0075	36.0272	Y	124.928	14587	1001	35944	32700	13649	Y	6.32678	13892	0	36514	32733	14979.6
2	18	A07	00:45:34	37.0075	36.0272	Y	130.128	14236	999	36486	32760	13275.2	Y	4.64778	65535	3380	53587	32728	-3380
2	18	A08	00:45:34	37.0075	36.0272	Y	126.953	14472	1010	37166	32708	13501	Y	6.76982	22765	1190	35285	32726	22660.3
2	18	A09	00:45:34	37.0075	36.0272	Y	126.311	14484	1001	36083	32716	13547.5	Y	-88.8058	20769	8730	33877	32724	-8730
2	18	A10	00:45:34	37.0075	36.0272	Y	115.228	15353	1006	36155	32739	14405.4	Y	6.82581	22865	1076	35347	32726	22879.5
2	18	A11	00:45:34	37.0075	36.0272	Y	106.831	16128	1000	37464	32758	15131.4	Y	6.97337	24056	996	34590	32779	23485.1
2	18	A12	00:45:34	37.0075	36.0272	Y	149.341	13048	1007	35404	32721	12055.6	Y	6.93773	24108	994	35640	32742	23629.8
2	18	B01	00:45:34	37.0075	36.0272	Y	148.797	13114	999	35093	32748	12087	Y	6.96094	26274	1377	34867	32770	26049.7
2	18	B02	00:45:34	37.0075	36.0272	Y	113.216	15631	1005	35071	32711	14573	Y	6.74702	21182	1031	36077	32767	21027.7
2	18	B03	00:45:34	37.0075	36.0272	Y	109.998	15814	992	36231	32745	14849.2	Y	6.65961	18979	992	35804	32749	19471.8
2	18	B04	00:45:34	37.0075	36.0272	Y	112.523	15572	993	36603	32752	14631.6	Y	6.68638	20653	1084	35556	32760	20337.2
2	18	B05	00:45:34	37.0075	36.0272	Y	108.719	15932	1013	36468	32757	14961.9	Y	6.70855	20400	1063	34975	32742	20405.9
2	18	B06	00:45:34	37.0075	36.0272	Y	112.863	15540	1001	36354	32700	14602.8	Y	6.3523	14267	0	35234	32733	15601.9
2	18	B07	00:45:34	37.0075	36.0272	Y	103.364	16408	999	36490	32760	15453	Y	5.31271	43636	3380	34809	32728	-3380
2	18	B08	00:45:34	37.0075	36.0272	Y	113.259	15566	1010	36212	32708	14569.3	Y	6.75412	22607	1190	36687	32726	22278.8
2	18	B09	00:45:34	37.0075	36.0272	Y	112.828	15532	1001	38121	32716	14605.7	Y	6.47145	20394	8730	34842	32724	-8730
2	18	B10	00:45:34	37.0075	36.0272	Y	117.326	15215	1006	35691	32739	14234.8	Y	6.75055	22299	1076	35753	32726	21959.7
2	18	B11	00:45:34	37.0075	36.0272	Y	106.941	16093	1000	37281	32758	15121.5	Y	6.64077	19363	996	34756	32779	19287.6
2	18	B12	00:45:34	37.0075	36.0272	Y	147.815	13116	1007	34957	32721	12144.2	Y	6.9261	23800	994	35592	32742	23432.3
2	18	C01	00:45:34	37.0075	36.0272	Y	148.918	13067	999	36012	32748	12080	Y	7.02276	27695	1377	35968	32770	27114.7
2	18	C02	00:45:34	37.0075	36.0272	Y	102.863	16461	1005	37880	32711	15500.6	Y	6.68467	20187	1031	35375	32767	20123.6
2	18	C03	00:45:34	37.0075	36.0272	Y	112.465	15567	992	36794	32745	14636.5	Y	6.6086	18442	992	36498	32749	18812.6
2	18	C04	00:45:34	37.0075	36.0272	Y	138.433	13703	993	35791	32752	12719	Y	6.65129	20196	1084	36600	32760	19974.5
2	18	C05	00:45:34	37.0075	36.0272	Y	118.224	15134	1013	36358	32757	14163	Y	6.69863	20983	1063	35852	32742	20716.1
2	18	C06	00:45:34	37.0075	36.0272	Y	187.287	11169	1001	36106	32700	10204.1	Y	6.11884	11243	0	34957	32733	12350.1
2	18	C07	00:45:34	37.0075	36.0272	Y	108.919	15894	999	35671	32760	14944.1	Y	5.27377	35009	3380	34840	32728	-3380
2	18	C08	00:45:34	37.0075	36.0272	Y	109.209	15904	1010	35948	32708	14918.5	Y	6.69096	21697	1190	36054	32726	21302.4
2	18	C09	00:45:34	37.0075	36.0272	Y	113.451	15506	1001	36252	32716	14553.2	Y	6.26826	19505	8730	34338	32724	-8730
2	18	C10	00:45:34	37.0075	36.0272	Y	123.357	14732	1006	36052	32739	13766	Y	6.65505	20885	1076	35806	32726	20398.9
2	18	C11	00:45:34	37.0075	36.0272	Y	108.354	15976	1000	37099	32758	14994.4	Y	6.60861	19271	996	35420	32779	19085
2	18	C12	00:45:34	37.0075	36.0272	Y	169.393	12012	1007	35573	32721	11000.8	Y	6.85601	22478	994	35573	32742	22309.8
2	18	D01	00:45:34	37.0075	36.0272	Y	151.96	12928	999	36194	32748	11906.5	Y	6.98317	26687	1377	34941	32770	26244.2
2	18	D02	00:45:34	37.0075	36.0272	Y	106.965	16087	1005	35732	32711	15119.3	Y	6.62327	20035	1031	36138	32767	19616.2
2	18	D03	00:45:34	37.0075	36.0272	Y	108.672	15917	992	37004	32745	14966.1	Y	6.60628	19048	992	35351	32749	19000.3
2	18	D04	00:45:34	37.0075	36.0272	Y	111.088	15725	993	36244	32752	14754.5	Y	6.62901	20142	1084	35829	32760	19661.8
2	18	D05	00:45:34	37.0075	36.0272	Y	109.385	15881	1013	37299	32757	14903	Y	6.63101	20098	1063	36082	32742	19733
2	18	D06	00:45:34	37.0075	36.0272	Y	111.164	15716	1001	36521	32700	14747.9	Y	6.34121	14355	0	35389	32733	15414.3
2	18	D07	00:45:34	37.0075	36.0272	Y	124.646	14638	999	35132	32760	13669.9	Y	5.24468	29063	3380	34272	32728	-3380
2	18	D08	00:45:34	37.0075	36.0272	Y	114.518	15454	1010	35782	32708	14464.1	Y	6.67256	20868	1190	34918	32726	20439.6
2	18	D09	00:45:34	37.0075	36.0272	Y	113.103	15493	1001	36138	32716	14582.5	Y	6.18649	19027	8730	34154	32724	-8730
2	18	D10	00:45:34	37.0075	36.0272	Y	111.221	15704	1006	35878	32739	14743	Y	6.65492	22085	1076	36453	32726	21601.6
2	18	D11	00:45:34	37.0075	36.0272	Y	110.471	15783	1000	35918	32758	14808	Y	6.61204	19510	996	35164	32779	19119.3
2	18	D12	00:45:34	37.0075	36.0272	Y	100.056	16727	1007	37784	32721	15772.9	Y	7.453	31651	994	39465	32742	31730.4
2	18	E01	00:45:34	37.0075	36.0272	Y	151.115	12967	999	38377	32748	11954.2	Y	7.01372	27965	1377	37365	32770	27421.8
2	18	E02	00:45:34	37.0075	36.0272	Y	108.336	15984	1005	35538	32711	14996	Y	6.63705	19908	1031	37082	32767	19486
2	18	E03	00:45:34	37.0075	36.0272	Y	110.135	15771	992	37082	32745	14837.2	Y	6.60508	19239	992	35318	32749	19003.4
2	18	E04	00:45:34	37.0075	36.0272	Y	111.913	15682	993	35654	32752	14683.6	Y	6.63432	20017	1084	36012	32760	19677.8
2	18	E05	00:45:34	37.0075	36.0272	Y	110.769	15755	1013	35901	32757	14782.1	Y	6.62707	20084	1063	35585	32742	19649.7
2	18	E06	00:45:34	37.0075	36.0272	Y	112.694	15544	1001	35848	32700	14617.1	Y	6.33493	14602	0	36626	32733	15243.4
2	18	E07	00:45:34	37.0075	36.0272	Y	103.088	16413	999	35783	32760	15479.2	Y	5.23299	27315	3380	34389	32728	-3380
2	18	E08	00:45:34	37.0075	36.0272	Y	109.578	15841	1010	35299	32708	14886	Y	6.71975	21654	1190	35068	32726	21185.2
2	18	E09	00:45:34	37.0075	36.0272	Y	122.577	14785	1001	36332	32716	13824.9	Y	6.15746	19405	8730	36487	32724	-8730
2	18	E10	00:45:34	37.0075	36.0272	Y	113.385	15528	1006	35697	32739	14558.7	Y	6.65262	20850	1076	34939	32726	20282.8
2	18	E11	00:45:34	37.0075	36.0272	Y	111.602	15651	1000	35663	32758	14710.3	Y	6.6195	19501	996	35793	32779	19223.2
2	18	E12	00:45:34	37.0075	36.0272	Y	153.675	12805	1007	36723	32721	11810.8	Y	6.91499	23488	994	34379	32742	23039.2
2	18	F01	00:45:34	37.0075	36.0272	Y	150.327	12998	999	37325	32748	11999	Y	6.97945	26564	1377	35137	32770	25882.8
2	18	F02	00:45:34	37.0075	36.0272	Y	112.536	15646	1005	35692	32711	14630.5	Y	6.58514	19346	1031	35448	32767	18733.5
2	18	F03	00:45:34	37.0075	36.0272	Y	115.318	15367	992	35414	32745	14398	Y	6.63467	19345	992	34443	32749	19209.5
2	18	F04	00:45:34	37.0075	36.0272	Y	110.652	15776	993	36182	32752	14792.2	Y	6.64435	20418	1084	35253	32760	19940.1
2	18	F05	00:45:34	37.0075	36.0272	Y	108.761	15922	1013	36967	32757	14958.2	Y	6.62825	20258	1063	35114	32742	19775.8
2	18	F06	00:45:34	37.0075	36.0272	Y	107.551	16022	1001	36936	32700	15066.4	Y	6.33098	14610	0	35872	32733	15182.5
2	18	F07	00:45:34	37.0075	36.0272	Y	111.903	15654	999	36483	32760	14684.4	Y	5.26599	28898	3380	35015	32728	-3380
2	18	F08	00:45:34	37.0075	36.0272	Y	109.74	15846	1010	35803	32708	14871.8	Y	6.68206	21505	1190	34956	32726	20941.8
2	18	F09	00:45:34	37.0075	36.0272	Y	114.028	15481	1001	36445	32716	14504.9	Y	6.03439	18478	8730	34068	32724	-8730
2	18	F10	00:45:34	37.0075	36.0272	Y	112.132	15631	1006	35093	32739	14664.8	Y	6.66277	21097	1076	35303	32726	20569.5
2	18	F11	00:45:34	37.0075	36.0272	Y	110.106	15798	1000	37299	32758	14839.7	Y	6.60987	19626	996	35147	32779	19077.6
2	18	F12	00:45:34	37.0075	36.0272	Y	157.276	12602	1007	36528	32721	11614.9	Y	6.91759	23607	994	35177	32742	23097.7
2	18	G01	00:45:34	37.0075	36.0272	Y	150.679	12960	999	35639	32748	11978.9	Y	6.97038	27970	1377	35401	32770	27199
2	18	G02	00:45:34	37.0075	36.0272	Y	110.03	15823	1005	36607	32711	14846.4	Y	6.65006	20255	1031	35031	32767	19859.2
2	18	G03	00:45:34	37.0075	36.0272	Y	108.444	15927	992	35847	32745	14986.3	Y	6.63301	19914	992	36335	32749	19477.3
2	18	G04	00:45:34	37.0075	36.0272	Y	138.012	13710	993	35108	32752	12746.1	Y	6.56882	19684	1084	34992	32760	19217.3
2	18	G05	00:45:34	37.0075	36.0272	Y	110.618	15767	1013	36972	32757	14795.1	Y	6.66332	21000	1063	35145	32742	20452.6
2	18	G06	00:45:34	37.0075	36.0272	Y	111.895	15652	1001	36374	32700	14685.1	Y	6.40335	15670	0	36072	32733	16209.7
2	18	G07	00:45:34	37.0075	36.0272	Y	110.413	15777	999	37720	32760	14813	Y	5.22543	24102	3380	34218	32728	-3380
2	18	G08	00:45:34	37.0075	36.0272	Y	138.495	13678	1010	35033	32708	12715.1	Y	6.68201	22061	1190	36023	32726	21426.4
2	18	G09	00:45:34	37.0075	36.0272	Y	150.692	12966	1001	35662	32716	11978.2	Y	6.07924	18727	8730	35496	32724	-8730
2	18	G10	00:45:34	37.0075	36.0272	Y	114.797	15418	1006	35399	32739	14441	Y	6.70427	21844	1076	35600	32726	21277.2
2	18	G11	00:45:34	37.0075	36.0272	Y	106.094	16186	1000	35311	32758	15198.7	Y	6.7105	21938	996	35074	32779	21420
2	18	G12	00:45:34	37.0075	36.0272	Y	173.438	11797	1007	35083	32721	10810	Y	6.83376	22921	994	35277	32742	22379.1
2	18	H01	00:45:34	37.0075	36.0272	Y	164.912	12215	999	35687	32748	11220.2	Y	6.96037	26171	1377	34678	32770	25575.8
2	18	H02	00:45:34	37.0075	36.0272	Y	106.575	16142	1005	35447	32711	15154.7	Y	6.69089	20899	1031	34970	32767	20541.5
2	18	H03	00:45:34	37.0075	36.0272	Y	120.037	15007	992	35651	32745	14020.2	Y	6.57693	19070	992	35397	32749	18675.7
2	18	H04	00:45:34	37.0075	36.0272	Y	110.896	15741	993	36166	32752	14771.1	Y	6.71882	21461	1084	34833	32760	21018.9
2	18	H05	00:45:34	37.0075	36.0272	Y	119.235	15078	1013	35266	32757	14083	Y	6.64286	20359	1063	35177	32742	19822.7
2	18	H06	00:45:34	37.0075	36.0272	Y	118.718	15108	1001	35404	32700	14123.8	Y	6.38198	15455	0	36413	32733	15912.8
2	18	H07	00:45:34	37.0075	36.0272	Y	139.992	13592	999	35297	32760	12619.8	Y	5.21099	21218	3380	34056	32728	-3380
2	18	H08	00:45:34	37.0075	36.0272	Y	134.998	13914	1010	35891	32708	12943.3	Y	6.7028	22152	1190	35420	32726	21529.4
2	18	H09	00:45:34	37.0075	36.0272	Y	172.679	11824	1001	35372	32716	10845.3	Y	6.06385	19005	8730	35574	32724	-8730
2	18	H10	00:45:34	37.0075	36.0272	Y	125.571	14588	1006	36462	32739	13601.6	Y	6.74517	22865	1076	35890	32726	22294.9
2	18	H11	00:45:34	37.0075	36.0272	Y	126.033	14546	1000	34761	32758	13567.8	Y	6.60457	19429	996	36257	32779	18924.6
2	18	H12	00:45:34	37.0075	36.0272	Y	162.244	12356	1007	34776	32721	11355	Y	6.91754	23641	994	35479	32742	23251.6
2	19	A01	00:45:50	37.0075	36.0272	Y	170.349	11929	999	36716	32748	10942	Y	7.04124	27580	1377	35255	32770	27434.9
2	19	A02	00:45:50	37.0075	36.0272	Y	108.416	15905	1005	39379	32711	14964.4	Y	5.15779	21039	1031	34901	32767	-1031
2	19	A03	00:45:50	37.0075	36.0272	Y	116.154	15273	992	37971	32745	14307.3	Y	6.69566	20066	992	35556	32749	20210.6
2	19	A04	00:45:50	37.0075	36.0272	Y	144.154	13257	993	36814	32752	12345.6	Y	6.62598	19787	1084	34974	32760	19686.1
2	19	A05	00:45:50	37.0075	36.0272	Y	121.226	14917	1013	37747	32757	13907	Y	6.62555	19710	1063	36202	32742	19444.5
2	19	A06	00:45:50	37.0075	36.0272	Y	123.037	14707	1001	35944	32700	13769.5	Y	6.31661	13752	0	36511	32733	14840.4
2	19	A07	00:45:50	37.0075	36.0272	Y	128.67	14319	999	36486	32760	13358.4	Y	4.64778	65535	3380	53569	32728	-3380
2	19	A08	00:45:50	37.0075	36.0272	Y	125.202	14576	1010	37165	32708	13608.5	Y	6.78039	22895	1190	35283	32726	22815.3
2	19	A09	00:45:50	37.0075	36.0272	Y	124.694	14582	1001	36083	32716	13646	Y	-88.8058	21473	8730	33877	32724	-8730
2	19	A10	00:45:50	37.0075	36.0272	Y	113.652	15456	1006	36154	32739	14513.4	Y	6.84007	23042	1076	35345	32726	23083.3
2	19	A11	00:45:50	37.0075	36.0272	Y	105.445	16233	1000	37465	32758	15233	Y	6.9626	23900	996	34589	32779	23339.7
2	19	A12	00:45:50	37.0075	36.0272	Y	149.414	13028	1007	35404	32721	12035.6	Y	6.93746	24096	994	35639	32742	23626
2	19	B01	00:45:50	37.0075	36.0272	Y	148.729	13102	999	35093	32748	12075.1	Y	6.97047	26398	1377	34866	32770	26192.3
2	19	B02	00:45:50	37.0075	36.0272	Y	111.902	15726	1005	35072	32711	14661.1	Y	6.73947	21056	1031	36073	32767	20923
2	19	B03	00:45:50	37.0075	36.0272	Y	108.337	15936	992	36231	32745	14971.4	Y	6.65275	18886	992	35803	32749	19378.2
2	19	B04	00:45:50	37.0075	36.0272	Y	111.18	15663	993	36603	32752	14722.9	Y	6.68347	20599	1084	35554	32760	20296.5
2	19	B05	00:45:50	37.0075	36.0272	Y	107.129	16045	1013	36467	32757	15079.6	Y	6.70392	20321	1063	34973	32742	20341.9
2	19	B06	00:45:50	37.0075	36.0272	Y	111.327	15647	1001	36354	32700	14710.2	Y	6.34391	14149	0	35232	32733	15485.2
2	19	B07	00:45:50	37.0075	36.0272	Y	101.944	16517	999	36490	32760	15562.3	Y	5.31271	44604	3380	34807	32728	-3380
2	19	B08	00:45:50	37.0075	36.0272	Y	111.886	15659	1010	36212	32708	14662.4	Y	6.75458	22602	1190	36685	32726	22285.5
2	19	B09	00:45:50	37.0075	36.0272	Y	111.444	15626	1001	38121	32716	14700.2	Y	6.47145	21061	8730	34841	32724	-8730
2	19	B10	00:45:50	37.0075	36.0272	Y	115.925	15306	1006	35691	32739	14325.9	Y	6.74974	22273	1076	35751	32726	21948
2	19	B11	00:45:50	37.0075	36.0272	Y	105.123	16234	1000	37281	32758	15262.7	Y	6.62935	19204	996	34755	32779	19131.3
2	19	B12	00:45:50	37.0075	36.0272	Y	147.938	13087	1007	34956	32721	12121	Y	6.92541	23774	994	35590	32742	23422.8
2	19	C01	00:45:50	37.0075	36.0272	Y	148.747	13061	999	36012	32748	12074	Y	7.03092	27797	1377	35966	32770	27237.6
2	19	C02	00:45:50	37.0075	36.0272	Y	101.139	16600	1005	37880	32711	15640	Y	6.67657	20057	1031	35372	32767	20011.5
2	19	C03	00:45:50	37.0075	36.0272	Y	110.865	15680	992	36794	32745	14750	Y	6.59779	18285	992	36494	32749	18665
2	19	C04	00:45:50	37.0075	36.0272	Y	136.626	13802	993	35791	32752	12818.1	Y	6.64603	20099	1084	36595	32760	19900.7
2	19	C05	00:45:50	37.0075	36.0272	Y	116.757	15225	1013	36357	32757	14258.5	Y	6.69361	20888	1063	35848	32742	20645.5
2	19	C06	00:45:50	37.0075	36.0272	Y	185.371	11237	1001	36106	32700	10272.3	Y	6.11078	11126	0	34954	32733	12238.1
2	19	C07	00:45:50	37.0075	36.0272	Y	107.163	16026	999	35671	32760	15076.5	Y	5.27377	35977	3380	34836	32728	-3380
2	19	C08	00:45:50	37.0075	36.0272	Y	107.472	16034	1010	35948	32708	15048.7	Y	6.68771	21632	1190	36051	32726	21255.2
2	19	C09	00:45:50	37.0075	36.0272	Y	112.044	15597	1001	36251	32716	14648.9	Y	6.26826	20171	8730	34336	32724	-8730
2	19	C10	00:45:50	37.0075	36.0272	Y	121.555	14843	1006	36051	32739	13881.8	Y	6.65103	20809	1076	35803	32726	20341.6
2	19	C11	00:45:50	37.0075	36.0272	Y	106.533	16115	1000	37099	32758	15133.6	Y	6.59727	19113	996	35419	32779	18927.9
2	19	C12	00:45:50	37.0075	36.0272	Y	169.343	11997	1007	35572	32721	10990	Y	6.8557	22458	994	35571	32742	22305.5
2	19	D01	00:45:50	37.0075	36.0272	Y	151.987	12911	999	36194	32748	11889.5	Y	6.98967	26756	1377	34939	32770	26341.2
2	19	D02	00:45:50	37.0075	36.0272	Y	105.049	16237	1005	35732	32711	15269.6	Y	6.61343	19883	1031	36135	32767	19477.8
2	19	D03	00:45:50	37.0075	36.0272	Y	107.067	16032	992	37003	32745	15085.2	Y	6.59745	18910	992	35348	32749	18878.4
2	19	D04	00:45:50	37.0075	36.0272	Y	109.524	15837	993	36244	32752	14866.7	Y	6.62275	20037	1084	35826	32760	19573.8
2	19	D05	00:45:50	37.0075	36.0272	Y	107.762	15997	1013	37298	32757	15022.8	Y	6.62387	19977	1063	36078	32742	19632.6
2	19	D06	00:45:50	37.0075	36.0272	Y	109.461	15840	1001	36521	32700	14872.2	Y	6.33161	14215	0	35386	32733	15281.3
2	19	D07	00:45:50	37.0075	36.0272	Y	123.202	14725	999	35132	32760	13757	Y	5.24468	29873	3380	34270	32728	-3380
2	19	D08	00:45:50	37.0075	36.0272	Y	112.914	15565	1010	35782	32708	14575.3	Y	6.67087	20826	1190	34916	32726	20415.8
2	19	D09	00:45:50	37.0075	36.0272	Y	111.785	15581	1001	36138	32716	14671.1	Y	6.18649	19681	8730	34153	32724	-8730
2	19	D10	00:45:50	37.0075	36.0272	Y	109.676	15814	1006	35878	32739	14853.3	Y	6.64931	21985	1076	36450	32726	21517.1
2	19	D11	00:45:50	37.0075	36.0272	Y	108.565	15926	1000	35918	32758	14951.2	Y	6.60132	19358	996	35163	32779	18971
2	19	D12	00:45:50	37.0075	36.0272	Y	99.8824	16717	1007	37784	32721	15762.8	Y	7.45422	31649	994	39461	32742	31747.8
2	19	E01	00:45:50	37.0075	36.0272	Y	150.969	12962	999	38378	32748	11946.9	Y	7.02163	28064	1377	37362	32770	27542.6
2	19	E02	00:45:50	37.0075	36.0272	Y	106.56	16119	1005	35538	32711	15131.1	Y	6.62695	19754	1031	37078	32767	19346.2
2	19	E03	00:45:50	37.0075	36.0272	Y	108.583	15883	992	37082	32745	14949.6	Y	6.59646	19102	992	35315	32749	18884.2
2	19	E04	00:45:50	37.0075	36.0272	Y	110.127	15807	993	35653	32752	14814	Y	6.62746	19906	1084	36009	32760	19581.7
2	19	E05	00:45:50	37.0075	36.0272	Y	109.139	15868	1013	35900	32757	14900.4	Y	6.61966	19962	1063	35582	32742	19545.7
2	19	E06	00:45:50	37.0075	36.0272	Y	111.079	15653	1001	35847	32700	14731.6	Y	6.32365	14438	0	36622	32733	15087.7
2	19	E07	00:45:50	37.0075	36.0272	Y	101.733	16516	999	35783	32760	15582.6	Y	5.23299	28083	3380	34387	32728	-3380
2	19	E08	00:45:50	37.0075	36.0272	Y	108.282	15931	1010	35299	32708	14976.3	Y	6.7176	21606	1190	35066	32726	21154.7
2	19	E09	00:45:50	37.0075	36.0272	Y	121.419	14848	1001	36331	32716	13892.2	Y	6.15746	20052	8730	36484	32724	-8730
2	19	E10	00:45:50	37.0075	36.0272	Y	111.926	15628	1006	35697	32739	14659	Y	6.64907	20782	1076	34937	32726	20232.4
2	19	E11	00:45:50	37.0075	36.0272	Y	110.119	15755	1000	35663	32758	14814.7	Y	6.60896	19341	996	35790	32779	19077.3
2	19	E12	00:45:50	37.0075	36.0272	Y	153.799	12783	1007	36723	32721	11788.8	Y	6.91617	23475	994	34377	32742	23055.3
2	19	F01	00:45:50	37.0075	36.0272	Y	150.386	12979	999	37325	32748	11980	Y	6.9868	26647	1377	35135	32770	25991.1
2	19	F02	00:45:50	37.0075	36.0272	Y	110.756	15775	1005	35692	32711	14759.4	Y	6.57556	19202	1031	35446	32767	18601.1
2	19	F03	00:45:50	37.0075	36.0272	Y	113.656	15476	992	35413	32745	14513	Y	6.62809	19236	992	34441	32749	19119.4
2	19	F04	00:45:50	37.0075	36.0272	Y	108.93	15898	993	36181	32752	14918.9	Y	6.63633	20292	1084	35251	32760	19827.1
2	19	F05	00:45:50	37.0075	36.0272	Y	107.074	16048	1013	36967	32757	15084.6	Y	6.62195	20146	1063	35111	32742	19686.8
2	19	F06	00:45:50	37.0075	36.0272	Y	105.95	16142	1001	36936	32700	15186.7	Y	6.3201	14447	0	35868	32733	15032.3
2	19	F07	00:45:50	37.0075	36.0272	Y	110.303	15768	999	36483	32760	14798.6	Y	5.26599	29541	3380	35012	32728	-3380
2	19	F08	00:45:50	37.0075	36.0272	Y	108.08	15963	1010	35802	32708	14994.3	Y	6.67818	21422	1190	34953	32726	20886.1
2	19	F09	00:45:50	37.0075	36.0272	Y	112.893	15553	1001	36445	32716	14577	Y	6.03439	19115	8730	34066	32724	-8730
2	19	F10	00:45:50	37.0075	36.0272	Y	110.598	15739	1006	35093	32739	14773.1	Y	6.6577	21010	1076	35301	32726	20497
2	19	F11	00:45:50	37.0075	36.0272	Y	108.493	15912	1000	37298	32758	14957.6	Y	6.60105	19482	996	35144	32779	18955.5
2	19	F12	00:45:50	37.0075	36.0272	Y	157.32	12585	1007	36528	32721	11597.8	Y	6.9174	23585	994	35175	32742	23095.1
2	19	G01	00:45:50	37.0075	36.0272	Y	150.722	12942	999	35639	32748	11960.9	Y	6.97567	28029	1377	35399	32770	27281
2	19	G02	00:45:50	37.0075	36.0272	Y	108.458	15933	1005	36606	32711	14960.7	Y	6.64171	20124	1031	35029	32767	19742.4
2	19	G03	00:45:50	37.0075	36.0272	Y	106.807	16049	992	35847	32745	15108.7	Y	6.6235	19769	992	36332	32749	19345.3
2	19	G04	00:45:50	37.0075	36.0272	Y	136.255	13806	993	35108	32752	12842.3	Y	6.56173	19568	1084	34990	32760	19115.8
2	19	G05	00:45:50	37.0075	36.0272	Y	109.048	15880	1013	36972	32757	14908.4	Y	6.65548	20865	1063	35142	32742	20341
2	19	G06	00:45:50	37.0075	36.0272	Y	110.246	15766	1001	36373	32700	14803.6	Y	6.39159	15499	0	36069	32733	16047.2
2	19	G07	00:45:50	37.0075	36.0272	Y	108.926	15883	999	37720	32760	14919.2	Y	5.22543	24696	3380	34217	32728	-3380
2	19	G08	00:45:50	37.0075	36.0272	Y	136.652	13779	1010	35033	32708	12816.4	Y	6.67608	21956	1190	36020	32726	21339.2
2	19	G09	00:45:50	37.0075	36.0272	Y	148.811	13058	1001	35662	32716	12070.3	Y	6.07924	19352	8730	35493	32724	-8730
2	19	G10	00:45:50	37.0075	36.0272	Y	113.344	15516	1006	35399	32739	14539.2	Y	6.69771	21729	1076	35597	32726	21182.8
2	19	G11	00:45:50	37.0075	36.0272	Y	104.458	16318	1000	35312	32758	15324.4	Y	6.70143	21791	996	35072	32779	21289.2
2	19	G12	00:45:50	37.0075	36.0272	Y	173.293	11791	1007	35083	32721	10804	Y	6.83406	22907	994	35275	32742	22383.3
2	19	H01	00:45:50	37.0075	36.0272	Y	165.263	12188	999	35688	32748	11189	Y	6.96714	26254	1377	34677	32770	25675.5
2	19	H02	00:45:50	37.0075	36.0272	Y	104.647	16294	1005	35447	32711	15306.9	Y	6.6814	20751	1031	34968	32767	20408.2
2	19	H03	00:45:50	37.0075	36.0272	Y	118.441	15116	992	35652	32745	14124	Y	6.5681	18937	992	35395	32749	18553.3
2	19	H04	00:45:50	37.0075	36.0272	Y	109.43	15840	993	36165	32752	14874.8	Y	6.71015	21332	1084	34832	32760	20896.6
2	19	H05	00:45:50	37.0075	36.0272	Y	117.458	15197	1013	35266	32757	14202.2	Y	6.63403	20230	1063	35176	32742	19698.9
2	19	H06	00:45:50	37.0075	36.0272	Y	117.092	15210	1001	35403	32700	14231.5	Y	6.37256	15316	0	36410	32733	15782.5
2	19	H07	00:45:50	37.0075	36.0272	Y	138.278	13678	999	35296	32760	12711.4	Y	5.21099	21804	3380	34055	32728	-3380
2	19	H08	00:45:50	37.0075	36.0272	Y	133.27	14011	1010	35891	32708	13040.6	Y	6.69804	22068	1190	35418	32726	21460
2	19	H09	00:45:50	37.0075	36.0272	Y	170.699	11904	1001	35372	32716	10925.4	Y	6.06385	19620	8730	35572	32724	-8730
2	19	H10	00:45:50	37.0075	36.0272	Y	124.225	14663	1006	36461	32739	13680.6	Y	6.73934	22767	1076	35888	32726	22209.4
2	19	H11	00:45:50	37.0075	36.0272	Y	124.681	14625	1000	34761	32758	13646.9	Y	6.59676	19313	996	36255	32779	18817
2	19	H12	00:45:50	37.0075	36.0272	Y	162.223	12343	1007	34776	32721	11342	Y	6.918	23630	994	35477	32742	23258.1
2	20	A01	00:46:06	37.0075	36.026	Y	170.475	11911	999	36717	32748	10921	Y	7.04096	27576	1377	35255	32770	27430.8
2	20	A02	00:46:06	37.0075	36.026	Y	106.987	16004	1005	39379	32711	15063.8	Y	5.15779	20856	1031	34901	32767	-1031
2	20	A03	00:46:06	37.0075	36.026	Y	114.441	15387	992	37971	32745	14421.5	Y	6.68533	19924	992	35555	32749	20068.1
2	20	A04	00:46:06	37.0075	36.026	Y	142.366	13346	993	36814	32752	12435.1	Y	6.60966	19568	1084	34974	32760	19456.2
2	20	A05	00:46:06	37.0075	36.026	Y	119.897	14995	1013	37747	32757	13985	Y	6.61616	19573	1063	36200	32742	19313.7
2	20	A06	00:46:06	37.0075	36.026	Y	121.13	14827	1001	35944	32700	13890	Y	6.30053	13541	0	36509	32733	14620.4
2	20	A07	00:46:06	37.0075	36.026	Y	127.142	14405	999	36486	32760	13444.7	Y	4.64778	65535	3380	53564	32728	-3380
2	20	A08	00:46:06	37.0075	36.026	Y	123.543	14675	1010	37165	32708	13707.8	Y	6.76614	22687	1190	35282	32726	22606.5
2	20	A09	00:46:06	37.0075	36.026	Y	123.021	14678	1001	36082	32716	13746.8	Y	-88.8058	21829	8730	33876	32724	-8730
2	20	A10	00:46:06	37.0075	36.026	Y	111.916	15575	1006	36154	32739	14632.9	Y	6.82162	22773	1076	35343	32726	22819.6
2	20	A11	00:46:06	37.0075	36.026	Y	103.941	16343	1000	37465	32758	15343	Y	6.95084	23731	996	34588	32779	23181
2	20	A12	00:46:06	37.0075	36.026	Y	149.239	13015	1007	35403	32721	12027.4	Y	6.93684	24071	994	35637	32742	23617.5
2	20	B01	00:46:06	37.0075	36.026	Y	148.888	13080	999	35094	32748	12047.5	Y	6.9757	26473	1377	34866	32770	26270.6
2	20	B02	00:46:06	37.0075	36.026	Y	110.582	15819	1005	35073	32711	14747	Y	6.72831	20895	1031	36071	32767	20768.4
2	20	B03	00:46:06	37.0075	36.026	Y	106.612	16062	992	36231	32745	15097.6	Y	6.64398	18769	992	35802	32749	19258.6
2	20	B04	00:46:06	37.0075	36.026	Y	109.841	15751	993	36603	32752	14811.2	Y	6.67348	20450	1084	35552	32760	20157
2	20	B05	00:46:06	37.0075	36.026	Y	105.63	16152	1013	36467	32757	15186.9	Y	6.69653	20206	1063	34971	32742	20239.9
2	20	B06	00:46:06	37.0075	36.026	Y	109.848	15747	1001	36354	32700	14810.6	Y	6.3327	14001	0	35231	32733	15329.4
2	20	B07	00:46:06	37.0075	36.026	Y	100.63	16613	999	36490	32760	15658.5	Y	5.31271	44957	3380	34805	32728	-3380
2	20	B08	00:46:06	37.0075	36.026	Y	110.577	15744	1010	36212	32708	14747.5	Y	6.74474	22447	1190	36682	32726	22142.2
2	20	B09	00:46:06	37.0075	36.026	Y	110.009	15722	1001	38121	32716	14796.6	Y	6.47145	21438	8730	34839	32724	-8730
2	20	B10	00:46:06	37.0075	36.026	Y	114.409	15404	1006	35691	32739	14424.1	Y	6.73945	22115	1076	35749	32726	21799.8
2	20	B11	00:46:06	37.0075	36.026	Y	103.355	16369	1000	37281	32758	15398	Y	6.61806	19047	996	34754	32779	18976.8
2	20	B12	00:46:06	37.0075	36.026	Y	147.948	13068	1007	34956	32721	12101.9	Y	6.92628	23769	994	35588	32742	23434.8
2	20	C01	00:46:06	37.0075	36.026	Y	148.603	13051	999	36012	32748	12064	Y	7.03234	27809	1377	35965	32770	27258.9
2	20	C02	00:46:06	37.0075	36.026	Y	99.4507	16737	1005	37881	32711	15774.1	Y	6.66416	19878	1031	35370	32767	19839.8
2	20	C03	00:46:06	37.0075	36.026	Y	109.301	15788	992	36794	32745	14858.4	Y	6.58501	18108	992	36491	32749	18490.3
2	20	C04	00:46:06	37.0075	36.026	Y	134.891	13895	993	35791	32752	12911.1	Y	6.6344	19927	1084	36592	32760	19737.4
2	20	C05	00:46:06	37.0075	36.026	Y	115.339	15314	1013	36357	32757	14347.8	Y	6.68439	20743	1063	35845	32742	20515.6
2	20	C06	00:46:06	37.0075	36.026	Y	183.347	11312	1001	36107	32700	10344.2	Y	6.09968	10971	0	34951	32733	12083.9
2	20	C07	00:46:06	37.0075	36.026	Y	105.39	16158	999	35671	32760	15209	Y	5.27377	35916	3380	34834	32728	-3380
2	20	C08	00:46:06	37.0075	36.026	Y	105.717	16164	1010	35948	32708	15178.9	Y	6.6751	21436	1190	36048	32726	21072
2	20	C09	00:46:06	37.0075	36.026	Y	110.463	15705	1001	36251	32716	14757.3	Y	6.26826	20526	8730	34335	32724	-8730
2	20	C10	00:46:06	37.0075	36.026	Y	119.702	14961	1006	36051	32739	14000.2	Y	6.63754	20615	1076	35802	32726	20148.9
2	20	C11	00:46:06	37.0075	36.026	Y	104.73	16251	1000	37099	32758	15269.7	Y	6.58472	18932	996	35417	32779	18754.1
2	20	C12	00:46:06	37.0075	36.026	Y	169.423	11978	1007	35572	32721	10971	Y	6.85373	22424	994	35570	32742	22278.4
2	20	D01	00:46:06	37.0075	36.026	Y	152.044	12890	999	36194	32748	11868.6	Y	6.99498	26820	1377	34938	32770	26420.3
2	20	D02	00:46:06	37.0075	36.026	Y	103.264	16379	1005	35733	32711	15406.5	Y	6.60262	19724	1031	36133	32767	19325.9
2	20	D03	00:46:06	37.0075	36.026	Y	105.536	16142	992	37003	32745	15195.5	Y	6.58873	18781	992	35346	32749	18758.1
2	20	D04	00:46:06	37.0075	36.026	Y	108.037	15940	993	36244	32752	14969.8	Y	6.61261	19886	1084	35824	32760	19431.6
2	20	D05	00:46:06	37.0075	36.026	Y	106.183	16114	1013	37299	32757	15136.5	Y	6.61679	19863	1063	36075	32742	19533
2	20	D06	00:46:06	37.0075	36.026	Y	107.842	15959	1001	36522	32700	14987.2	Y	6.32011	14056	0	35384	32733	15121.7
2	20	D07	00:46:06	37.0075	36.026	Y	121.691	14815	999	35132	32760	13847.2	Y	5.24468	30045	3380	34268	32728	-3380
2	20	D08	00:46:06	37.0075	36.026	Y	111.37	15669	1010	35782	32708	14679.4	Y	6.66357	20698	1190	34913	32726	20312.4
2	20	D09	00:46:06	37.0075	36.026	Y	110.402	15672	1001	36138	32716	14762.6	Y	6.18649	20054	8730	34151	32724	-8730
2	20	D10	00:46:06	37.0075	36.026	Y	108.163	15919	1006	35878	32739	14958.6	Y	6.64027	21835	1076	36447	32726	21381
2	20	D11	00:46:06	37.0075	36.026	Y	106.635	16065	1000	35917	32758	15095.5	Y	6.59097	19203	996	35161	32779	18827.8
2	20	D12	00:46:06	37.0075	36.026	Y	99.6667	16707	1007	37784	32721	15752.8	Y	7.45769	31678	994	39457	32742	31797.3
2	20	E01	00:46:06	37.0075	36.026	Y	151.076	12938	999	38378	32748	11922.9	Y	7.0232	28069	1377	37359	32770	27566.7
2	20	E02	00:46:06	37.0075	36.026	Y	104.865	16245	1005	35538	32711	15257.2	Y	6.61318	19560	1031	37076	32767	19155.4
2	20	E03	00:46:06	37.0075	36.026	Y	106.884	16006	992	37082	32745	15073	Y	6.58552	18942	992	35313	32749	18733.1
2	20	E04	00:46:06	37.0075	36.026	Y	108.391	15937	993	35654	32752	14938.5	Y	6.61687	19745	1084	36006	32760	19433.5
2	20	E05	00:46:06	37.0075	36.026	Y	107.5	15985	1013	35900	32757	15017.8	Y	6.61003	19810	1063	35579	32742	19410.4
2	20	E06	00:46:06	37.0075	36.026	Y	109.567	15761	1001	35848	32700	14835.1	Y	6.3097	14239	0	36618	32733	14895.1
2	20	E07	00:46:06	37.0075	36.026	Y	100.287	16625	999	35783	32760	15692	Y	5.23299	28131	3380	34385	32728	-3380
2	20	E08	00:46:06	37.0075	36.026	Y	106.964	16014	1010	35298	32708	15065.8	Y	6.70992	21473	1190	35063	32726	21045.6
2	20	E09	00:46:06	37.0075	36.026	Y	120.243	14918	1001	36332	32716	13958.3	Y	6.15746	20418	8730	36481	32724	-8730
2	20	E10	00:46:06	37.0075	36.026	Y	110.217	15742	1006	35696	32739	14778.6	Y	6.64033	20642	1076	34935	32726	20108
2	20	E11	00:46:06	37.0075	36.026	Y	108.52	15867	1000	35663	32758	14927.1	Y	6.59663	19164	996	35788	32779	18906.8
2	20	E12	00:46:06	37.0075	36.026	Y	153.682	12772	1007	36723	32721	11777.8	Y	6.91597	23458	994	34376	32742	23052.6
2	20	F01	00:46:06	37.0075	36.026	Y	150.491	12955	999	37325	32748	11956	Y	6.99095	26684	1377	35133	32770	26052.3
2	20	F02	00:46:06	37.0075	36.026	Y	108.993	15901	1005	35692	32711	14885.3	Y	6.56537	19050	1031	35444	32767	18460.2
2	20	F03	00:46:06	37.0075	36.026	Y	112.11	15585	992	35414	32745	14616.4	Y	6.62104	19121	992	34439	32749	19022.8
2	20	F04	00:46:06	37.0075	36.026	Y	107.218	16022	993	36181	32752	15043	Y	6.62639	20140	1084	35249	32760	19687.1
2	20	F05	00:46:06	37.0075	36.026	Y	105.412	16170	1013	36967	32757	15206.9	Y	6.61363	20015	1063	35109	32742	19569.3
2	20	F06	00:46:06	37.0075	36.026	Y	104.435	16252	1001	36936	32700	15297	Y	6.30755	14267	0	35865	32733	14859.2
2	20	F07	00:46:06	37.0075	36.026	Y	108.7	15876	999	36482	32760	14911.1	Y	5.26599	29549	3380	35010	32728	-3380
2	20	F08	00:46:06	37.0075	36.026	Y	106.591	16068	1010	35802	32708	15099.5	Y	6.66891	21283	1190	34952	32726	20752.7
2	20	F09	00:46:06	37.0075	36.026	Y	111.687	15624	1001	36444	32716	14652.3	Y	6.03439	19492	8730	34065	32724	-8730
2	20	F10	00:46:06	37.0075	36.026	Y	108.879	15861	1006	35093	32739	14895.4	Y	6.64905	20865	1076	35298	32726	20373.1
2	20	F11	00:46:06	37.0075	36.026	Y	106.858	16033	1000	37299	32758	15075.4	Y	6.59136	19343	996	35143	32779	18821.6
2	20	F12	00:46:06	37.0075	36.026	Y	157.36	12566	1007	36528	32721	11578.8	Y	6.917	23570	994	35174	32742	23089.7
2	20	G01	00:46:06	37.0075	36.026	Y	150.855	12921	999	35640	32748	11935.4	Y	6.97773	28039	1377	35397	32770	27313.1
2	20	G02	00:46:06	37.0075	36.026	Y	106.874	16046	1005	36606	32711	15074	Y	6.6312	19964	1031	35027	32767	19595.5
2	20	G03	00:46:06	37.0075	36.026	Y	105.227	16169	992	35848	32745	15223.9	Y	6.61234	19602	992	36329	32749	19190.4
2	20	G04	00:46:06	37.0075	36.026	Y	134.433	13905	993	35108	32752	12941.5	Y	6.55087	19400	1084	34988	32760	18960.3
2	20	G05	00:46:06	37.0075	36.026	Y	107.366	16001	1013	36972	32757	15029.8	Y	6.64505	20703	1063	35140	32742	20192.5
2	20	G06	00:46:06	37.0075	36.026	Y	108.741	15874	1001	36374	32700	14907.6	Y	6.37791	15298	0	36065	32733	15858.1
2	20	G07	00:46:06	37.0075	36.026	Y	107.414	15989	999	37720	32760	15025.5	Y	5.22543	24741	3380	34215	32728	-3380
[truncated: 19,889 more rows]

## Sheet: 4B. Plate 2 raw data
Measurement	Tick	Well	TimeStamp	Well Temperature	Env. Temperature	O2 is Valid	O2 (mmHg)	O2 Light Emission	O2 Dark Emission	O2 Ref Light	O2 Ref Dark	O2 Corrected Em.	pH Is Valid	pH	pH Light	pH Dark	pH Ref Light	pH Ref Dark	pH Corrected Em.
1	0	A01	00:37:19	37.0178	35.5583	Y	136.418	14528	999	35693	32750	13524.1	Y	6.89383	22206	997	36027	32771	23111.8
1	0	A02	00:37:19	37.0178	35.5583	Y	133.244	14706	988	38186	32713	13758.3	Y	6.90864	21908	1005	35293	32769	23125
1	0	A03	00:37:19	37.0178	35.5583	Y	131.007	14910	1004	38756	32749	13928.3	Y	6.86349	21687	999	35202	32750	22616.1
1	0	A04	00:37:19	37.0178	35.5583	Y	131.473	14828	994	37314	32754	13892.5	Y	6.89217	21767	998	35503	32761	22936.2
1	0	A05	00:37:19	37.0178	35.5583	Y	131.742	14876	1004	36636	32758	13872	Y	6.89571	21566	993	37645	32743	22447.2
1	0	A06	00:37:19	37.0178	35.5583	Y	132.884	14739	997	36775	32700	13785.4	Y	6.89332	22102	984	36962	32734	22952.9
1	0	A07	00:37:19	37.0178	35.5583	Y	134.247	14648	991	37202	32759	13683.4	Y	6.87775	22393	1001	35797	32727	21990.1
1	0	A08	00:37:19	37.0178	35.5583	Y	131.453	14870	1001	36858	32710	13894.1	Y	6.88854	21566	1003	35390	32726	22708.3
1	0	A09	00:37:19	37.0178	35.5583	Y	129.468	14995	1004	36677	32717	14047.8	Y	6.87089	21918	1001	35247	32724	22611
1	0	A10	00:37:19	37.0178	35.5583	Y	127.431	15182	1012	37021	32740	14209	Y	6.91933	22017	1003	35389	32726	22733.7
1	0	A11	00:37:19	37.0178	35.5583	Y	131.614	14897	995	35704	32759	13881.8	Y	6.8582	22892	997	35193	32780	22530.6
1	0	A12	00:37:19	37.0178	35.5583	Y	133.289	14752	1008	38125	32722	13754.9	Y	6.90285	23689	991	36452	32741	23138.5
1	0	B01	00:37:19	37.0178	35.5583	Y	134.418	14688	999	36772	32750	13670.7	Y	6.87524	21242	997	35058	32771	22362.7
1	0	B02	00:37:19	37.0178	35.5583	Y	132.337	14847	988	35934	32713	13826.7	Y	6.88982	21231	1005	35835	32769	22490.4
1	0	B03	00:37:19	37.0178	35.5583	Y	131.687	14863	1004	36204	32749	13876.2	Y	6.86649	20962	999	35206	32750	21994.3
1	0	B04	00:37:19	37.0178	35.5583	Y	131.266	14878	994	37011	32754	13908.5	Y	6.8573	20890	998	35670	32761	21830.9
1	0	B05	00:37:19	37.0178	35.5583	Y	137.738	14395	1004	38445	32758	13429	Y	6.85071	20936	993	34781	32743	22336.6
1	0	B06	00:37:19	37.0178	35.5583	Y	130.516	14914	997	36638	32700	13966.2	Y	6.86107	21238	984	35210	32734	22398.4
1	0	B07	00:37:19	37.0178	35.5583	Y	135.82	14526	991	36330	32759	13567.5	Y	6.86114	21222	1001	36010	32727	22283.1
1	0	B08	00:37:19	37.0178	35.5583	Y	130.387	14973	1001	36257	32710	13976.2	Y	6.85539	21317	1003	36128	32726	22281.5
1	0	B09	00:37:19	37.0178	35.5583	Y	131.455	14850	1004	36432	32717	13894	Y	6.84653	21856	1001	34843	32724	21556.4
1	0	B10	00:37:19	37.0178	35.5583	Y	134.632	14677	1012	35636	32740	13654.9	Y	6.88204	22322	1003	35323	32726	22857.6
1	0	B11	00:37:19	37.0178	35.5583	Y	131.515	14875	995	37547	32759	13889.3	Y	6.87217	22392	997	34880	32780	22418.6
1	0	B12	00:37:19	37.0178	35.5583	Y	133.514	14720	1008	36679	32722	13738	Y	6.89111	23137	991	36125	32741	22925.4
1	0	C01	00:37:19	37.0178	35.5583	Y	136.171	14537	999	36395	32750	13542	Y	6.86556	21879	997	35246	32771	22287.6
1	0	C02	00:37:19	37.0178	35.5583	Y	142.592	14070	988	36011	32713	13090.5	Y	6.87066	22137	1005	35922	32769	22592.4
1	0	C03	00:37:19	37.0178	35.5583	Y	127.204	15199	1004	37466	32749	14227.2	Y	6.85159	21031	999	35540	32750	21878.8
1	0	C04	00:37:19	37.0178	35.5583	Y	130.43	14951	994	38418	32754	13972.8	Y	6.83733	20851	998	36179	32761	21744.1
1	0	C05	00:37:19	37.0178	35.5583	Y	130.745	14931	1004	38309	32758	13948.5	Y	6.87805	21524	993	35884	32743	22353.8
1	0	C06	00:37:19	37.0178	35.5583	Y	129.769	14969	997	38147	32700	14024.2	Y	6.85765	21216	984	35271	32734	22180.5
1	0	C07	00:37:19	37.0178	35.5583	Y	130.112	14971	991	37028	32759	13997.5	Y	6.86379	21264	1001	36052	32727	21964.1
1	0	C08	00:37:19	37.0178	35.5583	Y	128.597	15109	1001	36344	32710	14116.3	Y	6.85648	21274	1003	35650	32726	21900.7
1	0	C09	00:37:19	37.0178	35.5583	Y	131.45	14865	1004	36287	32717	13894.3	Y	6.8426	21544	1001	35666	32724	21868.4
1	0	C10	00:37:19	37.0178	35.5583	Y	134.316	14659	1012	36486	32740	13678.3	Y	6.88173	22385	1003	36234	32726	22479.6
1	0	C11	00:37:19	37.0178	35.5583	Y	127.937	15159	995	39317	32759	14168.6	Y	6.85802	22704	997	35330	32780	22481.6
1	0	C12	00:37:19	37.0178	35.5583	Y	131.493	14902	1008	37730	32722	13891	Y	6.86383	22724	991	35839	32741	22473.8
1	0	D01	00:37:19	37.0178	35.5583	Y	136.092	14556	999	35882	32750	13547.7	Y	6.84018	22301	997	35032	32771	22300.2
1	0	D02	00:37:19	37.0178	35.5583	Y	135.484	14567	988	36038	32713	13592.1	Y	6.86485	23019	1005	36114	32769	22571.4
1	0	D03	00:37:19	37.0178	35.5583	Y	131.627	14860	1004	37539	32749	13880.8	Y	6.85359	22287	999	35518	32750	22495.7
1	0	D04	00:37:19	37.0178	35.5583	Y	129.638	15020	994	36288	32754	14034.5	Y	6.8328	22157	998	35320	32761	22128.7
1	0	D05	00:37:19	37.0178	35.5583	Y	131.624	14866	1004	36674	32758	13881	Y	6.84408	22224	993	36391	32743	22339.8
1	0	D06	00:37:19	37.0178	35.5583	Y	130.015	14982	997	37169	32700	14005.1	Y	6.83809	21875	984	35674	32734	22215.4
1	0	D07	00:37:19	37.0178	35.5583	Y	132.53	14785	991	36839	32759	13812.1	Y	6.84129	22240	1001	35875	32727	22284.6
1	0	D08	00:37:19	37.0178	35.5583	Y	134.705	14639	1001	36529	32710	13649.5	Y	6.84319	22244	1003	35434	32726	22276
1	0	D09	00:37:19	37.0178	35.5583	Y	127.464	15176	1004	37569	32717	14206.4	Y	6.82758	22219	1001	35667	32724	22040.9
1	0	D10	00:37:19	37.0178	35.5583	Y	133.639	14714	1012	35496	32740	13728.7	Y	6.85463	22467	1003	36196	32726	22415.8
1	0	D11	00:37:19	37.0178	35.5583	Y	131.137	14909	995	36189	32759	13918.3	Y	6.84954	22805	997	35576	32780	22411.6
1	0	D12	00:37:19	37.0178	35.5583	Y	130.587	14939	1008	36239	32722	13960.7	Y	6.90008	23694	991	36398	32741	23085.3
1	0	E01	00:37:19	37.0178	35.5583	Y	141.884	14151	999	37043	32750	13138.8	Y	6.88477	23433	997	38019	32771	22873.6
1	0	E02	00:37:19	37.0178	35.5583	Y	132.424	14803	988	35581	32713	13820.2	Y	6.8971	22907	1005	36771	32769	22886.5
1	0	E03	00:37:19	37.0178	35.5583	Y	132.725	14767	1004	36619	32749	13797.3	Y	6.86923	22931	999	35621	32750	22674.8
1	0	E04	00:37:19	37.0178	35.5583	Y	132.608	14827	994	35522	32754	13806.2	Y	6.82747	22112	998	35620	32761	22049.8
1	0	E05	00:37:19	37.0178	35.5583	Y	134.105	14679	1004	36625	32758	13694	Y	6.84465	22528	993	35921	32743	22286.4
1	0	E06	00:37:19	37.0178	35.5583	Y	132.429	14778	997	36129	32700	13819.8	Y	6.82203	22007	984	36198	32734	21956.9
1	0	E07	00:37:19	37.0178	35.5583	Y	126.119	15279	991	36741	32759	14314.9	Y	6.81274	22275	1001	36225	32727	21904.4
1	0	E08	00:37:19	37.0178	35.5583	Y	126.948	15225	1001	35264	32710	14247.8	Y	6.83775	22569	1003	35716	32726	22215.1
1	0	E09	00:37:19	37.0178	35.5583	Y	129.995	15003	1004	36643	32717	14006.6	Y	6.84396	22780	1001	35235	32724	22005.8
1	0	E10	00:37:19	37.0178	35.5583	Y	126.306	15286	1012	36906	32740	14299.7	Y	6.86451	22651	1003	35200	32726	22343.8
1	0	E11	00:37:19	37.0178	35.5583	Y	128.502	15087	995	36084	32759	14123.8	Y	6.87314	23161	997	36247	32780	22725.2
1	0	E12	00:37:19	37.0178	35.5583	Y	135.229	14613	1008	37693	32722	13610.9	Y	6.8848	23313	991	34768	32741	22586.5
1	0	F01	00:37:19	37.0178	35.5583	Y	139.032	14336	999	36077	32750	13337	Y	6.85906	22676	997	35509	32771	22383
1	0	F02	00:37:19	37.0178	35.5583	Y	136.299	14568	988	35486	32713	13532.7	Y	6.83694	22988	1005	35335	32769	22198
1	0	F03	00:37:19	37.0178	35.5583	Y	133.898	14707	1004	37365	32749	13709.4	Y	6.86006	22657	999	34694	32750	22520.5
1	0	F04	00:37:19	37.0178	35.5583	Y	128.47	15109	994	36758	32754	14126.3	Y	6.86619	22470	998	35229	32761	22346
1	0	F05	00:37:19	37.0178	35.5583	Y	132.165	14823	1004	37039	32758	13839.8	Y	6.84948	22856	993	35269	32743	22369.7
1	0	F06	00:37:19	37.0178	35.5583	Y	130.286	14955	997	36717	32700	13984.1	Y	6.84279	22744	984	35733	32734	22328.8
1	0	F07	00:37:19	37.0178	35.5583	Y	135.779	14536	991	36169	32759	13570.6	Y	6.82692	22017	1001	34808	32727	21777.8
1	0	F08	00:37:19	37.0178	35.5583	Y	134.507	14647	1001	35945	32710	13664.1	Y	6.84245	22875	1003	35262	32726	22277.9
1	0	F09	00:37:19	37.0178	35.5583	Y	130.526	14958	1004	35325	32717	13965.5	Y	6.84429	22865	1001	35107	32724	22324.6
1	0	F10	00:37:19	37.0178	35.5583	Y	130.044	14996	1012	35931	32740	14002.8	Y	6.84515	22922	1003	35380	32726	22350.8
1	0	F11	00:37:19	37.0178	35.5583	Y	125.07	15389	995	37394	32759	14400.6	Y	6.83846	22922	997	35159	32780	22233.3
1	0	F12	00:37:19	37.0178	35.5583	Y	132.171	14839	1008	38051	32722	13839.4	Y	6.88739	23217	991	35315	32741	22749.1
1	0	G01	00:37:19	37.0178	35.5583	Y	138.678	14353	999	36315	32750	13362.1	Y	6.86033	22700	997	35649	32771	22334
1	0	G02	00:37:19	37.0178	35.5583	Y	135.543	14562	988	36937	32713	13587.8	Y	6.82983	22397	1005	34636	32769	22111.8
1	0	G03	00:37:19	37.0178	35.5583	Y	132.809	14795	1004	35281	32749	13791	Y	6.8475	22596	999	36130	32750	22325.7
1	0	G04	00:37:19	37.0178	35.5583	Y	129.657	15009	994	35258	32754	14033	Y	6.85945	22552	998	35185	32761	22391.3
1	0	G05	00:37:19	37.0178	35.5583	Y	131.369	14886	1004	36781	32758	13900.5	Y	6.83835	22799	993	34644	32743	22225.8
1	0	G06	00:37:19	37.0178	35.5583	Y	131.477	14858	997	35555	32700	13892.2	Y	6.85729	23033	984	35613	32734	22489
1	0	G07	00:37:19	37.0178	35.5583	Y	132.168	14817	991	36038	32759	13839.6	Y	6.85258	22940	1001	35154	32727	22440
1	0	G08	00:37:19	37.0178	35.5583	Y	145.27	13912	1001	35557	32710	12911	Y	6.92263	24058	1003	35476	32726	23396.2
1	0	G09	00:37:19	37.0178	35.5583	Y	148.602	13688	1004	36673	32717	12694.4	Y	6.93433	23948	1001	35062	32724	23233.8
1	0	G10	00:37:19	37.0178	35.5583	Y	142.628	14118	1012	35888	32740	13088.1	Y	6.92936	24156	1003	35599	32726	23489.3
1	0	G11	00:37:19	37.0178	35.5583	Y	142.003	14131	995	35417	32759	13130.7	Y	6.9283	23866	997	35624	32780	23380.9
1	0	G12	00:37:19	37.0178	35.5583	Y	142.731	14075	1008	35729	32722	13081	Y	6.93328	24374	991	35705	32741	23596.8
1	0	H01	00:37:19	37.0178	35.5583	Y	135.493	14578	999	35086	32750	13591.5	Y	6.85468	23090	997	34529	32771	22447.6
1	0	H02	00:37:19	37.0178	35.5583	Y	136.501	14506	988	34937	32713	13518	Y	6.86733	22804	1005	34981	32769	22561.9
1	0	H03	00:37:19	37.0178	35.5583	Y	133.399	14756	1004	35502	32749	13746.6	Y	6.8609	23124	999	35625	32750	22535.2
1	0	H04	00:37:19	37.0178	35.5583	Y	132.177	14819	994	35963	32754	13838.9	Y	6.86807	23120	998	34510	32761	22677.2
1	0	H05	00:37:19	37.0178	35.5583	Y	136.253	14540	1004	35180	32758	13536	Y	6.85057	22495	993	34776	32743	22188
1	0	H06	00:37:19	37.0178	35.5583	Y	134.641	14633	997	35113	32700	13654.2	Y	6.83636	22710	984	35214	32734	22193
1	0	H07	00:37:19	37.0178	35.5583	Y	134.568	14630	991	35599	32759	13659.6	Y	6.85971	22876	1001	35768	32727	22537
1	0	H08	00:37:19	37.0178	35.5583	Y	142.528	14084	1001	35081	32710	13094.9	Y	6.9047	23830	1003	34908	32726	23154.6
1	0	H09	00:37:19	37.0178	35.5583	Y	144.059	14000	1004	35837	32717	12991.5	Y	6.90666	23728	1001	34864	32724	22948.8
1	0	H10	00:37:19	37.0178	35.5583	Y	145.406	13909	1012	35519	32740	12902	Y	6.9429	24460	1003	35437	32726	23727.7
1	0	H11	00:37:19	37.0178	35.5583	Y	144.471	13959	995	35196	32759	12964	Y	6.91552	23758	997	35528	32780	23236.5
1	0	H12	00:37:19	37.0178	35.5583	Y	144.591	13964	1008	34912	32722	12956	Y	6.91036	23785	991	35127	32741	23222.6
1	1	A01	00:37:35	37.0178	35.5583	Y	134.657	14657	999	35693	32750	13653	Y	6.88386	22092	997	36029	32771	22973.3
1	1	A02	00:37:35	37.0178	35.5583	Y	131.358	14846	988	38185	32713	13901.4	Y	6.90103	21735	1005	35284	32769	23020.2
1	1	A03	00:37:35	37.0178	35.5583	Y	129.063	15061	1004	38756	32749	14079.6	Y	6.8539	21565	999	35202	32750	22483.3
1	1	A04	00:37:35	37.0178	35.5583	Y	129.315	14988	994	37312	32754	14059.8	Y	6.88247	21590	998	35496	32761	22802.3
1	1	A05	00:37:35	37.0178	35.5583	Y	129.643	15042	1004	36637	32758	14034.1	Y	6.88505	21403	993	37638	32743	22303.3
1	1	A06	00:37:35	37.0178	35.5583	Y	130.489	14925	997	36776	32700	13968.3	Y	6.88447	21958	984	36956	32734	22830.7
1	1	A07	00:37:35	37.0178	35.5583	Y	132.176	14800	991	37201	32759	13839	Y	6.86659	22204	1001	35791	32727	21840.7
1	1	A08	00:37:35	37.0178	35.5583	Y	129.06	15059	1001	36859	32710	14079.8	Y	6.88357	21488	1003	35388	32726	22640.3
1	1	A09	00:37:35	37.0178	35.5583	Y	127.241	15167	1004	36676	32717	14224.3	Y	6.86162	21782	1001	35245	32724	22483.1
1	1	A10	00:37:35	37.0178	35.5583	Y	125.023	15377	1012	37021	32740	14404.5	Y	6.91127	21875	1003	35384	32726	22625
1	1	A11	00:37:35	37.0178	35.5583	Y	129.636	15045	995	35703	32759	14034.7	Y	6.84874	22708	997	35187	32780	22399.7
1	1	A12	00:37:35	37.0178	35.5583	Y	131.206	14910	1008	38125	32722	13913	Y	6.89788	23596	991	36448	32741	23069.7
1	1	B01	00:37:35	37.0178	35.5583	Y	132.401	14843	999	36773	32750	13821.9	Y	6.87195	21229	997	35061	32771	22317.8
1	1	B02	00:37:35	37.0178	35.5583	Y	130.148	15020	988	35935	32713	13994.7	Y	6.87825	21041	1005	35828	32769	22333.4
1	1	B03	00:37:35	37.0178	35.5583	Y	129.332	15045	1004	36204	32749	14058.4	Y	6.85924	20873	999	35206	32750	21896.7
1	1	B04	00:37:35	37.0178	35.5583	Y	129.162	15041	994	37011	32754	14071.7	Y	6.84499	20710	998	35666	32761	21665.4
1	1	B05	00:37:35	37.0178	35.5583	Y	135.385	14565	1004	38445	32758	13599.4	Y	6.84693	20838	993	34776	32743	22284.5
1	1	B06	00:37:35	37.0178	35.5583	Y	128.045	15111	997	36639	32700	14160	Y	6.85431	21128	984	35207	32734	22305.5
1	1	B07	00:37:35	37.0178	35.5583	Y	134.323	14636	991	36330	32759	13677.8	Y	6.85135	21055	1001	36003	32727	22149.2
1	1	B08	00:37:35	37.0178	35.5583	Y	127.728	15182	1001	36257	32710	14185.3	Y	6.84528	21190	1003	36128	32726	22142.8
1	1	B09	00:37:35	37.0178	35.5583	Y	129.024	15034	1004	36431	32717	14082.6	Y	6.84016	21753	1001	34841	32724	21471.3
1	1	B10	00:37:35	37.0178	35.5583	Y	132.376	14846	1012	35636	32740	13823.7	Y	6.87694	22196	1003	35316	32726	22787
1	1	B11	00:37:35	37.0178	35.5583	Y	129.663	15015	995	37546	32759	14032.5	Y	6.86563	22264	997	34876	32780	22329.2
1	1	B12	00:37:35	37.0178	35.5583	Y	131.398	14880	1008	36679	32722	13898.3	Y	6.88328	23012	991	36122	32741	22817.3
1	1	C01	00:37:35	37.0178	35.5583	Y	134.064	14692	999	36395	32750	13697	Y	6.86285	21809	997	35242	32771	22250.6
1	1	C02	00:37:35	37.0178	35.5583	Y	141.131	14170	988	36011	32713	13190.6	Y	6.86322	21943	1005	35908	32769	22489.9
1	1	C03	00:37:35	37.0178	35.5583	Y	125.129	15364	1004	37465	32749	14395.8	Y	6.84496	20866	999	35529	32750	21789.2
1	1	C04	00:37:35	37.0178	35.5583	Y	128.007	15141	994	38418	32754	14163	Y	6.82476	20604	998	36164	32761	21573.8
1	1	C05	00:37:35	37.0178	35.5583	Y	128.417	15110	1004	38308	32758	14130.5	Y	6.87177	21343	993	35869	32743	22268.5
1	1	C06	00:37:35	37.0178	35.5583	Y	127.348	15157	997	38146	32700	14215.7	Y	6.8509	21040	984	35260	32734	22088.4
1	1	C07	00:37:35	37.0178	35.5583	Y	127.327	15187	991	37027	32759	14217.4	Y	6.84894	20990	1001	36038	32727	21764.1
1	1	C08	00:37:35	37.0178	35.5583	Y	126.199	15301	1001	36344	32710	14308.4	Y	6.85004	21128	1003	35641	32726	21813.8
1	1	C09	00:37:35	37.0178	35.5583	Y	129.035	15052	1004	36287	32717	14081.7	Y	6.83616	21396	1001	35657	32724	21781
1	1	C10	00:37:35	37.0178	35.5583	Y	131.707	14851	1012	36485	32740	13874.7	Y	6.87186	22187	1003	36223	32726	22345.1
1	1	C11	00:37:35	37.0178	35.5583	Y	126.414	15279	995	39316	32759	14291	Y	6.85116	22568	997	35325	32780	22386.8
1	1	C12	00:37:35	37.0178	35.5583	Y	129.121	15083	1008	37729	32722	14075	Y	6.85619	22593	991	35835	32741	22368.7
1	1	D01	00:37:35	37.0178	35.5583	Y	134.052	14711	999	35883	32750	13697.9	Y	6.83127	22124	997	35026	32771	22176.8
1	1	D02	00:37:35	37.0178	35.5583	Y	132.972	14749	988	36037	32713	13778.7	Y	6.85203	22771	1005	36103	32769	22394.4
1	1	D03	00:37:35	37.0178	35.5583	Y	129.285	15041	1004	37539	32749	14062.1	Y	6.84271	22064	999	35508	32750	22345
1	1	D04	00:37:35	37.0178	35.5583	Y	127.262	15208	994	36288	32754	14222.6	Y	6.82259	21953	998	35312	32761	21987.7
1	1	D05	00:37:35	37.0178	35.5583	Y	128.851	15081	1004	36674	32758	14096.3	Y	6.83245	21986	993	36377	32743	22178.8
1	1	D06	00:37:35	37.0178	35.5583	Y	127.452	15184	997	37169	32700	14207.4	Y	6.82833	21659	984	35662	32734	22080.5
1	1	D07	00:37:35	37.0178	35.5583	Y	130.115	14970	991	36839	32759	13997.3	Y	6.82919	22010	1001	35865	32727	22117.2
1	1	D08	00:37:35	37.0178	35.5583	Y	132.722	14787	1001	36529	32710	13797.6	Y	6.83512	22064	1003	35425	32726	22164.6
1	1	D09	00:37:35	37.0178	35.5583	Y	125.054	15368	1004	37568	32717	14402	Y	6.81857	22024	1001	35657	32724	21916.6
1	1	D10	00:37:35	37.0178	35.5583	Y	131.488	14871	1012	35495	32740	13891.4	Y	6.83919	22192	1003	36185	32726	22202.7
1	1	D11	00:37:35	37.0178	35.5583	Y	129.187	15056	995	36188	32759	14069.8	Y	6.84061	22644	997	35571	32780	22287.9
1	1	D12	00:37:35	37.0178	35.5583	Y	128.537	15099	1008	36239	32722	14121.1	Y	6.89444	23585	991	36393	32741	23007.3
1	1	E01	00:37:35	37.0178	35.5583	Y	139.777	14297	999	37043	32750	13284.7	Y	6.88008	23307	997	38005	32771	22808.7
1	1	E02	00:37:35	37.0178	35.5583	Y	130.581	14944	988	35581	32713	13961.2	Y	6.88482	22677	1005	36759	32769	22717.8
1	1	E03	00:37:35	37.0178	35.5583	Y	130.756	14917	1004	36619	32749	13947.7	Y	6.86173	22751	999	35611	32750	22571.1
1	1	E04	00:37:35	37.0178	35.5583	Y	130.546	14985	994	35522	32754	13963.9	Y	6.82183	21968	998	35611	32761	21972
1	1	E05	00:37:35	37.0178	35.5583	Y	131.831	14850	1004	36625	32758	13865.2	Y	6.83744	22354	993	35910	32743	22186.8
1	1	E06	00:37:35	37.0178	35.5583	Y	130.201	14944	997	36128	32700	13990.6	Y	6.81538	21843	984	36186	32734	21865.1
1	1	E07	00:37:35	37.0178	35.5583	Y	123.882	15459	991	36740	32759	14499.1	Y	6.80129	22045	1001	36213	32727	21745.9
1	1	E08	00:37:35	37.0178	35.5583	Y	124.87	15394	1001	35264	32710	14417.1	Y	6.83001	22390	1003	35706	32726	22108.3
1	1	E09	00:37:35	37.0178	35.5583	Y	128.026	15154	1004	36642	32717	14161.6	Y	6.83843	22642	1001	35228	32724	21930.4
1	1	E10	00:37:35	37.0178	35.5583	Y	124.09	15464	1012	36905	32740	14481.7	Y	6.8575	22494	1003	35193	32726	22247.8
1	1	E11	00:37:35	37.0178	35.5583	Y	126.647	15235	995	36084	32759	14272.1	Y	6.86031	22928	997	36238	32780	22547.6
1	1	E12	00:37:35	37.0178	35.5583	Y	133.783	14720	1008	37693	32722	13717.9	Y	6.8798	23211	991	34765	32741	22518.2
1	1	F01	00:37:35	37.0178	35.5583	Y	137.041	14478	999	36077	32750	13479	Y	6.84996	22497	997	35502	32771	22257.9
1	1	F02	00:37:35	37.0178	35.5583	Y	134.048	14734	988	35486	32713	13698.2	Y	6.82938	22822	1005	35328	32769	22093.5
1	1	F03	00:37:35	37.0178	35.5583	Y	132.167	14834	1004	37364	32749	13839.6	Y	6.85259	22488	999	34688	32750	22417.3
1	1	F04	00:37:35	37.0178	35.5583	Y	126.891	15235	994	36758	32754	14252.4	Y	6.85672	22282	998	35222	32761	22216.6
1	1	F05	00:37:35	37.0178	35.5583	Y	130.39	14959	1004	37039	32758	13976	Y	6.84008	22648	993	35260	32743	22239.9
1	1	F06	00:37:35	37.0178	35.5583	Y	128.448	15095	997	36716	32700	14128.1	Y	6.83498	22563	984	35723	32734	22220.6
1	1	F07	00:37:35	37.0178	35.5583	Y	133.677	14691	991	36169	32759	13725.8	Y	6.81929	21853	1001	34802	32727	21673.5
1	1	F08	00:37:35	37.0178	35.5583	Y	132.939	14764	1001	35945	32710	13781.3	Y	6.83426	22683	1003	35253	32726	22164.7
1	1	F09	00:37:35	37.0178	35.5583	Y	128.328	15130	1004	35325	32717	14137.6	Y	6.83624	22689	1001	35100	32724	22213.2
1	1	F10	00:37:35	37.0178	35.5583	Y	128.31	15132	1012	35931	32740	14139	Y	6.83873	22766	1003	35372	32726	22262
1	1	F11	00:37:35	37.0178	35.5583	Y	123.875	15488	995	37394	32759	14499.7	Y	6.83088	22761	997	35153	32780	22128.5
1	1	F12	00:37:35	37.0178	35.5583	Y	131.24	14910	1008	38051	32722	13910.4	Y	6.88471	23136	991	35310	32741	22712.4
1	1	G01	00:37:35	37.0178	35.5583	Y	137.359	14447	999	36315	32750	13456.1	Y	6.85683	22606	997	35643	32771	22285.9
1	1	G02	00:37:35	37.0178	35.5583	Y	133.958	14679	988	36937	32713	13704.9	Y	6.82616	22300	1005	34632	32769	22061.1
1	1	G03	00:37:35	37.0178	35.5583	Y	131.247	14908	1004	35280	32749	13909.9	Y	6.84289	22481	999	36122	32750	22262
1	1	G04	00:37:35	37.0178	35.5583	Y	128.486	15101	994	35258	32754	14125.1	Y	6.85285	22409	998	35179	32761	22300.7
1	1	G05	00:37:35	37.0178	35.5583	Y	129.729	15009	1004	36780	32758	14027.4	Y	6.83296	22678	993	34640	32743	22151.2
1	1	G06	00:37:35	37.0178	35.5583	Y	129.586	15004	997	35555	32700	14038.5	Y	6.85056	22894	984	35607	32734	22396.1
1	1	G07	00:37:35	37.0178	35.5583	Y	129.858	14990	991	36037	32759	14017.3	Y	6.84349	22770	1001	35149	32727	22314.3
1	1	G08	00:37:35	37.0178	35.5583	Y	145.709	13883	1001	35557	32710	12882	Y	6.92625	24046	1003	35469	32726	23446.3
1	1	G09	00:37:35	37.0178	35.5583	Y	148.877	13667	1004	36672	32717	12676.8	Y	6.93553	23913	1001	35057	32724	23250.2
1	1	G10	00:37:35	37.0178	35.5583	Y	143.048	14085	1012	35887	32740	13059.6	Y	6.93109	24129	1003	35593	32726	23513.1
1	1	G11	00:37:35	37.0178	35.5583	Y	142.56	14093	995	35417	32759	13092.7	Y	6.92918	23836	997	35619	32780	23393.1
1	1	G12	00:37:35	37.0178	35.5583	Y	143.303	14041	1008	35730	32722	13042.3	Y	6.93469	24344	991	35699	32741	23616.4
1	1	H01	00:37:35	37.0178	35.5583	Y	134.124	14679	999	35086	32750	13692.6	Y	6.8483	22964	997	34526	32771	22359.5
1	1	H02	00:37:35	37.0178	35.5583	Y	135.5	14579	988	34937	32713	13591	Y	6.85811	22640	1005	34977	32769	22434.8
1	1	H03	00:37:35	37.0178	35.5583	Y	131.965	14859	1004	35501	32749	13855	Y	6.8548	23001	999	35620	32750	22450.8
1	1	H04	00:37:35	37.0178	35.5583	Y	130.687	14933	994	35963	32754	13953	Y	6.86374	23022	998	34507	32761	22617.4
1	1	H05	00:37:35	37.0178	35.5583	Y	135.186	14618	1004	35180	32758	13614	Y	6.84795	22427	993	34773	32743	22152.1
1	1	H06	00:37:35	37.0178	35.5583	Y	133.337	14730	997	35113	32700	13751.3	Y	6.83145	22607	984	35210	32734	22125.2
1	1	H07	00:37:35	37.0178	35.5583	Y	133.441	14719	991	35600	32759	13743.5	Y	6.85543	22781	1001	35763	32727	22477.8
1	1	H08	00:37:35	37.0178	35.5583	Y	143.015	14045	1001	35080	32710	13061.8	Y	6.90681	23815	1003	34904	32726	23183.8
1	1	H09	00:37:35	37.0178	35.5583	Y	144.299	13984	1004	35837	32717	12975.5	Y	6.9072	23702	1001	34861	32724	22956.1
1	1	H10	00:37:35	37.0178	35.5583	Y	145.937	13874	1012	35519	32740	12867	Y	6.94408	24431	1003	35432	32726	23744
1	1	H11	00:37:35	37.0178	35.5583	Y	144.952	13927	995	35196	32759	12932	Y	6.91574	23735	997	35525	32780	23239.5
1	1	H12	00:37:35	37.0178	35.5583	Y	145.022	13929	1008	34911	32722	12927.4	Y	6.91057	23768	991	35125	32741	23225.6
1	2	A01	00:37:51	37.0088	35.5677	Y	133.275	14760	999	35693	32750	13756	Y	6.87521	21988	997	36030	32771	22853.1
1	2	A02	00:37:51	37.0088	35.5677	Y	129.997	14948	988	38184	32713	14006.4	Y	6.89153	21608	1005	35283	32769	22889.3
1	2	A03	00:37:51	37.0088	35.5677	Y	127.785	15162	1004	38756	32749	14180.7	Y	6.84405	21431	999	35201	32750	22346.9
1	2	A04	00:37:51	37.0088	35.5677	Y	127.845	15107	994	37313	32754	14176	Y	6.87213	21437	998	35493	32761	22659.6
1	2	A05	00:37:51	37.0088	35.5677	Y	128.309	15147	1004	36637	32758	14139.1	Y	6.87383	21242	993	37633	32743	22151.7
1	2	A06	00:37:51	37.0088	35.5677	Y	128.914	15044	997	36775	32700	14091.3	Y	6.87477	21819	984	36953	32734	22696.8
1	2	A07	00:37:51	37.0088	35.5677	Y	130.884	14902	991	37202	32759	13937.8	Y	6.85585	22050	1001	35789	32727	21697.1
1	2	A08	00:37:51	37.0088	35.5677	Y	127.499	15179	1001	36858	32710	14203.6	Y	6.87619	21388	1003	35387	32726	22539.1
1	2	A09	00:37:51	37.0088	35.5677	Y	125.912	15274	1004	36676	32717	14331.7	Y	6.85095	21637	1001	35244	32724	22336
1	2	A10	00:37:51	37.0088	35.5677	Y	123.634	15492	1012	37021	32740	14519.8	Y	6.90348	21745	1003	35380	32726	22519.9
1	2	A11	00:37:51	37.0088	35.5677	Y	128.759	15119	995	35704	32759	14103.5	Y	6.83792	22544	997	35185	32780	22250
1	2	A12	00:37:51	37.0088	35.5677	Y	129.912	15010	1008	38125	32722	14013.1	Y	6.89149	23484	991	36444	32741	22981.3
1	2	B01	00:37:51	37.0088	35.5677	Y	131.054	14946	999	36773	32750	13924.7	Y	6.86882	21181	997	35060	32771	22275.3
1	2	B02	00:37:51	37.0088	35.5677	Y	128.874	15120	988	35935	32713	14094.5	Y	6.86849	20901	1005	35825	32769	22200.9
1	2	B03	00:37:51	37.0088	35.5677	Y	127.926	15156	1004	36204	32749	14169.5	Y	6.85211	20760	999	35203	32750	21800.6
1	2	B04	00:37:51	37.0088	35.5677	Y	127.783	15150	994	37011	32754	14180.9	Y	6.83802	20596	998	35662	32761	21571.7
1	2	B05	00:37:51	37.0088	35.5677	Y	133.778	14681	1004	38444	32758	13718.3	Y	6.84247	20742	993	34772	32743	22222.9
1	2	B06	00:37:51	37.0088	35.5677	Y	126.557	15230	997	36639	32700	14279.4	Y	6.84733	21007	984	35203	32734	22209.6
1	2	B07	00:37:51	37.0088	35.5677	Y	133.369	14707	991	36330	32759	13748.9	Y	6.84282	20917	1001	35998	32727	22032.6
1	2	B08	00:37:51	37.0088	35.5677	Y	126.327	15299	1001	36258	32710	14298	Y	6.83563	21044	1003	36124	32726	22010.4
1	2	B09	00:37:51	37.0088	35.5677	Y	127.619	15145	1004	36431	32717	14194	Y	6.8345	21649	1001	34838	32724	21395.6
1	2	B10	00:37:51	37.0088	35.5677	Y	130.78	14963	1012	35635	32740	13945.8	Y	6.87166	22085	1003	35311	32726	22713.8
1	2	B11	00:37:51	37.0088	35.5677	Y	128.416	15113	995	37546	32759	14130.6	Y	6.85991	22147	997	34872	32780	22251
1	2	B12	00:37:51	37.0088	35.5677	Y	129.932	14993	1008	36679	32722	14011.5	Y	6.87632	22892	991	36118	32741	22721.2
1	2	C01	00:37:51	37.0088	35.5677	Y	132.637	14799	999	36395	32750	13804.1	Y	6.85852	21736	997	35240	32771	22191.6
1	2	C02	00:37:51	37.0088	35.5677	Y	140.073	14239	988	36010	32713	13264	Y	6.85433	21780	1005	35901	32769	22367.5
1	2	C03	00:37:51	37.0088	35.5677	Y	123.726	15480	1004	37465	32749	14512.1	Y	6.83747	20721	999	35522	32750	21688
1	2	C04	00:37:51	37.0088	35.5677	Y	126.708	15245	994	38418	32754	14267.1	Y	6.81329	20408	998	36155	32761	21418.3
1	2	C05	00:37:51	37.0088	35.5677	Y	126.853	15232	1004	38307	32758	14255.4	Y	6.86384	21183	993	35860	32743	22160.8
1	2	C06	00:37:51	37.0088	35.5677	Y	125.748	15286	997	38146	32700	14345.1	Y	6.84206	20872	984	35253	32734	21967.7
1	2	C07	00:37:51	37.0088	35.5677	Y	125.78	15312	991	37027	32759	14342.5	Y	6.83552	20773	1001	36030	32727	21583.3
1	2	C08	00:37:51	37.0088	35.5677	Y	124.66	15427	1001	36344	32710	14434.5	Y	6.8428	20987	1003	35634	32726	21716.1
1	2	C09	00:37:51	37.0088	35.5677	Y	127.554	15165	1004	36286	32717	14199.2	Y	6.8286	21256	1001	35651	32724	21678.4
1	2	C10	00:37:51	37.0088	35.5677	Y	130.184	14968	1012	36485	32740	13992	Y	6.86075	21999	1003	36216	32726	22193.7
1	2	C11	00:37:51	37.0088	35.5677	Y	125.382	15363	995	39316	32759	14375	Y	6.84382	22426	997	35320	32780	22285.4
1	2	C12	00:37:51	37.0088	35.5677	Y	127.744	15192	1008	37729	32722	14184	Y	6.84664	22444	991	35832	32741	22237.2
1	2	D01	00:37:51	37.0088	35.5677	Y	132.696	14808	999	35882	32750	13799.5	Y	6.82188	21951	997	35021	32771	22046.7
1	2	D02	00:37:51	37.0088	35.5677	Y	131.221	14882	988	36037	32713	13911.9	Y	6.8411	22563	1005	36094	32769	22243.4
1	2	D03	00:37:51	37.0088	35.5677	Y	127.937	15141	1004	37537	32749	14168.6	Y	6.83244	21858	999	35499	32750	22202.8
1	2	D04	00:37:51	37.0088	35.5677	Y	125.68	15336	994	36288	32754	14350.7	Y	6.81421	21774	998	35304	32761	21872
1	2	D05	00:37:51	37.0088	35.5677	Y	127.227	15210	1004	36674	32758	14225.4	Y	6.81997	21756	993	36366	32743	22006
1	2	D06	00:37:51	37.0088	35.5677	Y	125.909	15305	997	37168	32700	14332	Y	6.81763	21454	984	35653	32734	21932.6
1	2	D07	00:37:51	37.0088	35.5677	Y	128.797	15073	991	36839	32759	14100.5	Y	6.81862	21801	1001	35855	32727	21970.9
1	2	D08	00:37:51	37.0088	35.5677	Y	131.563	14875	1001	36529	32710	13885.7	Y	6.82707	21893	1003	35417	32726	22053.4
1	2	D09	00:37:51	37.0088	35.5677	Y	123.505	15493	1004	37567	32717	14530.5	Y	6.8092	21840	1001	35649	32724	21787.3
1	2	D10	00:37:51	37.0088	35.5677	Y	130.253	14966	1012	35495	32740	13986.6	Y	6.82638	21972	1003	36177	32726	22025.9
1	2	D11	00:37:51	37.0088	35.5677	Y	127.992	15146	995	36187	32759	14164.3	Y	6.83261	22496	997	35566	32780	22177.3
1	2	D12	00:37:51	37.0088	35.5677	Y	127.258	15205	1008	36240	32722	14222.9	Y	6.88864	23474	991	36388	32741	22927.1
1	2	E01	00:37:51	37.0088	35.5677	Y	138.388	14395	999	37043	32750	13382.6	Y	6.87264	23162	997	37995	32771	22705.9
1	2	E02	00:37:51	37.0088	35.5677	Y	129.488	15029	988	35581	32713	14046.2	Y	6.87262	22466	1005	36750	32769	22550.2
1	2	E03	00:37:51	37.0088	35.5677	Y	129.288	15027	1004	36618	32749	14061.8	Y	6.85314	22573	999	35603	32750	22452.2
1	2	E04	00:37:51	37.0088	35.5677	Y	128.928	15106	994	35521	32754	14090.2	Y	6.81654	21829	998	35602	32761	21899
1	2	E05	00:37:51	37.0088	35.5677	Y	130.398	14960	1004	36625	32758	13975.3	Y	6.8289	22177	993	35901	32743	22068.8
1	2	E06	00:37:51	37.0088	35.5677	Y	128.842	15050	997	36128	32700	14096.9	Y	6.80696	21669	984	36176	32734	21748.9
1	2	E07	00:37:51	37.0088	35.5677	Y	122.546	15571	991	36740	32759	14611.3	Y	6.79037	21842	1001	36204	32727	21594.8
1	2	E08	00:37:51	37.0088	35.5677	Y	123.628	15497	1001	35264	32710	14520.3	Y	6.82025	22207	1003	35699	32726	21973.4
1	2	E09	00:37:51	37.0088	35.5677	Y	126.604	15264	1004	36641	32717	14275.6	Y	6.83079	22494	1001	35223	32724	21826
1	2	E10	00:37:51	37.0088	35.5677	Y	122.586	15590	1012	36905	32740	14607.9	Y	6.84945	22333	1003	35187	32726	22137.7
1	2	E11	00:37:51	37.0088	35.5677	Y	125.347	15336	995	36083	32759	14377.9	Y	6.84851	22723	997	36231	32780	22384.4
1	2	E12	00:37:51	37.0088	35.5677	Y	132.89	14787	1008	37693	32722	13784.9	Y	6.87563	23109	991	34761	32741	22461.2
1	2	F01	00:37:51	37.0088	35.5677	Y	135.8	14568	999	36077	32750	13569	Y	6.84387	22375	997	35497	32771	22174.2
1	2	F02	00:37:51	37.0088	35.5677	Y	132.495	14851	988	35486	32713	13814.8	Y	6.82141	22660	1005	35322	32769	21983.4
1	2	F03	00:37:51	37.0088	35.5677	Y	131.122	14917	1004	37365	32749	13919.5	Y	6.84477	22338	999	34684	32750	22309.2
1	2	F04	00:37:51	37.0088	35.5677	Y	125.596	15340	994	36758	32754	14357.5	Y	6.84559	22091	998	35217	32761	22064.4
1	2	F05	00:37:51	37.0088	35.5677	Y	129.113	15055	1004	37038	32758	14075.6	Y	6.82951	22452	993	35254	32743	22093.8
1	2	F06	00:37:51	37.0088	35.5677	Y	127.229	15192	997	36716	32700	14225.3	Y	6.82652	22389	984	35715	32734	22103.5
1	2	F07	00:37:51	37.0088	35.5677	Y	132.32	14793	991	36169	32759	13828	Y	6.80981	21676	1001	34797	32727	21544.1
1	2	F08	00:37:51	37.0088	35.5677	Y	131.829	14848	1001	35945	32710	13865.4	Y	6.82469	22500	1003	35247	32726	22032.5
1	2	F09	00:37:51	37.0088	35.5677	Y	126.962	15239	1004	35325	32717	14246.7	Y	6.82607	22504	1001	35095	32724	22072.5
1	2	F10	00:37:51	37.0088	35.5677	Y	126.997	15232	1012	35930	32740	14243.9	Y	6.83131	22614	1003	35366	32726	22159.2
1	2	F11	00:37:51	37.0088	35.5677	Y	123.098	15553	995	37394	32759	14564.7	Y	6.82344	22612	997	35148	32780	22025.6
1	2	F12	00:37:51	37.0088	35.5677	Y	130.565	14962	1008	38051	32722	13962.4	Y	6.88045	23052	991	35307	32741	22653.9
1	2	G01	00:37:51	37.0088	35.5677	Y	136.306	14523	999	36315	32750	13532.1	Y	6.85144	22495	997	35638	32771	22212
1	2	G02	00:37:51	37.0088	35.5677	Y	132.77	14768	988	36937	32713	13794	Y	6.82271	22218	1005	34629	32769	22013.3
1	2	G03	00:37:51	37.0088	35.5677	Y	130.236	14986	1004	35280	32749	13987.9	Y	6.83778	22373	999	36116	32750	22191.6
1	2	G04	00:37:51	37.0088	35.5677	Y	127.617	15170	994	35258	32754	14194.2	Y	6.84491	22267	998	35175	32761	22191.4
1	2	G05	00:37:51	37.0088	35.5677	Y	128.619	15096	1004	36780	32758	14114.5	Y	6.82666	22557	993	34637	32743	22064.2
1	2	G06	00:37:51	37.0088	35.5677	Y	128.162	15116	997	35555	32700	14150.8	Y	6.84366	22753	984	35601	32734	22300.7
1	2	G07	00:37:51	37.0088	35.5677	Y	128.33	15110	991	36037	32759	14137.4	Y	6.83482	22606	1001	35144	32727	22194.2
1	2	G08	00:37:51	37.0088	35.5677	Y	145.907	13870	1001	35557	32710	12869	Y	6.92896	24039	1003	35464	32726	23483.8
1	2	G09	00:37:51	37.0088	35.5677	Y	149.081	13654	1004	36672	32717	12663.8	Y	6.93643	23884	1001	35053	32724	23262.4
1	2	G10	00:37:51	37.0088	35.5677	Y	143.537	14052	1012	35887	32740	13026.6	Y	6.93345	24119	1003	35588	32726	23545.8
1	2	G11	00:37:51	37.0088	35.5677	Y	142.747	14075	995	35416	32759	13080	Y	6.93027	23817	997	35615	32780	23408.1
1	2	G12	00:37:51	37.0088	35.5677	Y	143.65	14013	1008	35729	32722	13019	Y	6.93509	24333	991	35697	32741	23621.9
1	2	H01	00:37:51	37.0088	35.5677	Y	133.346	14737	999	35086	32750	13750.6	Y	6.8411	22840	997	34524	32771	22259.9
1	2	H02	00:37:51	37.0088	35.5677	Y	134.779	14632	988	34937	32713	13644	Y	6.84856	22472	1005	34973	32769	22303.1
1	2	H03	00:37:51	37.0088	35.5677	Y	131.037	14930	1004	35501	32749	13926	Y	6.84741	22869	999	35616	32750	22348.8
1	2	H04	00:37:51	37.0088	35.5677	Y	129.567	15020	994	35963	32754	14040	Y	6.85673	22901	998	34505	32761	22520.2
1	2	H05	00:37:51	37.0088	35.5677	Y	134.414	14675	1004	35180	32758	13671	Y	6.84381	22339	993	34770	32743	22095.4
1	2	H06	00:37:51	37.0088	35.5677	Y	132.328	14806	997	35113	32700	13827.4	Y	6.82594	22496	984	35206	32734	22048.9
1	2	H07	00:37:51	37.0088	35.5677	Y	132.481	14786	991	35599	32759	13815.8	Y	6.84897	22657	1001	35758	32727	22388.6
1	2	H08	00:37:51	37.0088	35.5677	Y	143.446	14016	1001	35080	32710	13032.7	Y	6.90584	23769	1003	34901	32726	23170.3
1	2	H09	00:37:51	37.0088	35.5677	Y	144.629	13962	1004	35837	32717	12953.5	Y	6.90803	23680	1001	34858	32724	22967.5
1	2	H10	00:37:51	37.0088	35.5677	Y	146.365	13846	1012	35519	32740	12839	Y	6.94372	24399	1003	35429	32726	23739
1	2	H11	00:37:51	37.0088	35.5677	Y	145.088	13918	995	35196	32759	12923	Y	6.91626	23716	997	35522	32780	23246.6
1	2	H12	00:37:51	37.0088	35.5677	Y	145.325	13909	1008	34911	32722	12907.4	Y	6.90983	23738	991	35123	32741	23215.4
1	3	A01	00:38:07	37.0088	35.5677	Y	132.281	14835	999	35693	32750	13831	Y	6.86527	21854	997	36029	32771	22715.1
1	3	A02	00:38:07	37.0088	35.5677	Y	129.036	15023	988	38184	32713	14081.7	Y	6.88127	21463	1005	35281	32769	22747.8
1	3	A03	00:38:07	37.0088	35.5677	Y	126.898	15233	1004	38756	32749	14251.8	Y	6.83448	21292	999	35199	32750	22214.4
1	3	A04	00:38:07	37.0088	35.5677	Y	126.768	15193	994	37313	32754	14262.3	Y	6.8613	21286	998	35491	32761	22510.2
1	3	A05	00:38:07	37.0088	35.5677	Y	127.356	15223	1004	36637	32758	14215.1	Y	6.86395	21098	993	37628	32743	22018.3
1	3	A06	00:38:07	37.0088	35.5677	Y	127.75	15136	997	36775	32700	14183.6	Y	6.86475	21671	984	36949	32734	22558.5
1	3	A07	00:38:07	37.0088	35.5677	Y	129.888	14979	991	37202	32759	14015	Y	6.84488	21893	1001	35787	32727	21550.2
1	3	A08	00:38:07	37.0088	35.5677	Y	126.243	15280	1001	36858	32710	14304.8	Y	6.86936	21279	1003	35384	32726	22445.5
1	3	A09	00:38:07	37.0088	35.5677	Y	124.773	15367	1004	36676	32717	14425.1	Y	6.84145	21490	1001	35241	32724	22205.1
1	3	A10	00:38:07	37.0088	35.5677	Y	122.412	15591	1012	37020	32740	14622.7	Y	6.89429	21606	1003	35377	32726	22396
1	3	A11	00:38:07	37.0088	35.5677	Y	127.913	15181	995	35703	32759	14170.5	Y	6.82806	22393	997	35183	32780	22113.5
1	3	A12	00:38:07	37.0088	35.5677	Y	128.763	15100	1008	38125	32722	14103.2	Y	6.88426	23367	991	36441	32741	22881.2
1	3	B01	00:38:07	37.0088	35.5677	Y	129.996	15028	999	36773	32750	14006.6	Y	6.86432	21116	997	35059	32771	22214
1	3	B02	00:38:07	37.0088	35.5677	Y	127.891	15198	988	35935	32713	14172.3	Y	6.86057	20777	1005	35821	32769	22093.4
1	3	B03	00:38:07	37.0088	35.5677	Y	126.988	15231	1004	36204	32749	14244.6	Y	6.84561	20655	999	35200	32750	21713.1
1	3	B04	00:38:07	37.0088	35.5677	Y	126.772	15231	994	37011	32754	14262	Y	6.82728	20436	998	35658	32761	21427.3
1	3	B05	00:38:07	37.0088	35.5677	Y	132.664	14767	1004	38445	32758	13801.9	Y	6.83732	20648	993	34769	32743	22151.9
1	3	B06	00:38:07	37.0088	35.5677	Y	125.461	15315	997	36638	32700	14368.6	Y	6.84038	20895	984	35200	32734	22114
1	3	B07	00:38:07	37.0088	35.5677	Y	132.623	14763	991	36330	32759	13805.1	Y	6.83451	20782	1001	35993	32727	21919
1	3	B08	00:38:07	37.0088	35.5677	Y	125.318	15377	1001	36257	32710	14380.3	Y	6.82835	20928	1003	36120	32726	21910.5
1	3	B09	00:38:07	37.0088	35.5677	Y	126.434	15240	1004	36431	32717	14289.3	Y	6.82882	21545	1001	34835	32724	21319.7
1	3	B10	00:38:07	37.0088	35.5677	Y	129.659	15050	1012	35635	32740	14032.8	Y	6.86623	21981	1003	35307	32726	22638.7
1	3	B11	00:38:07	37.0088	35.5677	Y	127.485	15187	995	37546	32759	14204.7	Y	6.85389	22037	997	34869	32780	22168.8
1	3	B12	00:38:07	37.0088	35.5677	Y	128.886	15071	1008	36678	32722	14093.5	Y	6.86919	22770	991	36114	32741	22622.8
1	3	C01	00:38:07	37.0088	35.5677	Y	131.636	14875	999	36395	32750	13880.1	Y	6.85254	21642	997	35238	32771	22110
1	3	C02	00:38:07	37.0088	35.5677	Y	139.202	14300	988	36010	32713	13325	Y	6.84511	21627	1005	35896	32769	22240.4
1	3	C03	00:38:07	37.0088	35.5677	Y	122.53	15577	1004	37464	32749	14612.6	Y	6.82853	20566	999	35516	32750	21567.1
1	3	C04	00:38:07	37.0088	35.5677	Y	125.6	15335	994	38418	32754	14357.2	Y	6.80241	20232	998	36148	32761	21270.9
1	3	C05	00:38:07	37.0088	35.5677	Y	125.693	15326	1004	38307	32758	14349.6	Y	6.85548	21025	993	35852	32743	22047.3
1	3	C06	00:38:07	37.0088	35.5677	Y	124.565	15380	997	38145	32700	14442.3	Y	6.83274	20707	984	35247	32734	21840.7
1	3	C07	00:38:07	37.0088	35.5677	Y	124.694	15401	991	37027	32759	14431.7	Y	6.82317	20570	1001	36022	32727	21416.9
1	3	C08	00:38:07	37.0088	35.5677	Y	123.434	15529	1001	36344	32710	14536.5	Y	6.83518	20849	1003	35628	32726	21613.4
1	3	C09	00:38:07	37.0088	35.5677	Y	126.371	15260	1004	36286	32717	14294.5	Y	6.82052	21117	1001	35646	32724	21568.6
1	3	C10	00:38:07	37.0088	35.5677	Y	128.915	15067	1012	36485	32740	14091.2	Y	6.85058	21830	1003	36210	32726	22055.1
1	3	C11	00:38:07	37.0088	35.5677	Y	124.455	15437	995	39315	32759	14451.4	Y	6.83645	22284	997	35315	32780	22183.6
1	3	C12	00:38:07	37.0088	35.5677	Y	126.685	15277	1008	37729	32722	14269	Y	6.83834	22312	991	35829	32741	22123
1	3	D01	00:38:07	37.0088	35.5677	Y	131.654	14892	999	35883	32750	13878.7	Y	6.81535	21826	997	35017	32771	21956.3
1	3	D02	00:38:07	37.0088	35.5677	Y	129.964	14979	988	36037	32713	14009	Y	6.83149	22387	1005	36087	32769	22110.7
1	3	D03	00:38:07	37.0088	35.5677	Y	126.998	15216	1004	37537	32749	14243.8	Y	6.82381	21690	999	35492	32750	22083.2
1	3	D04	00:38:07	37.0088	35.5677	Y	124.524	15431	994	36288	32754	14445.7	Y	6.806	21615	998	35298	32761	21758.7
1	3	D05	00:38:07	37.0088	35.5677	Y	126.037	15306	1004	36674	32758	14321.5	Y	6.81139	21584	993	36356	32743	21887.4
1	3	D06	00:38:07	37.0088	35.5677	Y	124.616	15411	997	37168	32700	14438.1	Y	6.81027	21293	984	35644	32734	21831
1	3	D07	00:38:07	37.0088	35.5677	Y	127.662	15163	991	36839	32759	14190.6	Y	6.80967	21635	1001	35848	32727	21847.1
1	3	D08	00:38:07	37.0088	35.5677	Y	130.509	14956	1001	36529	32710	13966.7	Y	6.81972	21748	1003	35411	32726	21951.9
1	3	D09	00:38:07	37.0088	35.5677	Y	122.435	15583	1004	37567	32717	14620.8	Y	6.80255	21700	1001	35642	32724	21695.5
1	3	D10	00:38:07	37.0088	35.5677	Y	129.296	15035	1012	35494	32740	14061.2	Y	6.8173	21808	1003	36170	32726	21900.5
1	3	D11	00:38:07	37.0088	35.5677	Y	127.097	15222	995	36188	32759	14235.9	Y	6.82548	22368	997	35562	32780	22078.5
1	3	D12	00:38:07	37.0088	35.5677	Y	126.186	15287	1008	36239	32722	14309.4	Y	6.88291	23377	991	36385	32741	22847.9
1	3	E01	00:38:07	37.0088	35.5677	Y	137.228	14478	999	37043	32750	13465.5	Y	6.86366	23001	997	37986	32771	22581.8
1	3	E02	00:38:07	37.0088	35.5677	Y	128.42	15113	988	35581	32713	14130.3	Y	6.85997	22261	1005	36743	32769	22376.3
1	3	E03	00:38:07	37.0088	35.5677	Y	128.221	15111	1004	36618	32749	14146.1	Y	6.84382	22386	999	35595	32750	22323.4
1	3	E04	00:38:07	37.0088	35.5677	Y	128.026	15183	994	35522	32754	14161.6	Y	6.80929	21680	998	35595	32761	21798.9
1	3	E05	00:38:07	37.0088	35.5677	Y	129.344	15042	1004	36625	32758	14057.4	Y	6.82015	22005	993	35893	32743	21948.1
1	3	E06	00:38:07	37.0088	35.5677	Y	127.805	15132	997	36128	32700	14179.1	Y	6.79741	21487	984	36167	32734	21617.1
1	3	E07	00:38:07	37.0088	35.5677	Y	121.442	15661	991	36739	32759	14705.4	Y	6.78014	21649	1001	36195	32727	21453.3
1	3	E08	00:38:07	37.0088	35.5677	Y	122.567	15580	1001	35263	32710	14609.5	Y	6.81108	22025	1003	35691	32726	21846.5
1	3	E09	00:38:07	37.0088	35.5677	Y	125.656	15341	1004	36641	32717	14352.6	Y	6.82267	22340	1001	35218	32724	21715.2
1	3	E10	00:38:07	37.0088	35.5677	Y	121.55	15678	1012	36905	32740	14696.1	Y	6.84014	22174	1003	35183	32726	22010.3
1	3	E11	00:38:07	37.0088	35.5677	Y	124.326	15420	995	36083	32759	14462.1	Y	6.83621	22525	997	36226	32780	22214.3
1	3	E12	00:38:07	37.0088	35.5677	Y	132.176	14841	1008	37693	32722	13839	Y	6.86982	23008	991	34759	32741	22381.8
1	3	F01	00:38:07	37.0088	35.5677	Y	134.603	14656	999	36077	32750	13657	Y	6.8327	22194	997	35493	32771	22020.5
1	3	F02	00:38:07	37.0088	35.5677	Y	131.2	14950	988	35486	32713	13913.5	Y	6.81336	22515	1005	35318	32769	21872.1
1	3	F03	00:38:07	37.0088	35.5677	Y	130.251	14981	1004	37364	32749	13986.7	Y	6.83945	22210	999	34679	32750	22235.7
1	3	F04	00:38:07	37.0088	35.5677	Y	124.55	15426	994	36758	32754	14443.6	Y	6.83618	21923	998	35212	32761	21935.7
1	3	F05	00:38:07	37.0088	35.5677	Y	128.238	15124	1004	37038	32758	14144.7	Y	6.82262	22306	993	35248	32743	21998.7
1	3	F06	00:38:07	37.0088	35.5677	Y	126.248	15271	997	36716	32700	14304.4	Y	6.81962	22244	984	35708	32734	22007.9
1	3	F07	00:38:07	37.0088	35.5677	Y	131.269	14873	991	36169	32759	13908.2	Y	6.80335	21539	1001	34792	32727	21455.9
1	3	F08	00:38:07	37.0088	35.5677	Y	130.946	14911	1001	35944	32710	13933.1	Y	6.8168	22349	1003	35242	32726	21923.4
1	3	F09	00:38:07	37.0088	35.5677	Y	125.912	15324	1004	35325	32717	14331.8	Y	6.81967	22361	1001	35089	32724	21984
1	3	F10	00:38:07	37.0088	35.5677	Y	125.958	15316	1012	35930	32740	14328	Y	6.82514	22488	1003	35361	32726	22073.9
1	3	F11	00:38:07	37.0088	35.5677	Y	122.277	15619	995	37393	32759	14634.1	Y	6.81762	22495	997	35144	32780	21945.2
1	3	F12	00:38:07	37.0088	35.5677	Y	129.997	15006	1008	38051	32722	14006.4	Y	6.87709	22980	991	35304	32741	22607.7
1	3	G01	00:38:07	37.0088	35.5677	Y	135.552	14578	999	36315	32750	13587.2	Y	6.84551	22385	997	35634	32771	22130.8
1	3	G02	00:38:07	37.0088	35.5677	Y	131.774	14840	988	36936	32713	13869.6	Y	6.81804	22120	1005	34626	32769	21948.8
1	3	G03	00:38:07	37.0088	35.5677	Y	129.249	15057	1004	35279	32749	14064.9	Y	6.83093	22242	999	36110	32750	22096.9
1	3	G04	00:38:07	37.0088	35.5677	Y	126.78	15231	994	35257	32754	14261.3	Y	6.8374	22122	998	35170	32761	22088.2
1	3	G05	00:38:07	37.0088	35.5677	Y	127.699	15169	1004	36780	32758	14187.6	Y	6.82093	22432	993	34633	32743	21985
1	3	G06	00:38:07	37.0088	35.5677	Y	127.146	15197	997	35555	32700	14231.9	Y	6.83636	22607	984	35595	32734	22199.8
1	3	G07	00:38:07	37.0088	35.5677	Y	127.076	15210	991	36037	32759	14237.6	Y	6.8258	22438	1001	35139	32727	22069.6
1	3	G08	00:38:07	37.0088	35.5677	Y	146.212	13850	1001	35557	32710	12849	Y	6.93013	24011	1003	35459	32726	23500
1	3	G09	00:38:07	37.0088	35.5677	Y	149.239	13644	1004	36672	32717	12653.8	Y	6.93734	23845	1001	35048	32724	23274.9
1	3	G10	00:38:07	37.0088	35.5677	Y	143.789	14035	1012	35887	32740	13009.6	Y	6.93284	24077	1003	35584	32726	23537.3
1	3	G11	00:38:07	37.0088	35.5677	Y	143.071	14053	995	35416	32759	13058	Y	6.93091	23792	997	35611	32780	23416.9
1	3	G12	00:38:07	37.0088	35.5677	Y	143.933	13994	1008	35729	32722	13000	Y	6.93448	24300	991	35694	32741	23613.5
1	3	H01	00:38:07	37.0088	35.5677	Y	132.695	14786	999	35086	32750	13799.7	Y	6.83549	22738	997	34522	32771	22182.5
1	3	H02	00:38:07	37.0088	35.5677	Y	134.01	14689	988	34937	32713	13701	Y	6.84107	22342	1005	34970	32769	22199.8
1	3	H03	00:38:07	37.0088	35.5677	Y	130.209	14994	1004	35501	32749	13990	Y	6.84186	22754	999	35611	32750	22272
1	3	H04	00:38:07	37.0088	35.5677	Y	128.65	15092	994	35963	32754	14112.1	Y	6.85215	22800	998	34502	32761	22456.8
1	3	H05	00:38:07	37.0088	35.5677	Y	133.742	14725	1004	35180	32758	13721	Y	6.84057	22263	993	34767	32743	22051
1	3	H06	00:38:07	37.0088	35.5677	Y	131.657	14857	997	35113	32700	13878.5	Y	6.82129	22397	984	35202	32734	21984.7
1	3	H07	00:38:07	37.0088	35.5677	Y	131.756	14841	991	35599	32759	13870.9	Y	6.84366	22556	1001	35754	32727	22315.1
1	3	H08	00:38:07	37.0088	35.5677	Y	143.816	13997	1001	35081	32710	13007.8	Y	6.90854	23762	1003	34897	32726	23207.8
1	3	H09	00:38:07	37.0088	35.5677	Y	144.779	13952	1004	35837	32717	12943.5	Y	6.90864	23655	1001	34855	32724	22975.9
1	3	H10	00:38:07	37.0088	35.5677	Y	146.717	13823	1012	35519	32740	12816	Y	6.94534	24385	1003	35425	32726	23761.5
1	3	H11	00:38:07	37.0088	35.5677	Y	145.33	13902	995	35196	32759	12907	Y	6.91759	23708	997	35519	32780	23265
1	3	H12	00:38:07	37.0088	35.5677	Y	145.755	13887	1008	34912	32722	12879	Y	6.91108	23735	991	35121	32741	23232.7
1	4	A01	00:38:24	37.0088	35.5747	Y	131.782	14873	999	35693	32750	13868.9	Y	6.85443	21702	997	36027	32771	22564.6
1	4	A02	00:38:24	37.0088	35.5747	Y	128.047	15101	988	38184	32713	14159.9	Y	6.87312	21336	1005	35278	32769	22635.5
1	4	A03	00:38:24	37.0088	35.5747	Y	125.983	15307	1004	38756	32749	14325.9	Y	6.82558	21153	999	35196	32750	22091.2
1	4	A04	00:38:24	37.0088	35.5747	Y	125.553	15288	994	37312	32754	14361.1	Y	6.85044	21127	998	35488	32761	22360.2
1	4	A05	00:38:24	37.0088	35.5747	Y	126.351	15304	1004	36637	32758	14296.1	Y	6.85429	20957	993	37623	32743	21887.9
1	4	A06	00:38:24	37.0088	35.5747	Y	126.713	15219	997	36775	32700	14266.8	Y	6.85518	21529	984	36945	32734	22426.4
1	4	A07	00:38:24	37.0088	35.5747	Y	128.903	15056	991	37202	32759	14092.1	Y	6.83496	21750	1001	35785	32727	21417.6
1	4	A08	00:38:24	37.0088	35.5747	Y	125.067	15376	1001	36858	32710	14400.9	Y	6.86212	21173	1003	35382	32726	22346.3
1	4	A09	00:38:24	37.0088	35.5747	Y	123.733	15453	1004	36676	32717	14511.5	Y	6.83146	21354	1001	35240	32724	22067.4
1	4	A10	00:38:24	37.0088	35.5747	Y	121.471	15671	1012	37020	32740	14702.9	Y	6.88564	21474	1003	35374	32726	22279.4
1	4	A11	00:38:24	37.0088	35.5747	Y	127.102	15246	995	35703	32759	14235.5	Y	6.81841	22245	997	35181	32780	21979.9
1	4	A12	00:38:24	37.0088	35.5747	Y	127.656	15185	1008	38124	32722	14191.1	Y	6.87593	23248	991	36440	32741	22766.1
1	4	B01	00:38:24	37.0088	35.5747	Y	128.988	15107	999	36773	32750	14085.5	Y	6.86012	21018	997	35054	32771	22156.9
1	4	B02	00:38:24	37.0088	35.5747	Y	126.957	15273	988	35935	32713	14247.1	Y	6.84968	20617	1005	35817	32769	21945.6
1	4	B03	00:38:24	37.0088	35.5747	Y	125.986	15312	1004	36204	32749	14325.7	Y	6.83741	20521	999	35196	32750	21602.6
1	4	B04	00:38:24	37.0088	35.5747	Y	125.907	15301	994	37011	32754	14332.2	Y	6.81823	20290	998	35653	32761	21305.6
1	4	B05	00:38:24	37.0088	35.5747	Y	131.53	14853	1004	38445	32758	13888.2	Y	6.83062	20525	993	34765	32743	22059.6
1	4	B06	00:38:24	37.0088	35.5747	Y	124.462	15397	997	36638	32700	14450.8	Y	6.83134	20749	984	35196	32734	21989.9
1	4	B07	00:38:24	37.0088	35.5747	Y	131.884	14819	991	36330	32759	13861.2	Y	6.82553	20639	1001	35988	32727	21796.2
1	4	B08	00:38:24	37.0088	35.5747	Y	124.287	15462	1001	36257	32710	14465.4	Y	6.8181	20775	1003	36116	32726	21769.8
1	4	B09	00:38:24	37.0088	35.5747	Y	125.375	15326	1004	36431	32717	14375.6	Y	6.82025	21414	1001	34833	32724	21205
1	4	B10	00:38:24	37.0088	35.5747	Y	128.502	15141	1012	35635	32740	14123.8	Y	6.85888	21861	1003	35304	32726	22537
1	4	B11	00:38:24	37.0088	35.5747	Y	126.503	15266	995	37546	32759	14283.8	Y	6.84558	21908	997	34867	32780	22055.2
1	4	B12	00:38:24	37.0088	35.5747	Y	127.849	15153	1008	36678	32722	14175.6	Y	6.8584	22613	991	36112	32741	22473.9
1	4	C01	00:38:24	37.0088	35.5747	Y	130.647	14951	999	36395	32750	13956.1	Y	6.84969	21553	997	35232	32771	22071.1
1	4	C02	00:38:24	37.0088	35.5747	Y	138.41	14356	988	36010	32713	13381.1	Y	6.8367	21478	1005	35890	32769	22124.6
1	4	C03	00:38:24	37.0088	35.5747	Y	121.518	15663	1004	37464	32749	14698.9	Y	6.81936	20416	999	35511	32750	21443.1
1	4	C04	00:38:24	37.0088	35.5747	Y	124.702	15406	994	38417	32754	14431	Y	6.79352	20069	998	36139	32761	21150.4
1	4	C05	00:38:24	37.0088	35.5747	Y	124.535	15421	1004	38307	32758	14444.8	Y	6.84696	20879	993	35846	32743	21931.5
1	4	C06	00:38:24	37.0088	35.5747	Y	123.394	15480	997	38146	32700	14539.8	Y	6.82509	20563	984	35241	32734	21736.2
1	4	C07	00:38:24	37.0088	35.5747	Y	123.622	15490	991	37027	32759	14520.8	Y	6.81194	20394	1001	36016	32727	21265.6
1	4	C08	00:38:24	37.0088	35.5747	Y	122.354	15620	1001	36344	32710	14627.6	Y	6.82761	20719	1003	35623	32726	21511.1
1	4	C09	00:38:24	37.0088	35.5747	Y	125.402	15343	1004	36287	32717	14373.4	Y	6.8124	20985	1001	35642	32724	21458.3
1	4	C10	00:38:24	37.0088	35.5747	Y	127.814	15150	1012	36484	32740	14178.5	Y	6.84137	21680	1003	36205	32726	21929.6
1	4	C11	00:38:24	37.0088	35.5747	Y	123.59	15509	995	39315	32759	14523.5	Y	6.82901	22159	997	35312	32780	22080.9
1	4	C12	00:38:24	37.0088	35.5747	Y	125.688	15358	1008	37729	32722	14350	Y	6.83131	22197	991	35826	32741	22026.2
1	4	D01	00:38:24	37.0088	35.5747	Y	130.652	14969	999	35883	32750	13955.7	Y	6.80657	21662	997	35012	32771	21834.6
1	4	D02	00:38:24	37.0088	35.5747	Y	128.852	15066	988	36037	32713	14096.1	Y	6.82002	22180	1005	36079	32769	21952.3
1	4	D03	00:38:24	37.0088	35.5747	Y	126.082	15290	1004	37537	32749	14317.9	Y	6.81284	21500	999	35486	32750	21931.2
1	4	D04	00:38:24	37.0088	35.5747	Y	123.347	15529	994	36288	32754	14543.8	Y	6.796	21433	998	35292	32761	21620.5
1	4	D05	00:38:24	37.0088	35.5747	Y	124.804	15403	1004	36673	32758	14422.6	Y	6.79948	21375	993	36347	32743	21722.4
1	4	D06	00:38:24	37.0088	35.5747	Y	123.484	15505	997	37168	32700	14532.3	Y	6.79925	21100	984	35637	32734	21678.7
1	4	D07	00:38:24	37.0088	35.5747	Y	126.727	15238	991	36839	32759	14265.7	Y	6.79854	21441	1001	35841	32727	21693.1
1	4	D08	00:38:24	37.0088	35.5747	Y	129.583	15028	1001	36529	32710	14038.8	Y	6.81081	21583	1003	35405	32726	21828.7
1	4	D09	00:38:24	37.0088	35.5747	Y	121.304	15676	1004	37566	32717	14717.3	Y	6.7925	21523	1001	35636	32724	21556.8
1	4	D10	00:38:24	37.0088	35.5747	Y	128.406	15105	1012	35494	32740	14131.4	Y	6.80586	21620	1003	36164	32726	21742.6
1	4	D11	00:38:24	37.0088	35.5747	Y	126.162	15293	995	36187	32759	14311.4	Y	6.8169	22221	997	35558	32780	21959.9
1	4	D12	00:38:24	37.0088	35.5747	Y	125.364	15354	1008	36239	32722	14376.6	Y	6.87624	23261	991	36381	32741	22755.7
1	4	E01	00:38:24	37.0088	35.5747	Y	136.206	14552	999	37043	32750	13539.4	Y	6.85617	22834	997	37971	32771	22478.1
1	4	E02	00:38:24	37.0088	35.5747	Y	127.49	15187	988	35581	32713	14204.3	Y	6.84908	22063	1005	36733	32769	22226.8
1	4	E03	00:38:24	37.0088	35.5747	Y	127.254	15188	1004	36618	32749	14223.3	Y	6.83734	22245	999	35588	32750	22233.6
1	4	E04	00:38:24	37.0088	35.5747	Y	126.953	15269	994	35522	32754	14247.4	Y	6.80282	21534	998	35587	32761	21709.5
1	4	E05	00:38:24	37.0088	35.5747	Y	128.366	15119	1004	36625	32758	14134.5	Y	6.81175	21852	993	35887	32743	21832.1
1	4	E06	00:38:24	37.0088	35.5747	Y	126.762	15211	997	36127	32700	14262.8	Y	6.78876	21330	984	36160	32734	21497.8
1	4	E07	00:38:24	37.0088	35.5747	Y	120.478	15744	991	36739	32759	14788.6	Y	6.77163	21492	1001	36188	32727	21335.5
1	4	E08	00:38:24	37.0088	35.5747	Y	121.686	15661	1001	35264	32710	14684.5	Y	6.80292	21872	1003	35685	32726	21733.8
1	4	E09	00:38:24	37.0088	35.5747	Y	124.561	15427	1004	36640	32717	14442.7	Y	6.81557	22209	1001	35214	32724	21618.3
1	4	E10	00:38:24	37.0088	35.5747	Y	120.389	15778	1012	36905	32740	14796.3	Y	6.83179	22028	1003	35179	32726	21896.1
1	4	E11	00:38:24	37.0088	35.5747	Y	123.484	15490	995	36083	32759	14532.3	Y	6.82642	22361	997	36221	32780	22078.8
1	4	E12	00:38:24	37.0088	35.5747	Y	131.507	14892	1008	37693	32722	13890	Y	6.86452	22914	991	34757	32741	22309.4
1	4	F01	00:38:24	37.0088	35.5747	Y	133.648	14727	999	36077	32750	13728	Y	6.82392	22029	997	35487	32771	21899.9
[truncated: 21,443 more rows]

## Sheet: 5A. Plate 1 O2 and pH calib.
Start Temperature:	36.7142	C
[truncated: 40 more rows]

[truncated: 1 more sheets: 5B. Plate 2 O2 and pH calib.]
